# Supplementary material for: The Origin and Evolution of RNase T2 Family and Gametophytic Self-incompatibility System in Plants
Source: Genome Biol Evol. 2022 Jun 17;14(7):evac093. doi: 10.1093/gbe/evac093 (PMC9250077; doi:10.1093/gbe/evac093)
Supplement: evac093_Supplementary_Data [file evac093_supplementary_data.zip]

Archive with 2 entries (2 files):
- Supplemental Figure.docx
- Supplemental Table.xlsx
