# Supplementary material for: The Origin and Evolution of RNase T2 Family and Gametophytic Self-incompatibility System in Plants
Source: Genome Biol Evol. 2022 Jun 17;14(7):evac093. doi: 10.1093/gbe/evac093 (PMC9250077; doi:10.1093/gbe/evac093)
Supplement: evac093_Supplementary_Data [file evac093_supplementary_data.zip › Supplemental Table.xlsx]

## Sheet: Table S1 Sheet1
Candidate RNase T2 genes
Gene_Name	Species_Abbreviation	Chromosome_Location	Specific_Name	Species	Peptide_Sequence
AA331G00001	Aar	Aar-Scaffold_331:5622-8598	Aethionema arabicum	Brassicaceae	MISNTNLVDGLWPDYNDGSWPSCCYRSDFNEKEISSLNDDLEQYWPSLSCGSPSTCHGGKGSFWGHEPNMTLFDYANMRCKISLSSEKHGTCSAPVFRDEYTYFHATLNLYFKYNVTDVLFEAGYVPSNSEKYPLGGIVSAIQNAFHTNPEVVCKKGAIDEIRICFDKKFELRDCVLSKDVTSKKSCPKYVSLPEYTPLDDASMVLEMPTEKRSSLNMGEAKSA
AA53G00736	Aar	Aar-Scaffold_53:3432538-3433786	Aethionema arabicum	Brassicaceae	MKSSSLIIIALCLVALPSIFAASSSEDFDFFYFVQQWPGSYCDTKKSCCYPSTGKPATDFGIHGLWPNYKDGTYPSNCDETKPFDKSTISDLISDLKTNWPTLACPSGTGEAFWEHEWEKHGTCSESVIDQHDYFQTTLNLKQKTNLLGALTRAGINPDGGKYSLGSIRDSIKEATGFTPWVECNRDESGNSQLYQVYLCVDRSASGLIECPVFPHGACGDQIEFPSF
AA39G00619	Aar	Aar-Scaffold_39:2890618-2892166	Aethionema arabicum	Brassicaceae	MKFLIYVLALQQVLYLQCAAQDFDFFYFVLQWPGAYCDSRQSCCYPKTGKPAADFGIHGLWPNYKTGGWPQNCNPDSQFDNSRVSDLISNLQKEWPTLSCPSNDGVHFWTHEWKKHGTCAESELDQHDYFQAGLKLKQKANLLHALTNSGIKPDDKFYEIKEIEKAIKKEIGFAPGIECNKDSSHNSQLYQIYLCVDTSASNFIECPVMPHGRCDYKVQFAKF
AA14G00026	Aar	Aar-Scaffold_14:241332-249366	Aethionema arabicum	Brassicaceae	MVAKGWLLLKLLFFQSFFISRQEADFDFFYLVLQWPGAYCDTNRSCCYPLSGKPAADFGIHGLWPNRNNGTWPENCDPDNVFDESEISDLVSELKEKWPTLACPSGEGFKFWEHEWTKHGTCSESIMDQHDYFQRTLNFRDQINLLQILENSGIKPDDEFYNFEDISNAIKNGTGFRAGIQCNKDPERNRQLHEIYLCVDKSATQLIDCPVLPYARCASTWPGAYCDAKRECCYPLTGKPESDFGIHGLWPNRNDGTWPENCDSGNSFNQTAISDLLDRMKEHWPTLSCPSNEGFKFWEHEWTKHGTCSEALMDQHDYFQNALNLRDQINLLQILENSGIKPDDEFYNFEDISNAIKNGTGFTAGIQCNKDWPGAYCDATSKCCYPKSGKPAADFGIHG…
Aco004148.1.path1	Aco	Aco-LG16:1047833-1049373	Ananas comosus	Bromeliaceae	MMIQSSIPLVLLALPVFAVLSSAQDFDFFYFVQQWPGSYCDTKQSCCYPTSGKPLADFGIHGLWPNNNDGSYPLNCDSHNPFKSSEIKELIGQMQKHWPTLACPSNDGLKFWGHEWNKHGTCSESVLDQHSYFETALRLQKETNLLEILRESGIRPGGFYRLDEIKEAIKEGLGFAPGIECNRDESGTNQLYQIFLCVDNSGKQIIECPVFPRSKCRDKVEFPVFPSITEEGQSSFE
Aco001100.1.path1	Aco	Aco-LG3:14236025-14237541	Ananas comosus	Bromeliaceae	MRSPSLLSLALLLLAAVVCNAQDFDFFYFVLQWPGSYCDTRQSCCYPTSGKPPADFGIHGLWPNYNDGSYPSNCDPDSPFDESKISDLIGRMRTNWPTLACPSNDGVKFWGHEWEKHGTCAESILDEHSYFQTALNLKNQLNLLQTLQNAGIEPDGGYYSLSSIKEAIKEGTGYTPFIECNVDESRNSQLYQVYFCVDTSGSQLIECPVFPRGRCDSRIEFPAF
Aco004758.1.path1	Aco	Aco-LG6:5534518-5546692	Ananas comosus	Bromeliaceae	MAKLLSLSLFVSLLLLPLLHFSSCEASSSSSSSSSSSKGREFDYFVLALQWPGTICRSTHHCCSSNGCCGSNPLTYFTIHGLWADYDDGTWPSCCSHSGFDINKISSLLPTLKKYWPSLYCSSSSRCFGGKGPIWAHEKILETAGIEATNGEKYLLGDIVSAIKKAFGASPLLVCKHGSLQELRLCFYKDFTTTHRTRETLALDTSVCQHIHFHFRLLERPAEQSPGWPGNIPSSSRHHKYLRLKSSGKPSTKLPIISCPVKE
Azfi.s0007.g011037	Afi	Afi-Azfi_s0007:5281877-5285817	Azolla filiculoides	Azollaceae	MATTHYYWAPIFHLTIILISPHLIQSQAFDFFYFVQQWPGSYCDTGKQSCCVPSTGVPEARFSIHGLWPQNSDGSYPSNCGGEAYDSTLISDLKPQLQQYWGSLNCPSSDGESFWSHEWSKHGTCSGLDQHSYFQAALNLLQTIDILGSLQNAGINDDGNTYVISSISNALTNGIGQTPGIQCNQDSSGNRQLYQIYACIDKDASTIIQCPIFPSVSCSSTVIFPSFAI*
AH02G02460	Ahs	Ahs-A-Chr02:2599083-2602389	Arachis hypogaea	Fabaceae	MTRSSDRAFLLLLLLAAAAAAAVVVTADSGFSVMEEDLDEIESVVGGGLGKKQREFDYFALSLQWPGTMCNGVKKCCAKNGCCRGADTPQVFTIHGLWTDYNDGTWPECCNGPSFNPKEVEALQSALDRYWPSYSCSKTSNCHGGKGTFWGHEWEKHGTCAKPVILDEYNYFLITLNLYFNYNVTKVLNEEGYVPSNSEKYPVGGIIAAIENAFHLTPSVICQKDAIKEIRLCFYKDFKPRDCVLQTNRMVTSSESCPQYVSLPEIKSLEHGYEDGLERSELAAAL
AH03G42470	Ahs	Ahs-A-Chr03:135973464-135974777	Arachis hypogaea	Fabaceae	MKMANSSIIPIKFLILVALANICVSQDFDFFYFVQQWPGSSCDTKQGCCFPQTGKPASNFTVHGLWPNFNNGSFPSNCKSVENSFDESKMSDIVPRAETSWAAFSCPSKKKTNSTNSDNMKLWKHEWDKHGTCSHSVLDQHAYFDFTLNLKDHIDLLQILLNNGIKPDGKNYSVEKIRQVIKEATGFEAGISCNTDASGNVQLNEIVLCVDKSAASRSFIECPILPDANCPDNVEFPIF
AH05G21270	Ahs	Ahs-A-Chr05:86827639-86829333	Arachis hypogaea	Fabaceae	MNSLFIVFHVILLASSVHLTNAASYEYFKLALVWPTTFTRIHASGMTKPKIPQHFTIHGLWPTNFSLPWPANCANNQPKYHFDKSLMTATLQGHLAPDWPSLLPGQSNMDFWTAQWEKHGSCSAERFAQSEYFEKALFHRHNLDIDGELKKVGIIPDRIKTYSRSAIVNAIKKTKTLQVEPELVCFPDNGNALLWEIRVCFDADLVEIIQCPINKSKGVNLCKTKSNSIIIPV
AH05G21890	Ahs	Ahs-A-Chr05:88075712-88077134	Arachis hypogaea	Fabaceae	MNSLFIVFHVILLASSVHLTNAASYEYFKLALVWPATFTRIHASGMTKPKIPNYFTIHGLWPTNFSSPWPQSCAEKPADYFKRSSIDTLQNGLNHYWPNLKSAETNMELWIEEWEKHGTCSLQKFNQSEYFRQAISITEFLDILVVFKNVGIIPHRTKTYSLIDIVNAIKETKTRQVEPELVCFQDRSDVLLREIRVCLDANLAEYISCPINRSKGVILCKTKSNAIKIPV
AH03G42490	Ahs	Ahs-A-Chr03:135990320-135991497	Arachis hypogaea	Fabaceae	MESKGSILMLLKLVVLQYLAVVCVSQDFDFFYFVQQWPGSYCDTKSSCCYPTSGKPAADFGIHGLWPNNNDGSYPSNCDSNNAFQPSLVSDLRSSLQRNWATLACPSGNGIEFWSHEWEKHGTCSESILEQHDYFQTALNLKQRANILRVLTNAGIAPNGNAYSLSSIKGAIKQGVGYTPYIECNVDSSGNSQLYQVYLCVDASASRFIECPVFPNAKCASQIQFPPF
AH05G19060	Ahs	Ahs-A-Chr05:60283260-60286452	Arachis hypogaea	Fabaceae	MKSNFSLLSKLLILQYLSVLCLSQDFDFFYFVQQWPGAYCDTKQSCCYPKTGKPTADFSIHGLWPNYKDGSWPSNCDPDSVFDKSQVSDLISNMEKNWPSLSCPSSNGMRFWSHEWEKHGTCAESELDQHEYFETALKLKQKANLLKALKDAGIEPDDEFYSLESISDAIKEGTGFTPGIECNKDSAHNSQLYQVYMCVDTSGSDLIECPLLPKSKCGSQIQFPKF
AH05G21980	Ahs	Ahs-A-Chr05:88343634-88344520	Arachis hypogaea	Fabaceae	MKSVFIIFYIMLITFLFRPTYSTYQYFKLSLQWPPSFQQRYGVRTIQKNFTIHGLWPQNFSGPWPHDCSLSHSFEANTVNILGRQLAIDWPNLHGQKWNNKFWEAQWLKHGTCSLNNFKQLQYFSLAIGIKNKLDILGMLENAGIRPNATITYNYIDIVDAIKAKIGPFEPELYCVMPHNNVVLLFEVRVCRDAMGATYISCVNNSNSCQGYLINIPE
AH05G19050	Ahs	Ahs-A-Chr05:60168129-60170424	Arachis hypogaea	Fabaceae	MEFKESILIKLVVMLQCLTLVLCASQDFDFFYFVQQWPGSYCDTQQSCCYPTSGKPDADFGIHGLWPNYNDGSYPSNCDSSNPFQQSQVSNLISTMQKEWPTLACPSGNGIQFWSHEWDKHGTCSESLLNQHDYFEAALNLKQKANLLQALTSAGINPDGDSTV
AH12G02630	Ahs	Ahs-B-Chr12:3328731-3332597	Arachis hypogaea	Fabaceae	MTRSSDRAFLLLLLLAAAAAVVVTADSGFSVMEEDLDEIESVVGGGLGKKQREFDYFALSLQWPGTMCNGVKKCCAKNGCCRGADTPQVFTIHGLWTDYNDGTWPECCNGPSFNPKEVEALQSALDRYWPSYSCSKTSNCHGGKGTFWGHEWEKHGTCAKPVILDEYNYFLITLNLYFNYNVTKVLNEEGYVPSNSEKYPVGGIIAAIENAFHLTPSVICQKDAIKEIRLCFYKDFKPRDCVLQTNRMVTSSESCPQYVSLPEVNSLEHGYEDGLERSELAAAL
AH13G45090	Ahs	Ahs-B-Chr13:136377872-136379314	Arachis hypogaea	Fabaceae	MKMANSSIIPIKFLILVALANICVSQDFDFFYFVQQWPGSSCDTKQGCCFPQTGKPASNFTVHGLWPNFNNGSFPSNCKSVENSFDESKMSDIVPRAETSWAAFSCPSKKKTNSTNSDNMKLWKHEWDKHGTCSHSVLHQHAYFDFTLNLKDHIDLLQILLNNGIKPDGKNYSVEKIRQVIKEATGFEAGIRCNTDASGNSQLNEIVLCVDKSAASRSFIECPILPDANCPDNVEFPIF
AH15G34480	Ahs	Ahs-B-Chr15:149164499-149165894	Arachis hypogaea	Fabaceae	MNSLFIVFHVILLASSVHLTNASYEYFKLALVWPTTFTRIHAPGRMMTNLPQHFTIHGLWPTNFSLPWPENCAQIEKKHHFDQTLMTSTLQRYLEHYWPSLKPRVSNMKFWTQQWEKHGSCSAERFDQSKYFGKAVFITHRLDILAELKNAGIIPDGTKTYSRTDIVNAIKNTKTNQVEPELLCVQHQNDVLLSEIRLCLDANLAGPIPCPIDRSPDVTLCKTMSNLIIIPV
AH15G34370	Ahs	Ahs-B-Chr15:149032637-149033426	Arachis hypogaea	Fabaceae	MNSLFIVFHVILLASSVHLTNASYEYFKLALVWPTTFTRIHAPGRMMTNLPQHFTIHGLWPTNFSLPWPENCAQIEKKHHFDQTLMTATLQGVLNRDWPSLQPGKSNMEFWTDQWEKHGSCSAERFAQSKYFEEAVSITRKLDIDGELKKVGIIPHRTKTYSRIAIVNAIKKTNTRQFEPELLCFNDKGNVLLREIRMCFDADLDEIIPCPINKSAGVNLCKTKSNSIIIPV
AH15G16010	Ahs	Ahs-B-Chr15:62224268-62227210	Arachis hypogaea	Fabaceae	MEFKESILIKLVVMLQCLTLVLCASQDFDFFYFVQQWPGSYCDTQQSCCYPTSGKPDADFGIHGLWPNYNDGSYPSNCDSSNPFQQSQVSNLISTMQKEWPTLACPSGNGIQFWSHEWDKHGTCSESLLNQHDYFEAALNLKQKANLLQALTSAGINPDGGFYSLSSIKNAISDSIGFTPFIECNSDSSGNSQLYQVYLCVDTNASSFIDCPVFPHGKCASNIEFSSF
AH13G45100	Ahs	Ahs-B-Chr13:136396881-136398068	Arachis hypogaea	Fabaceae	MESKGSILMLMKLVVLQYLAVVCVSQDFDFFYFVQQWPGSYCDTKSSCCYPTSGKPAADFGIHGLWPNNNDGSYPSNCDSNNAFQPSLVSDLTSSLQRNWATLACPSGNGIQFWSHEWEKHGTCSESTLKQHDYFQTALNLKQRANILRALTNAGIAPNGNAYSLSSIKGAIKQGVGYTPYIECNVDSSGNSQLYQVYLCVDASASRFIECPVFPNAKCASQIQFPPF
AH15G15990	Ahs	Ahs-B-Chr15:62190124-62193362	Arachis hypogaea	Fabaceae	MKSNFSLLSKLLILQYLSVLCLSQDFDFFYFVQQWPGAYCDTKQSCCYPKTGKPTADFGIHGLWPNYKDGSWPSNCDPDSVFDKSQVSDLMSNMEKNWPSLSCPSSNGMRFWSHEWEKHGTCAESELDQHEYFETALKLKQKVNLLKALKDAGIEPDDEFYSLESISDAIKEGTGFTPGIECNKDSAHNSQLYQVYMCVDTSGSVLIECPILPKSKCGSQIQFPKF
AH15G33750	Ahs	Ahs-B-Chr15:148230118-148230981	Arachis hypogaea	Fabaceae	MKSVFIVFYIILVTFLFRPTYSTYQYFKLSLQWPPSYQQQYGVLTTQKNFTIHGLWPQNFSRPWPQFCSRSTSASFNIKTITSLRGQLAIDWPNLNGQKWNNNFWEDEWKKHGTCSLNNFKQLQYFSLAIGIKNKLDILRMLENAGIRPNATVTYNYIDIVDAIKAKIGPYEPQLYCVMPHNNVVLLLEVRVCLDVNGATYISCGNGYNSCQGNLINIPE
AH15G33690	Ahs	Ahs-B-Chr15:148204647-148205510	Arachis hypogaea	Fabaceae	MHTARRGQQMNHLPGLFIVPDSNNITLSPQLHLPSTFITSFLLKLEAPESLLFPIELTWFNRCLAIPCILFSTPEIEPGDEFYSIESITDDIKEEIGFTPGINCNMDSEHNSWLYQVDICINASGSDLI
AH15G33790	Ahs	Ahs-B-Chr15:148303734-148305103	Arachis hypogaea	Fabaceae	MNSLFVVFHVILLASSVHLTNASYEYFKLALVWPTTFTRIHASGMTKPKIPNYFTIHGLWPTNFSSPWPQSCVEKPADYFKRSSDRANEIYKRVEDQKSSR
AH017870	Ahy	Ahy-Scaffold_11:21018483-21025517	Amaranthus hypochondriacus	Amaranthaceae	MAFFPIAILSNLLIISLLASTVSFNGVDGGLLSRKYREFDYFVLALQWPGTYCRNTHKCCQKNGCCRSNGPPKHFTIHGLWPDYNDGSWPSCCTKSNFDMNEISTLRNALDEYWPSLSCGSPSTCHGHKGSFWAHEEVLSEAGYVPSNSEKYPLGGIKTAIENAFHQSPMIICSGDAIQEVHLCFYKTFEPRECANYGSIKEQVDLSKPSCPNYVSLPVYNSVARAEVRSFLFFWTDSKARFSFVPMKIQKANAGPLTNFEVLELLRSRGASTDPTRAMSLTTPSEFKVYDYLVESAACNQTRECIKNFLDKSKEYQLAKAEVINIINIRPTSAVELAPEFIF*
AH005054	Ahy	Ahy-Scaffold_3:3523985-3526784	Amaranthus hypochondriacus	Amaranthaceae	MKSIYSILLLQFLFVASSFAKDFDFFYFVQQWPGSYCDSKQSCCYPSTGKPEADFGIHGLWPNNNDGTYPSECDPSRPFDQSQVSELLRRMQREWPTLACPSGDGMKFWSHEWEKHGTCSSLDQHSYFQFTLDLKNQVNLLQALATAGIEPNGQSYSLTSIKDAIKEGVGYTPYVECNVDTSGNSQLYQIYLCVDPSASTLIECPIFPHGKCGSEIEFPTF*
AH005052	Ahy	Ahy-Scaffold_3:3496132-3499203	Amaranthus hypochondriacus	Amaranthaceae	MKNWGNLLLISMIVLLQNMLVEVESQEGTPCCYPTTGKPGANFTIYGLWPYNDNGASLENCPGASFDVGPLKAIESMLEQEWPTFTCPQIGRKFWLHEWNKHGACSKSVLQEIQYFEAALNLKNKFNILQILGKANIYPDNELYPLETIKDVLFQATGLQPLIYCNRDAEENSQIWQILVCVDKTGMEL
AH005047	Ahy	Ahy-Scaffold_3:3455414-3458399	Amaranthus hypochondriacus	Amaranthaceae	SNVALGYRTGGLRAFYFVQQWLGSYCNQRGTRCCYPPTGKTKPDFTIYGLWPYYNDGSFPYNCGDDNYDVGRIKYMEKRLQQSWPSFTCPQIGRKFWVHLWNKHGTCTKSVLGELDYFEGALLLKNKANIFQALARAGIKPDNRFYPLKSIKKAIARAIGFHPWIVCNTNTQGHKQI
AH005053	Ahy	Ahy-Scaffold_3:3502796-3519679	Amaranthus hypochondriacus	Amaranthaceae	MGTVSTMMIKVLVVLCLFGEAFSKTKKHHDEEISTEFDFFYFVQQWPGAYCDAKGRKCCFPNSGKPATDFSIHGLWPNYKDEELEGRLESDWPSLACPSVGHKFWAHEWNKHGTCSLFTTQQEYFQAGLDLKDQTNLLQALKDAGIEPNDEFYNVEDMKEAIKEKIRHYPWIECNRDSDGNSQLYQVYICVDTNGKDLIDCPVLPRGNCASRLKPMQDRLRKEWPSFTCPQIGRKFWVHEWNKHGTCSKSALGEIAYFQAALNLKNRVNVLQALTRAGIRPNNQMYPLKSVKEAIAKTTGFHPWVVCNRNSQGISQIWQVAVCVDKSGTRLINCPFIPRGPGDCQDQIKFPSFYGTNMEPAQNQS*
AH005048	Ahy	Ahy-Scaffold_3:3465895-3467233	Amaranthus hypochondriacus	Amaranthaceae	MGKSGSSMLKILMLLLSFAVVALGNTSSGLRAFYLVQQVQDVVIHQRESQIQILQYMDFGLITMMLKPLEMSLRKSWPSFTCPQIGRKFWVHEWNKHGTCSKNILGEIPYFKAALNLKNKANIYQALARAGIRPNNQFYSLKSIKKSLSSSNRVSPMDCMQP*
AH005050	Ahy	Ahy-Scaffold_3:3480238-3482395	Amaranthus hypochondriacus	Amaranthaceae	MVKMISSLLKLALLLSLSVVALGNANLSSGLRAYYLVQQWLGSYCNQAGTRCCYPPTGKPSRKFWVHEWNKHGTCTKSNLGEIEYLETAMSLKKKMNLYQALIRAGITPNNNKFYSLKSIKKAIVKGIGFHPLIMCNHDAQGNSQIWQVSLCADTTGTKLIPCPYLPKGRGNCKAKIKFPSYY*
AH008258	Ahy	Ahy-Scaffold_4:28004857-28006197	Amaranthus hypochondriacus	Amaranthaceae	DLRNIDKWISYKSRNHSGFLEYQWNKHGSCFELNCAHYFQSSLRLWQQKYTDILTALKDNGIKPSPYSVYIIENFYYAIVNNLNLRPIIVCKIKNWRQYVVEIILCATHDLSTFRNCSGPPEHHMRSCGGRFSQAFFYRDPKKLDIKQRSSQIITSATT*
AH004378	Ahy	Ahy-Scaffold_2:32517924-32518268	Amaranthus hypochondriacus	Amaranthaceae	MNSMVLHKSILGELNYFEGALYLKSKVNIYQALAKAGIRPDNNRLYSLKSIKKAIARATGFHPWIVCNTNARGHKQIWQVTLCSDKTGKKLIKCPYLPKGRGNCDNKIQLPSYY*
AH002554	Ahy	Ahy-Scaffold_2:709850-715274	Amaranthus hypochondriacus	Amaranthaceae	MAFLPVVILLHILLASIVPSTISFNGVDDGLLKYREFDYFVLALQWPGTYCRNTHKCCKNNGCCRSNGPPRHFTIHGLWPEYNDGSWPSCCTKSDFDMNEISTLRNALNEYWPSLSCGSSSTCHGRKGSFWAHEVEKHGTCASPVIRDEYNFFLTTLNVYFKHNITEVLSEAGYVPSNSEKYPLGGIISAIENAFHQSPLVVCSGDAIEEVHLCFYKDFKPRDCSPYRAIKQKVDLSKPSCPKYVSLPAYNSLGKIISVERKSWIVVLLVIIISS*
AH004377	Ahy	Ahy-Scaffold_2:32513209-32516365	Amaranthus hypochondriacus	Amaranthaceae	MRKIGSSLLMKLMWLGSYCNQRGTRCCYPPTGKPNPDFTIYGFWPYYNGGSFPYNCGDDNYDVARLKPLEMRLRKAWPSLTCPQIGRKFWVHEWNKHGTCSKNILGEIPYFQAALNLKNKANIFQALTRSGIRPNNQFYSLKSIKKAIVRSIGFHPWIVCNHNAQGHSQIWQVTLCADTTGKNLINCPYLPKGRGSCASKIQFPSFY*
AH004380	Ahy	Ahy-Scaffold_2:32526415-32526879	Amaranthus hypochondriacus	Amaranthaceae	MVKWQTSLFTKVILMLSLAVVGLASRNGDFHYFYFVQQWLGSYCDQRGEKCCYPPTGKPGPEFSIYGFWPYYNDGNFPYNCGGGNFDEALVSSSSLFYFV*
AH004379	Ahy	Ahy-Scaffold_2:32522755-32523015	Amaranthus hypochondriacus	Amaranthaceae	MQLKPMQDRLRKEWPSFTCPQIGRKFWVHEWNKHGTCSKSVLGEVAYFQAALNLKNRVNILQALTPSRDPSKQPTLPSKIREEGDC*
AL1G26100	Aly	Aly-scaffold_1:5980415-5981962	Arabidopsis lyrata	Brassicaceae	MRGIVIVNLLILQSLFVPSSPTAPDFNFFYWVNYWPGAICDSQRGCCPPTKGNTAPDFIIHGLWPQFNNGTWPAFCDQTNLFDISKISDLVCQVEKKWTEWGVWACPSNETNLWEHEWNKHGTCVQSIFDQHSYFLTNLKFRYKFNLLNILKQKGIKPNDGFYSLDEIKNAIKCVIGFAPGIECNEDVKGNKQLFQIYICLDNYAKEFVECPYVPDKSCASKIKFPKFPERDSLSESLSVIASVSTT*
AL5G12610	Aly	Aly-scaffold_5:1530273-1531470	Arabidopsis lyrata	Brassicaceae	MKILLASLCVISLLVILPSVFSASSSSEDFDFFYFVQQWPGSYCDTQKKCCYPTTGKPAADFGIHGLWPNYKDGTYPSNCDETKPFDRSTISDLLTSMKKSWPTLACPSGSGEAFWEHEWEKHGTCSESVIDQHEYFQTALKLKQKTNLLGALTKAGINPDGKSYSLESIRDSIKESIGFTPWVECNRDGSGNSQLYQVYLCVDRSGSGLIQCPVFPHGKCGAEIEFPSF*
AL1G26110	Aly	Aly-scaffold_1:5982313-5983422	Arabidopsis lyrata	Brassicaceae	MGAKGWFILKLLMFQGLFVSRPQEDFDFFYLVLQWPGAYCDTKRACCYPTSGKPAADFGIHGLWPNYNGGSWPSNCDPDSQFDRSQISDLVSSLKKNWPTLSCPSNEGFKFWEHEWEKHGTCSESVMDQHDYFENALKLKEKANLLQILTNSGINPDDGFYSLTKITNAIKNGIGFTPGIECNKDPERNDQLHQIYICVDTSGTEFIECPVLPRGRCPSQLQFSKF*
AL1G38770	Aly	Aly-scaffold_1:11059031-11060291	Arabidopsis lyrata	Brassicaceae	MKFFICLLALQQLYVQSVAQDFDFFYFVLQWPGAYCDSIHSCCYPKTGKPAADFGIHGLWPNYKTGGWPQNCNPDSQFDDLRVSDLMNDLQREWPTLSCPSNDGMKFWTHEWEKHGTCAESELDQHDYFEAGLKLKQKANLLHALTNAGIKPDDKFYEMKDIENTIKEVVGFAPGIECNKDSSHNSQLYQIYLCVDTSASKFINCPVMPHGRCDSRVQFPKF*
Am07g02830	Anm	Anm-Chr7:63814-64777	Antirrhinum majus	Plantaginaceae	MSTNKQTHIFFLVVCLVLFPDYAFTGRPPVGFEYLKLVLQWPPSFCSLSRVACGRDPVPAEFTIHGLWPDNYSHELNYCKSNKQLSVQIEDIGEWLDKDWPDLMKQATVNPDKGFYEEQWRKHGICSSNIFTPKEYLTLGRKLKKPRNLLQVFHQNEIYESQFSSISRINKAIKIITGRQSPIVKCSRHPQKGSLLTEVILCFDLKGDYFKNCTDPFGRACPKSTNVFFPKKVIV
Am05g12900	Anm	Anm-Chr5:14429192-14430456	Antirrhinum majus	Plantaginaceae	MSVKSSALVNLLILQYCLSILCSSQDFDFFYFVQQWPASSCDTKHGCCYPTTGKPAEDFSIHGLWPNYNTGKWPSNCDRHSSLNKTEIADLIVRMQKDWPTLACPTADGIKFWNHEWKKHGTCTTLDQHTYFQAALNLKDKANLLKLLTNAGIRPGDFYTLESISQAIEQGIGYAPGIQCNTDVLENQQLFQVFLCVDTSATNFIQCPLVPTGRCNNNGSRIEFPSFYNETKLHYVL
Am05g12490	Anm	Anm-Chr5:14152880-14154112	Antirrhinum majus	Plantaginaceae	MQWLGSYCDTKQSCCYPKTGKPTADFGIHGLWPNNNDGSYPSNCDSNNAYDQSKISDLISRMQRDWATLACPSNSGTTFRSHEWDKHGTCSESVLNQHAYFNSALNLKSKIDLLQILQSAEINPDDGFYSLSDIKSTIKNAIGYTP
Am03g31940	Anm	Anm-Chr3:54972054-54973619	Antirrhinum majus	Plantaginaceae	MKMKYAVLVNLLWLHALATVCNSQSFDFFYFVQQWPGSYCDTQRSCCYPTTGKPASDFGIHGLWPNYQDGSYPSNCDTGNNFDESQISDLIQDMQKDWPTLACPSGDGLSFWSHEWNKHGTCSESILNQHQYFQTALSLKSQINLLQVLVAAGIKPNGEQYSLSSIKDAIKGGIGFDAWIQCNTDTSGNSQLYQVYVCLDTSGSNIIDCPVFPHGKCGSQIEFPTF
Am05g12840	Anm	Anm-Chr5:14346041-14347496	Antirrhinum majus	Plantaginaceae	MELKFGASVLKTLLLVQCLSVLCAAQDYDFFYFVQQWHGSYCDTKQSCCYPTTGKPAADFGIHGLWPNNNDGSYPSNCDSNNAYDQSKVNTFTSKLMQRDWATLACPSNSGTTFWSHEWDKHRTCSESVLN
Am05g12850	Anm	Anm-Chr5:14369023-14369764	Antirrhinum majus	Plantaginaceae	MRSFKSLVLTNFLVLQCLSIMCSAQDFDFFYFVQQWPASYCDSRRGCCYPTTGKPAEDFSIHGLWPNYNTGKWPSNCDRQSSLHKSEISDLVSRMEKEWPTLACPTGDGMKFWDHEWEKHGTCTTLDKH
Am05g12830	Anm	Anm-Chr5:14330488-14331938	Antirrhinum majus	Plantaginaceae	MELKFGASVSITLLFVQCLSVLCVAQDFDFFYFVQQWPGSYCDTKQSCCYPTTGKPAADFGIHGLWPNNNDGSYPSNCDPNNLYDQSKISDLISRMQRDWATLACPSNSGTTFWSHEWDKHGTCSESLLNQHAYFNSALNLKYKIDLLQILQSAGINPDNGFYSLSRIVNTIKNAIGYTPGIECNKDASGNSQLYQIYICVDTSGSNLIECPVLPNGRCASSVEFPSF
Am05g12520	Anm	Anm-Chr5:14112191-14114050	Antirrhinum majus	Plantaginaceae	MELKCGASFSVTLLFVQCLSVLCVAQDFDFFYFVQQWPGSYCDTKQSCCYPTTGKPASDFGIHGLWPNNNDGSYPSNCDPNNSYEQSKHVSGARHAPRVTCRHHVPYSINLLRHHVPISTRLSGKQAGHKGIPASRQLKAIPRESESKRARSKEHKPTVEDRANEVRVFPRTPEELLESLQRAPNAPPSPKNLPGPGSS
Am05g12510	Anm	Anm-Chr5:14128048-14128634	Antirrhinum majus	Plantaginaceae	MQRDWVTLACPSSSGTTFWSHEWDKHGTCSESVLNQHAYFNSALNLKSKVDLLQILQSAGINPDDEFYSLSRISNTIKNAIGYTPGIECNKDTSGNSQSIKFTFAWTLRAQILLKL
Am05g12500	Anm	Anm-Chr5:14142816-14144109	Antirrhinum majus	Plantaginaceae	MDCVPNNNDGSYPSNCDPNNSYDQSKISDLISRMQRDWATLACPSNSGTTFWSHEWDKHGTCSESLLNQHAYFNSALNLKYKIDLLQILQSAGINPDDGFYSLSRISNTIKNAIGYTPGIECNKDASGNSQLYQIYICVDTAGSNLIECPVLPNGRCASSVEFPSF
Am01g13490	Anm	Anm-Chr1:1315149-1316434	Antirrhinum majus	Plantaginaceae	MAKVIIMRIIILVLLAYSCCSTITTTTHFDYFKLVLVWPNSFCSNSGTIHRHTTCQRKPQNFTMHGLWPDNYTTSLTHCNVSAHVRHSVKHILTRHSGNLAKKLDTFWPDLTKPHYHHPATRFWVHEWTKHGSCAYPSYTVVRYFDKALELSKKFDVLNILRQAKIDPGHRVAMTKLNQTIFDATLHVPILKCLKNMYLLEVVICFDNTGKNVIHCPLLYRRDLCKNTNVFIP
Am03g03660	Anm	Anm-Chr3:3148457-3149177	Antirrhinum majus	Plantaginaceae	MSFWISQYHKHGSCSQPLYNPQEYFLKALELKDRFDILTILEQGQIYPGKETSRSRVMSVINQATRGNLRLVCNMPKKKILREIVICTNIGGTRVIPCPFPNFRTCAPESNLHDLSN
Am03g03610	Anm	Anm-Chr3:3377624-3378344	Antirrhinum majus	Plantaginaceae	MSFWISQYHKHGSCSQPLYNPQEYFLKALELKDRFDILTILEQGGIYPGKENSRSRVMSVINQATRGNPRLVCNMPEKKILREIVICTNIGGTRVIPCPFPNFRTCGPESNLHDLSN
Am02g12310	Anm	Anm-Chr2:12405450-12408537	Antirrhinum majus	Plantaginaceae	MNFKLIFFVFAIIYGSQIQISTSDGDSIDFLYLVLQWPGSLCNTKQGCCYPPTTKPNTDFIVATLQPYYFNGTFPKYCDTNNHFDFSKVLDLKKSLAKTWPSLTCPRSGGKKLWAEAWRKYGTCSVSVGGQFTQHQYFSAALNLKKKANLLKVLASAGIKPNGKSYQVETILDAIVGAGLHFPGIICNVDKNGKSQLYQVYLCADPQASSFVECPGVPLGACDQTANFPSPQN
Am02g12300	Anm	Anm-Chr2:12421477-12427687	Antirrhinum majus	Plantaginaceae	MNSMFILFTLAIFGSQIQISTSAVDFFYLVLQWPGSQCNTKQGCCYPPSTKPKTDFTIAGLQPFYFNSTFPKYCDSKNHFDLSKVMDLKRSLSENWPSLTCPHTGGKKLWADEWRKYGTCSESVLTQYQYFAAALKLRNKANLLGVLNGAGIKPNGKSYNVGSISDAIVGAGLNLPGIVCNVDKNGKSQLYQVYLCADSQVSNIVECPGIPMNLGQCALTINFPSL
Am05g12480	Anm	Anm-Chr5:14164252-14166337	Antirrhinum majus	Plantaginaceae	MRSVKSLVLTNLLVLQCLSIMCSAQDFDFFYFVQQWPASYCDSRRGCCYPTTGKPAENFSIHGLWPNYNTGKWPSNCDRQSSLHKSEISDLVSRMEKEWPTLACPTGDGMKFWDHEWEKHGTCTTLDKHAYFQAALDLKDKANLLQLLKNAGIRPGKFYTVENMKQAIEKGIGYAPFIECNVDASGNHQISQVYLCVDTSASKFINCPVLPHGRCGSKIEFPSFSNESESRDEL
Am03g03600	Anm	Anm-Chr3:3148457-3149067	Antirrhinum majus	Plantaginaceae	MSFWISQYHKHGSCSQPLYNPQEYFLKALELKDRFDILTILEQGQIYPGKETSRSRVMSVINQATRGNLRLVCNMPKKKILREIVICTNIGGTRVIPCPFPNFRTCAPESNLHDLSN
Am05g12870	Anm	Anm-Chr5:14375471-14376452	Antirrhinum majus	Plantaginaceae	MESIKQAIEKGIGYAPFIECNVDASGNHQISQVYLCVETSASNFINCPVLPHGRCGSKIEFPSFSNESKSRDEL
Am01g13480	Anm	Anm-Chr1:1300633-1302446	Antirrhinum majus	Plantaginaceae	MAITHVTKVVMCIVVLLAYSCCSTITSAQFDHFKLVHQWPNSFCNQQYWNQGRSCKRIPVPQHFTLHGLWPDNSASQLNNCHPYRSALRELQRVMNDGNLTWKLDYIWPDLKQPYPQHYPFTGFWRYEWKIHGSCAWPSFSVRQYFDKALQLSNNPRYNVTNILAGIIHPARRNVALNLIHQAIVNATRHIPMLKCYHNYYLLEVIICFDNQGTYPVNCTSRVLPNERCRNSFVFIPNSFPILQCM
Am04g12640	Anm	Anm-Chr4:12021925-12027445	Antirrhinum majus	Plantaginaceae	MTNFNTQQPTPSQNHFQTASMALLTARPLNPAAIQCACFVILWIGLLCVNVGINGSGDLGEKLILQGGANQRDFDYFQLALQWPGTFCRRTRHCCPNNGCCRGSNAPAEFTIHGLWPDYNDGSWPSCCTGKTFEEKEISTLLGDLNKYWPSLSCGSPSNCHGGKGLFWEHESEKHGTCSSSVTGAEYNYFVTALKVYFKYNVTEVLREAGYVASNSEKYPLGGIVTAIQNAFHATPELKCSGDAVEELYLCFYKNFEPRDCATKSNKKSCPRYVSLPEYSSLKMANDGNEVSESALDSDI
Am05g12880	Anm	Anm-Chr5:14417073-14419781	Antirrhinum majus	Plantaginaceae	MEIKSSVLVNLLVLQCLSILCSSQDFDFFYFVQEWTASSCDTKRGCCYPTTGKPAEDFGIHGLWPNYNTGKFPKNCNSKSSLNKTELPMERNSGIMNGGSTAHDLKDKVNLIQLLANAGFSCDHIHGRERTSDCIRPGDFYTLESISQAIEQAIGHAPAIACNVDALENYQFFQVSLCLDTSASSFIDCPVVQDARCGDGYRIEFPSFYNATGSLNVL
Aqcoe2G063900	Aqc	Aqc-Chr_02:4517434-4518215	Aquilegia coerulea	Ranunculaceae	MNSSSKASFSFFLVFMLLSTLCFQIAPAFDYYILATQWASTFCTPRSRCIPNIPRDFVIHGLWPSNNNGHHPQDCNLADKFDYQNVVSLEPRLSQKWPDLLGSHIFWSKQWEKHGTCSGLSQLDYFDKALNVFDDIEPLSGVMGIKNKNYVPGSFLFPGVLVNEWGNQYGYFPKITCYYYPRLQLLFELHYNVSKDVDPSNGKLQPQSIIFPRNRNTCRSRGTIYFPN*
Aqcoe6G273700	Aqc	Aqc-Chr_06:25236435-25237682	Aquilegia coerulea	Ranunculaceae	MKSIFSINILVIFVAVLAIPCTAQNVDFFDFIQQWPGSYCDTKEGCCYPKSGKPASDFIVYGLQPYSNGTRLLNCDPKSPFVPLKVAGITTLLQKYWPSLTCPSVNGMEHWANEWKQFGTCSALNQHKYFKAAVNLRKKVNLLKILKTAGIRPNGKFYELSRISDTIIKAVGHEPGFQCNVDKSGNTQLLLISLCANPQGSQIIECPGLAMNTCKKTIKFPKF*
Aqcoe4G124100	Aqc	Aqc-Chr_04:14330750-14333606	Aquilegia coerulea	Ranunculaceae	MGKCFPCFGSSRKENKQGVKDLSCKKDKAKDASFAQAHGISRVSSGKLDVMGKCHGYLIRSTTHQHRVTNASHFKPSDSFPYSASSGKCINFLLCKILCLYRVILSQKTPPPPLPTPDYYLLALQWPYSFCRNTIHTNECTQRTNPTAIPLHLTLHGFWPKMFGGHDPELIGNQTKREFISNQLPKLSEMRKYWPNLTEKENIPEFSFWMEEWRKHGSLCDMSQKTYFQTAVNQAKAIIKYWDDKLKFIKPNSMIDLNLLRQEFTRSVYKTPKFVCNEQRVNGKIVKQLHEIRFIWTTAGFQNNGNSQSACTANVWLPGYVRATEPAI*
Aqcoe4G223400	Aqc	Aqc-Chr_04:35460184-35461018	Aquilegia coerulea	Ranunculaceae	MNLKQVSLVVICCFFIYKSADSRRVAVGQGSNGETLYTDHFIFALQWMRIAPQRFTIKGLWPRDSLNLEKQPEYCKNDTDIDLTWFGVKKDDNVEMWREEWLRHGTCSGLTNYQYFHLALELIHEVDVLNALRSNGYYPGSHYKPMDLINTVLNKMGVYPRIVCEHGNPMIKEIHFNFTNGYPSSSVSMLNMIPPYVMNCGQFENIYLPALVDKTKILVSISLFVLFCISLFVIVIR*
Aqcoe1G498000	Aqc	Aqc-Chr_01:44396276-44397315	Aquilegia coerulea	Ranunculaceae	MANLCFIAISIFFIGVSLATEQNMSQSTILSDVSYYKFVMQWPHGLCTSANHPRCIHPYPYYLCIHGLWPENSGHQNPSVKQLPFNYALISGNILPQLRTTWPSVVQANSNFAFWKHEWDAHGIRSDFDQHTYFARTVHMAHLLNPTLKLAARNIVPGGTYALATFESELQQIYGSRVQLRCKTDFAGARGRFNLLLYVEICVAWVRVRVLLSDTGTECLTRQTQKFKIRGLGKF*
Aqcoe1G502900	Aqc	Aqc-Chr_01:44734194-44734923	Aquilegia coerulea	Ranunculaceae	PVAYYKFVLQWPRAVCPTFASNCISPLPNIPTIHGLWPETVTGVTPPIRNPAEKFNKNKFLDLLPELNIKWPTLLLRFTNQGFWLHEWGKHGKSSDFDQRQFFHKTLDVYSMIDPMNRMAHVGLHPGTYTLQTINSRLIAEYGGKVQIICITNILGFQVQELRFNVTFDSAGQPQVHPFTPPDQGCQAASTNGARFWLRFLS*
Aqcoe1G233300	Aqc	Aqc-Chr_01:14534983-14535987	Aquilegia coerulea	Ranunculaceae	MAGDKEIVGYGKAKINGKYNITIEGYNYAKYGGNGCKAKLIYFAPIEKGSPLNKTTDVQNSKNGTKLEVMSGAYNDVLFQSKSFRNKNENLPINPQAPGNPSAIAYYKLVLQWPTGVCSGVGKKCKKSPWPGYFTIHGLWEVIKSTSTAQHSSDQFDSTKLIGLKKDLKNSWPTLELNTDESFWKHEWESHGVKSELGLVGYFQETLALYKKVGASLVYRLQAAGIHPDGVKVYDLKDIEAALNSAGSGIVKCVKHKTLNLHQIKEITFNFTPGLQQQPTEGGSPSCPSNGIRFPI*
Aqcoe3G355000	Aqc	Aqc-Chr_03:37491658-37492627	Aquilegia coerulea	Ranunculaceae	MKSACSQLLLFLIVLIILVSSSFSSEGRGNNINPDGRKKRSPPPPSPSPPPPPPLPTPDYYLLVLQWPYSFCRNTIDINKCKERTNPTAIPLHLTIHGFWPKMFGGRDPKLIGNQPKREFELNQLPKSSEMEMYWPNLIVKETIRGFSFWIDQWVKHGSLCDLPQKTYFQTAVDGAKPIIKYWDEEIKFTPNSMIDLDLLHEKFEESDYKTPQFVCNEQRVNGQIVKQLHEIRFVWTPAGFHDNVDSHSACTKNVWLPGYVRATEPAM*
Aqcoe3G417000	Aqc	Aqc-Chr_03:41189743-41195465	Aquilegia coerulea	Ranunculaceae	MAFLSAFSIFLLFSSSLFCLSESHGRGKGGGGGVVPGQREFDYFLLSLQWPGTICHNTRHCCAKNGCCRSSATAEFTIHGLWTDYNDGTWPSCCGDHQFDIKEVTPLLEGLQKYWPSYSCGSTSTCHGGRGLFWAHEWEKHGTCSYPVFKDEYNYFLATINLYLKYNITEILIENGYVPSNTEKYPLGGIVSAIQNAVRATPQLECRNGAVEELHLCFYKNFEPRDCVTKGNSLTSKACPRYVSLPEFVPSNVLSTSVPWLPSTEAL*
Aqcoe3G340000	Aqc	Aqc-Chr_03:36619593-36621521	Aquilegia coerulea	Ranunculaceae	MKSTSALVLIQIFVVQFLVLQCVSQDFDFFYFVLQWPGAYCDTKKSCCYPTTGKPDADFGIHGLWPNNNDGSYPSNCDSSSPFDGSEISDLKSKMQTEWPTLACPSGSGMSFWAHEWNKHGTCSESVLDQHGYFETALNLKEQVDLLGALKNAGIQPDGKFYSLNSISQAISTATGFTPGIECNVDENGNSQLYQIYLCVDNSATNLIKCPLLPRGKCSSRVEFPKF*
AXF42.Ash003302	Ash	Ash-fragScaff_scaffold_2:2916445-2917324	Apostasia shenzhenica	Orchidaceae	MHEEWPTLACPRSDGRLFWQHEWEKHGTCAESVLSQHAYFQAALGIKNNINFLHILKNVNSIKGSIGQATGFAPWIECNVVEEGNSQPYQVYMCVGPSASRLIDCPVLPRGSCAAEIEFPSFYIQL
AXF42.Ash012167	Ash	Ash-fragScaff_scaffold_33:739620-741984	Apostasia shenzhenica	Orchidaceae	MRSRAVFFFFLGITLLASLCDVAAKDFDFYYFILMLSNISSELEAHWANIRCPSNNGRSNWQTKWRNYGVCSDLNEKEYFRGLELKAKVDDIKNVINASIDAEPLIKCSKGPFKTLQLFEVYICIAHDGWTIIDCPVKQKFTCNNEILFHPYKSWMLKDTTKAF
AXF42.Ash012168	Ash	Ash-fragScaff_scaffold_33:743978-745640	Apostasia shenzhenica	Orchidaceae	MGSRAAFVFLLGLMLLASLCLAAKGFDFYYFILLWPGAYCQATNSGCCRPTTGKPADDFLIRDLVTFNITTGSAVTGCEKINFNFTELSSIRSELEAHWANIKCPSNDGKSNWRSKWKNYGVCSGLNETEYFKRGLELKAKVDLLSHLSSKGIYPNYNLYKIRDIKNAIAAGIGTEPLIRCSKGPFGTFQLFEVHICVARDGWTIIDCPVKPKFTCNDEILFHPYKSWMLNDTAKAFSVIPRIEMPISME
AXF42.Ash018194	Ash	Ash-fragScaff_scaffold_45:389531-399633	Apostasia shenzhenica	Orchidaceae	MLQEILRNDGIFVGIDGKYAIGDIISAIEKAVGALPLLHCKRDSLEELQLCFDKDFKPRDCVLRLAVEDEDSLKSRNYCPRYINLPTYSSLAQKSSHRAGSASLSNRGGQHESHFI
AXF42.Ash018195	Ash	Ash-fragScaff_scaffold_45:400284-416475	Apostasia shenzhenica	Orchidaceae	MARAPNGQVLVLLSLSIVFFAATAAAAAAAAAAAAVPVDSSGGDGANFLFSSIEAAEQREFDYFALAVQWPGTYCQRTRHCCSKNGCCRSDPVTVFTIHGLWPDYNDGSYPSCCSKSDFDINKVAPLMPELQKYWPSLSCSSPSLCHGGKGLFWAHELVLTGFSCVVGHWAIDCWKCSGRSMVHVRIPL
AXF42.Ash017594	Ash	Ash-fragScaff_scaffold_135:131195-132128	Apostasia shenzhenica	Orchidaceae	MLMAMKIQSGLPPIVLLALLPSFFSSLPSAQDFDFFYFVQQWPGSYCDTKKSCCYPTTGKPAADFGIHGLWPNYNSGDYPSSCDPDSLYDSYQIEDLVGSMQEEWPTLACPSSDGNKFWEHEWEKHGTCSESVLDQHSYFHSALQLKNKINLLQILKGAGIEPDGGFYKVSSIKDAIKEATGFTPWIECNVDEARNSQLYQVYLCVDPSASRLIECPIFPKGAKCHREIEFPAF
AT2G39780	Ath	Ath-Chr2:16591117-16593775	Arabidopsis thaliana	Brassicaceae	MASRLCLLLLVACIAGAFAGDVIELNRSQREFDYFALSLQWPGTYCRGTRHCCSKNACCRGSDAPTQFTIHGLWPDYNDGSWPSCCYRSDFKEKEISTLMDGLEKYWPSLSCGSPSSCNGGKGSFWGHEWEKHGTCSSPVFHDEYNYFLTTLNLYLKHNVTDVLYQAGYVASNSEKYPLGGIVTAIQNAFHITPEVVCKRDAIDEIRICFYKDFKPRDCVGSQDLTSRKSCPKYVSLPEYTPLDGEAMVLKMPTEREAL*
AT1G14210	Ath	Ath-Chr1:4856778-4857975	Arabidopsis thaliana	Brassicaceae	MRGIIIVSLLILQSLVVSSSQTEPDFNFFYWVNYWPGAICDSQKGCCPPTKGNTASDFIIHGLWPQFNNGTWPAFCDQTNLFDISKISDLVCQMEKKWTEWGVWACPSNETNLWEHEWNKHGTCVQSIFDQHSYFRTNLKFKHKVHLLNILIQKGIKPNDGFYSLDEIKNAIKCAIGFAPGIECNEDVKGNKQLFQIYICLDNYAKEFVECPYVPDKSCASKIKFPSLPERDSLNESLSVMSSVSTT*
AT2G02990	Ath	Ath-Chr2:873506-874886	Arabidopsis thaliana	Brassicaceae	MKILLASLCLISLLVILPSVFSASSSSEDFDFFYFVQQWPGSYCDTQKKCCYPNSGKPAADFGIHGLWPNYKDGTYPSNCDASKPFDSSTISDLLTSMKKSWPTLACPSGSGEAFWEHEWEKHGTCSESVIDQHEYFQTALNLKQKTNLLGALTKAGINPDGKSYSLESIRDSIKESIGFTPWVECNRDGSGNSQLYQVYLCVDRSGSGLIECPVFPHGKCGAEIEFPSF*
AT1G14220	Ath	Ath-Chr1:4858450-4859661	Arabidopsis thaliana	Brassicaceae	MGAKGCVNVLLKLLVFQGLFVSRPQEDFDFFYFVLQWPGAYCDTSRACCYPTSGKPAADFGIHGLWPNYNGGSWPSNCDPDSQFDRSQISDLVSSLKKNWPTLSCPSNEGFNFWEHEWEKHGTCSESVMDQHEYFENALKLKQKANLLQILKNSGINPDDGFYNLDKITNAIKDGIGFTPGIECNKDPERNAQLHQIYICVDTSGTEFIECPVLPRGSCPSQIQFSKF*
AT1G26820	Ath	Ath-Chr1:9292446-9293862	Arabidopsis thaliana	Brassicaceae	MKFFIFILALQQLYVQSFAQDFDFFYFVLQWPGAYCDSRHSCCYPQTGKPAADFGIHGLWPNYKTGGWPQNCNPDSRFDDLRVSDLMSDLQREWPTLSCPSNDGMKFWTHEWEKHGTCAESELDQHDYFEAGLKLKQKANLLHALTNAGIKPDDKFYEMKDIENTIKQVVGFAPGIECNKDSSHNSQLYQIYLCVDTSASKFINCPVMPHGRCDSRVQFPKF*
evm.27.model.AmTr.v1.0.scaffold00012.57	Atr	Atr-scaffold00012:1474800-1475186	Amborella trichopoda	Amborellaceae	MVGSIAGIVPNGRLYQLVEIKKALKHELGAVVGIRCSTNLEREFQLYEVYVCIDKVDATSLIPCSSLPDFKCPDEIRFLAFNLQMLKKDVISNSHNLQVE*
evm.27.model.AmTr.v1.0.scaffold00064.29	Atr	Atr-scaffold00064:1000003-1000759	Amborella trichopoda	Amborellaceae	MWKSLWKNNGVCSNLSLFKYFKQGIIIHREINLIKALRFQSEGSIDLICVLIFIDFVENVGSIAGIVPNGRLYQLAEIKKALKHELGAEVAIRCRENSNSMKSMSGSTKLMPQVCYLARACLTLNALTRYPSLPSISKCSRKM*
evm.27.model.AmTr.v1.0.scaffold00064.27	Atr	Atr-scaffold00064:936182-937044	Amborella trichopoda	Amborellaceae	METSLSRKWPSIKCPSNNGISMSKSLSKNSGVCSNLLLVEYFEKGLVLHYQLNPRKALKKHDIKQALKEEIGEEVGVRCSTNLEGEFQLYEVYVCIDKSFATGVIPCPTLPYFTCSDEILFPAFNVQMLKKNGTRNSLELQVE*
evm.27.model.AmTr.v1.0.scaffold00064.26	Atr	Atr-scaffold00064:890094-890974	Amborella trichopoda	Amborellaceae	MEATLSGMWPSIKCPSNNGISMWKSLWKNSGVCTNLELIEYFEKGLVLYYELNLLNALKKHGIVPDGRLYQLADIKQALKEEIGEEVGIRCSTNLEGEFQLYEVYVCIDKSFTTGVIPCLTLPYFTCSDEILFPAFNVQMLKKNGTRNSLELQVE*
evm.27.model.AmTr.v1.0.scaffold00064.28	Atr	Atr-scaffold00064:960866-961680	Amborella trichopoda	Amborellaceae	MWKSLWKNNGVCSNLGLFEYFVQGIIIHREINLIKALRIHGIVPDGRLYQLADIKKALKIELGEEVGIRCSTNLEGNFQLYEVYVCIDKHDATSVIPCPSLPNFKCSDEIRFPTFDIQMLEKNVTSNSLNLQVE*
evm.27.model.AmTr.v1.0.scaffold00010.471	Atr	Atr-scaffold00010:8002902-8007410	Amborella trichopoda	Amborellaceae	MAGPPKVIFLIPLLLCLCVAQDFDFFYFVQQWPGSYCDTKASCCYPTTGKPAANFSIHGLWPNYNDGSYPSNCDPDSQFQPSEVSDLIGRMRKDWPTLACPSGNGVKFWTHEWVKHGTCSESVLDQHQYFESALKLKGKVNLVQALQDAGIYPDGSTYSLNSITEAIRAATGHTPGIECNRDESRNPQLYQIYMCVDTSGSSIIECPKLPRGGCSSQVEFPSFGSESA*
Bradi3g37130	Bdi	Bdi-Chr3:39193002-39195764	Brachypodium distachyon	Poaceae	MGVVETATVKLQLLLDPPKFVLLALYTLAPCLASTHTQHNTSKPAINPSLECTFCKPPILFLLQRTVRRCHCTCTSMIRDPHLPKKNAYKFTAPIACNPHHHRRLPPISSPRINTSNRESTEIAPGAMRAHLSLAVLLVLTIGCAAPALAAAQDYDFFFLVLQWPGSYCDTKKSCCYPKSGKPAADFGIHGLWPNRDDGTYPQDCNPDNAFDPSKVSDLLGSMRKNWPTLACPTNDGVRFWGHEWEKHGTCAENLFDEHGYFSTALRLRDQLRVLDALRSGGISPDGGYYTLSAIKGAIQQGTGFEPFVECNRDESGNSQLYQLYFCVDAGATKFVECPVSPGGRPCGNRIEFPAF*
Bradi2g57620	Bdi	Bdi-Chr2:55518937-55521617	Brachypodium distachyon	Poaceae	MRGMEKTRRGRQLLLSLCFVCLAGALLAAAAAPSAGRKRRRAGFDHYVLALQWPGTVCRQTNHCCGSNGCCRSNPLNWFTIHGLWPQYSYGGWPSCCRPTTAFNMNKIAMLTPILEKYWPSLYCGDSSTCFGGRGPFWVHEWETHGTCGYPEIQDEYDYFSTALYLYSKYNVTKALRKAHIYPRNGRKYEVGHIVAAIDHAFGRLPHLVCKNGSVQELRLCFHKDYQPRDCGSEAEEAWSSRRSHCPRYVTLPSYKPQAMANGTEGLRRSRPESDGEPRAYYGRRRL*
Bradi2g57608	Bdi	Bdi-Chr2:55515136-55517793	Brachypodium distachyon	Poaceae	MIWALVAADLFGTGFARSALGMEQREFDYFALALQWPGTICSSTRHCCAANGCCRSEPLHTFTIHGLWPDYDDGTWPSCCRHTNFDMDKISPLMPILEKYWPSLYCSSSSTCFSGRGPFWAHEWEKHGTCSSPVVQEELQYFSTALDLYFKYNVMEMLASGDIQISDDKKYPLRDVIDTIKDAFGASPQIICKKGSIEELRLCFTKDLEPRDCLTTSAMSKTLTKEKHCPRYITLPTYDPIVFSNSTGEVFTEANNNGIYIYTA*
Bradi1g20520	Bdi	Bdi-Chr1:16417158-16419064	Brachypodium distachyon	Poaceae	MKLALSFLLLASLLVAVSSSSSAAEEEFDFFYLVQQWPGSFCDTRQGCCFPDDTGRPATGFGIHGLWPNYAKCKTAFNDEPNAAPGLESAINKRRKKKCWPEYCNNGEPLKLGQIADLLATLNANWGTLSCKNKKSFTFWAYEWKKHGTCSGLAQHDYFQAALRLKAQHNLTGILAQAGIVPSDDKTYFLSSIRDAIKEGTGFKANLECNRGVGGETQLFQVYQCVDVSGEKLIDCPLPMQGNCQDRVQLPAF*
Bradi1g61710	Bdi	Bdi-Chr1:61278399-61278650	Brachypodium distachyon	Poaceae	MDVVPSEERRYSVSSIRDAVREATGSAPGIMECNRGGGDNETQQLYQVYQCVGLDGASPVPCPPLPTPGGRCAEDQLVKFPVF*
A02p33210.1.BnaDAR	Bna	Bna-A-ChrA2:26765208-26766384	Brassica napus	Brassicaceae	MKLLQASLCLISLISLLLVLPSIFAASSSEDFDFFYFVQQWPGSYCDTQKSCCYPTSGKPAADFGIHGLWPNYKDGTYPSNCDATKPFDSSTISDLVSSMKRNWPTLACPSGSGEAFWEHEWEKHGTCSQSVINQHEYFQTSLGLKQKTNLLGALTKAGINPDGNSYSLESIRGSIKASTGFTPWIECNRDGSGNSQLYQVYLCVDRSASGLIECPVFPHGKCGAQIEFPSF*
A04p09160.1.BnaDAR	Bna	Bna-A-ChrA4:6468112-6470720	Brassica napus	Brassicaceae	MACRRSLLLLLLATVLSVSAYLPETGTLAGDDVVVLNRSQREFDYFALSLQWPGTYCRGTRHCCSKNACCRGSDTPTQFTIHGLWPDYNDGSWPSCCYRSDFNEKEISTLMDGMDKYWPSLSCGSPSSCHGGKGSFWGHEKHGTCSSPVIRDEYSYFITTLNLYLKHNVTDVLYQAGYVASNSEKYPLGGIVTAIQNAFHITPEVVCKRDAIDEIRICFYKDFKPRDCVGSKDMTSKKSCPKYVSLPEYTPLDGEAMVLKMPTDE*
A06p43340.1.BnaDAR	Bna	Bna-A-ChrA6:42245934-42247062	Brassica napus	Brassicaceae	MKLLHASLCLISLLLILPSIFAASSSEDFDFFYFVQQWPGSYCDTQRSCCFPTSGKPAADFGIHGLWPNYKDGTYPSNCDNTKPFDSSSISDLISSMQKSWPTLACPSGSGETFWEHEWEKHGTCSESVIDQHEYFQTALNLKQKADLLGALTKAGINPDGKSYSIESIRDSIKESTGFTPWIQCNTDESGNSQLYQVYLCVDRSGSGLIECPVFPRGKCGDEINFPSF*
A07p13140.1.BnaDAR	Bna	Bna-A-ChrA7:12601850-12602876	Brassica napus	Brassicaceae	MKFFLCILALQQLYVLSVAQDFDFFYFVVQWPGAYCDSRHSCCYPKTGKPAADFGIHGLWPNYKTGGWPQNCNPDSTFDELRVSDLMSNLQREWPTLSCPSNDGVHFWTHEWEKHGTCAESELDQHDYFEAGLKLKQKANLLHALTNAGIKPDDKFYEIKDIERAIKEAIGFAPGIECNKDSSHNSQLYQIYLCVDTSASNFINCPVMPHGRCDSRVQFPKF*
A08p32040.1.BnaDAR	Bna	Bna-A-ChrA8:23997300-23998283	Brassica napus	Brassicaceae	MGPKGWFILKLLMFQGLFISHSQEQEDFDFFYLVLQWPGAYCDTKRSCCYPTSGKPAADFGIHGLWPNYKDGTYPSNCNPDSEFDKSQITDLVSSLKKTWPTLACPSNEGFKFWKHEWEKHGTCSESVMDQHEYFENSLKLRDRANLLQALTNSGIKPDDRFYDLEKIRKAIKDEIGFTPGIECNKDPERNDQLHQIYICVDTSGTEFIKCPILPRERCPSRLQFAKF*
A09p62330.1.BnaDAR	Bna	Bna-A-ChrA9:50141029-50142212	Brassica napus	Brassicaceae	MGGKGWFLLKLLMFQGLFTSRLQDPGFDFFYFVLQWPGAYCDTKRACCYPTTGKPAADFGIHGLWPNYNDGSYPSNCDPDSEFDPAEISDLVSTMQTKWPTLSCPSNNGSKFWEHEWEKHGTCSESVMDQHKYFENTLALRDRVNLLQILQDAGINPDDEFYDLQDIKNAIKDGTGFTPVIHCNKDPEKNSQLHEIFFCVDTSGTEFIECPIIPRDRCPSKLQFAMF*
A09p62340.1.BnaDAR	Bna	Bna-A-ChrA9:50143742-50145086	Brassica napus	Brassicaceae	MITKVWFLLKLLTFQGLFTSPPPDPGFDFFYLALQWPGAYCDTKRACCYPTTGKPAADFGIHGLWPNYNNGSYPSNCDPSNEFDPSEISDLVSTLQTKWPTLSCPSNEGYKFWEHEWEKHGTCSESVMDQHGYFEKTLALRDRINLLQILTDAGIEPNDEFYKLKDIKKAIEKATGFTPVINCNRDPEKNRQLHEILLCVDKSGTEFMDCPMPTDRCPYSHIQFAKF*
A09p62350.1.BnaDAR	Bna	Bna-A-ChrA9:50145821-50146790	Brassica napus	Brassicaceae	MRGIIIVSFLILQSLVVSSSPSPPDFNFFYWVTYWPGAICDSQKGCCPPPKGNTASDFMIHGLWPQFNNGTWPAFCDQTNLFDISKVSDLVNKMEKKWTEWGVWACPSNETKLWEHEWNKHGTCVQSVFDQHSYFLTNLRFRQKLNLLNILKQKGIKPDGGLYGLDEIKNAIKCAIGYAPGIECNEDVKGTKQLFQIYICLDNYAKEFVECPYVPDKSCASKIKFPKFPKKDSLGETLSVISSV*
C02p51020.1.BnaDAR	Bna	Bna-C-ChrC2:51025690-51026869	Brassica napus	Brassicaceae	MKLLQASVCLISLILVLPSIFAASSSEDFDFFYFVQQWPGSYCDTQKSCCYPTSGKPAADFGIHGLWPNYKDGTYPSNCDDTKPFDSSTISDLVSSMKRNWPTLACPSGSGEAFWEHEWEKHGTCSQSVINQHEYFQTSLGLKQKTNLLGALTKAGINPDGNSYSLESIRGSIKASTGFTPWIECNRDGSGNSQLYQVYLCVDRSASGLIECPVFPHGKCGAQIEFPSF*
C04p43080.1.BnaDAR	Bna	Bna-C-ChrC4:43484495-43490401	Brassica napus	Brassicaceae	MASRRSLLLLLQVLFATVLSVSAYLPETGRLAGDDVVEVNRSQREFDYFALSLQWPGTYCRGTRHCCSKNACCRSSDTPTQFTIHGLWPDYNDGSWPSCCYRSDFNEKEISTLVDGMEKYWPSLSCGSPSSCHGGKGSFWGHEKHGTCSSPVIRDEYSYFITTLNLYFKHNVTDVLYQAGYVASNSEKYPLGGIVTAIQNAFHITPEVVCKRDAIDEIRICFYKDFKPRDCVGSKDMTSKKSCPKYVSLPEYTPLDGEAMVLKMPTDE*
C07p19650.1.BnaDAR	Bna	Bna-C-ChrC7:24219236-24220448	Brassica napus	Brassicaceae	MKFFLCILALQQLYVLSVAQDFDFFYFVVQWPGAYCDSRHSCCYPKTGKPAADFGIHGLWPNYKTGGWPQNCNPDSTFDELRVSDLMSNLRREWPTLSCPSNDGVHFWTHEWEKHGTCAESELDQHDYFEAGLKLKQKANLLHALTNAGIKPDDKFYEIKDIERAIKEAIGFAPGIECNKDSSHNSQLYQIYLCVDTSASNFINCPVMPHGRCDSRVQFPKF*
C07p33610.1.BnaDAR	Bna	Bna-C-ChrC7:37268905-37269892	Brassica napus	Brassicaceae	MKLLHASLCLISLLLILPSIFAASSSEDFDFFYFVQQWPGSYCDTQRSCCFPTSGKPAADFGIHGLWPNYKDGTYPSNCDNTKPFDSSSISDLISSMQKSWPTLACPSGSGETFWEHEWEKHGTCSEAVIDQHEYFQTALNLKQKTDLLGALTKAGINPDGKSYSLESIRDSIKESTGFTPWIQCNTDGSGNSQLYQVYLCVDRSGSGLIECPVFPHGKCGVEINFPSF*
C08p16540.1.BnaDAR	Bna	Bna-C-ChrC8:19239989-19241080	Brassica napus	Brassicaceae	MGPKGWFILKVLMFQGLFISHSQEQEDFDFFYLVLQWPGAYCDTKRSCCYPTSGKPAADFGIHGLWPNYKDGSYPSNCNPDSEFDKSQITDLVSSLKKTWPTLACPSNEGFKFWKHEWEKHGTCSESVMDQHEYFENSLKLRDRANLFQALTNSGIKPDDRFYDLEKIRKAIKDEIGFTPGIECNKDPERNDQLHQIYICVDTSGTEFIKCPILPRERCPSRLQFAKF*
C08p45900.1.BnaDAR	Bna	Bna-C-ChrC8:37448311-37449738	Brassica napus	Brassicaceae	MDQHKYFENTLALRDRVNLLQILTGAGIEPNDEFYKLKDIKKAIKEATGFTPVINCNKDPEKNSQLHEIFFCVDTSGTEFIECPIIPRDRCPSHLQFAKF*
C08p45910.1.BnaDAR	Bna	Bna-C-ChrC8:37450399-37451513	Brassica napus	Brassicaceae	MRGIIIASFLILQSLVVFSSPSPPDFNFFYWVTYWPGAICDSQKGCCPPPKGNMASDFMIHGLWPQFNNDTWPAFCDQTNLFDISKVSDLVSRMEKKWTEWGVWTCPSNETKLWEHEWNKHGTCVQSVFDQHSYFLTNLRFRQKLNLLNILKQKGNISKIQHP*
BraA02g035900.3C	Bra	Bra-Chr02:24909306-24910314	Brassica rapa	Brassicaceae	MKLLQVTVCLISLILVLPSVFAASSSEDFDFFYFVQQWPGSYCDTQKSCCYPTSGKPAADFGIHGLWPNYKDGTYPSNCDATKPFDSSTISDLISSMKRNWPTLACPSGSGEAFWEHEWEKHGTCSQSVINQHEYFQTSLGLKQKTNLLGALTKAGINPDGNSYSLESIRGSIKASTGFTPWIECNRDGSGNSQLYQVYLCVDRSASGLIECPVFPHGKCGAQIEFPSF*
BraA04g009130.3C	Bra	Bra-Chr04:6570074-6572304	Brassica rapa	Brassicaceae	MACRRSLLLLLLATVLSVSAYLPETGTLAGDDVVVLNRSQREFDYFALSLQWPGTYCRGTRHCCSKNACCRGIIISNTNLVDGLWPDYNDGSWPSCCYRSDFNEKEISTLMDGMDKYWPSLSCGSPSSCHGGKGSFWGHEKHGTCSSPVIRDEYSYFITTLNLYLKHNVTDVLYQAGYVASNSEKYPLGGIVTAIQNAFHITPEVVCKRDAIDEIRICFYKDFKPRDCVGSKDMTSKKSCPKYVSLPEYTPLGE*
BraA06g039490.3C	Bra	Bra-Chr06:26292003-26292988	Brassica rapa	Brassicaceae	MKLLHASLCLISLLLILPSIFAASSSEDFDFFYFVQQWPGSYCDTQRSCCFPTSGKPAADFGIHGLWPNYKDGTYPSNCDNTKPFDSSSISDLISSMQKSWPTLACPSGSGETFWEHEWEKHGTCSESVIDQHEYFQTALNLKQKADLLGALTKAGINPDGKSYSIESIRDSIKESTGFTPWIQCNTDESGNSQLYQVYLCVDRSGSGLIECPVFPRGKCGDEINFPSF*
BraA07g013230.3C	Bra	Bra-Chr07:12396925-12397960	Brassica rapa	Brassicaceae	MKFFLCILALQQLYVLSVAQDFDFFYFVVQWPGAYCDSRHSCCYPKTGKPAADFGIHGLWPNYKTGGWPQNCNPDSTFDELRVSDLMSNLQREWPTLSCPSNDGVHFWTHEWEKHGTCAESELDQHDYFEAGLKLKQKANLLHALTNAGIKPDDKFYEIKDIERAIKEAIGFAPGIECNKDSSHNSQLYQIYLCVDTSASNFINCPVMPHGRCDSRVQFPKF*
BraA08g030290.3C	Bra	Bra-Chr08:20591843-20592826	Brassica rapa	Brassicaceae	MGPKGWFILKLLMFQGLFISHSQEQEDFDFFYLVLQWPGAYCDTKRSCCYPTSGKPAADFGIHGLWPNYKDGTYPSNCNPDSEFDKSQITDLVSSLKKTWPTLACPSNEGFKFWKHEWEKHGTCSESVMDQHEYFENSLKLRDRANLLQALTNSGIKPDDRFYDLEKIRKAIKDEIGFTPGIECNKDPERNDQLHQIYICVDTSGTEFIKCPILPRERCPSRLQFAKF*
BraA09g059530.3C	Bra	Bra-Chr09:41947947-41948982	Brassica rapa	Brassicaceae	MGGKGWFLLKLLMFQGLFTSRLQDPGFDFFYFVLQWPGAYCDTKRACCYPTTGKPAADFGIHGLWPNYNDGSYPSNCDPDSEFDPAEISDLVSTMQTKWPTLSCPSNNGSKFWEHEWEKHGTCSESVMDQHKYFENTLALRDRVNLLQILQDAGINPDDEFYDLQDIKNAIKDGTGFTPVIHCNKDPDKNSQLHEIFFCVDTSGTEFIECPIIPRDRCPSKLQFAMF*
BraA09g059540.3C	Bra	Bra-Chr09:41950998-41952896	Brassica rapa	Brassicaceae	MITKVWFLLKLLTFQGLFTSPPPDPGFDFFYLALQWPGAYCDTKRACCYPTTGKPAADFGIHGLWPNYNNGSYPSNCDPSNEFDPSEISDLVSTLQTKWPTLSCPSNEGYKFWEHEWEKHGTCSESVMDQHGYFEKTLALRDRINLLQILTDAGIKPNDEFYKLKDIKKAIEKATGFTPVINCNRDPEKNRQLHEILLCVDKSGTEFMDCPMPTDRCPYSHIQFGHNHHSSGSKREPSLHVNRRRKKLLVSSIVVAFALILAAAIFARVRSNVNSSQHVPGLARKPSQAISKACEPNRFPELCVDSLMDFPASSAKDLIHVTLNMTLHHFSHALYSYLPPSPSSTCHRAPPTTHASSC*
BraA09g059580.3C	Bra	Bra-Chr09:41955334-41956302	Brassica rapa	Brassicaceae	MRGIIIASFFILQSLLVSSSPSPPDFNFFYWVTYWPGAICDSQKGCCPPPKGNTASDFMIHGLWPQFNNGTWPAFCDQTNLFDISKVSDLVNKMEKKWTEWGVWACPSNETKLWEHEWNKHGTCVQSVFDQHSYFLTNLRFRQKLNLLNILKQKGIKPDGGLYGLDEIKNAIKCAIGYAPGIECNEDVKGTKQLFQIYICLDNYAKEFVECPYVPDKSCASKIKFPKFPKKDSLGETLSVISSV*
EL10Ac2g02459	Bve	Bve-Chr2:920042-920986	Beta vulgaris	Chenopodioideae	MASLLTTICASATFLLIMLLSSVLQCNSQPPPPPPPPPQPYAKISFQWPMALCAIHTCIKGPPGAFRLHGAWPTYANGRGMQKCTNQPFSWSAIKDMRADLDYYWPSYLDDNRRFWQHEWEWHGTCSGLSVREYFERSLTLFRQAYRPMFNAIARGVASPSNNKNMTLSTVPTLATYYNAVLAEFKIKPLVHCQMFNGISYFLEMRLCATADLKKLVNCPDKINASGNCGLTAGTKALFYIQ*
EL10Ac2g02457	Bve	Bve-Chr2:885091-886035	Beta vulgaris	Chenopodioideae	MASLLTTICASATFLLIMLLSSVLQCNSQPPPPPPPPPQPYAKISFQWPMALCAIHTCIKGPPGAFRLHGAWPTYANGRGMQKCTNQPFSWSAIKDMRADLDYYWPSYLDDNRRFWQHEWEWHGTCSGLSVREYFERSLTLFRQAYRPMFNAIARGVASPSNNKNMTLSTVPTLATYYNAVLAEFKIKPLVHCQMFNGISYFLEMRLCATADLKKLVNCPDKINASGNCGLTAGTKALFYIQ*
EL10Ac6g13214	Bve	Bve-Chr6:1964209-1966409	Beta vulgaris	Chenopodioideae	MGKSGNSLLTKLVVFLSLAVVALGNTNSGLRAFYLVQQWLGSYCDQRGTRCCYPPTGKPRPDFTIYGFWPYYNDGSFPYNCGDDNYDVARLKPLESRLRQAWPSFTCPQIGRKFWVHEWNKHGTCSKSSLGEIPYFQAALNLKSRANVLHALASAGIRPNNQFYSLKSIKRAITRSIGFHPWIECNHNSQGKSQLWQVTLCADRNGRKLINCPYIPKGRGSCASKIKFPSF*
EL10Ac6g13211	Bve	Bve-Chr6:1917890-1921506	Beta vulgaris	Chenopodioideae	MVKWVSSILLKLSLMLSLALVALANSGDFHLFYFVQQWLGSYCDQHAEKCCYPPSGKPPADFSIEGLWPYFNDGSFPYNCGGGNFNEALLKPMQDSLRREWPSFTCPQIGRKFWVHEWNKHGTCSKTVLGEVAYFQAALNLKNKVRLLQALGNAGIRPNNQLYSLKAVKEAIARGTGFHPWVVCNKNSQGISQIWQVAMCVDRTGTRLINCPFVPKGQGDCKSQIKFPAFY*
EL10Ac6g13213	Bve	Bve-Chr6:1939566-1942250	Beta vulgaris	Chenopodioideae	MAKCLITLFVLLLHLAALANASSSTDFRAFYFIQEWLPSYCNQKGTSCCYPPTGKPAANFSIYGLWPYQKDGSSLENCSGSTFNVSMLKPIESILRKEWPSFTCPQIGRKFWLHEWNKRGTCSKSILDEMAYFHAALNVKNKINILQILAKDMILPNNQFYSLDSITTTISQAVGFRPSIFCNHDAQGDSQLWQVLLCVDKNGMELINCSTPPQGLGDCASTIKFPSY*
EL10Ac6g13215	Bve	Bve-Chr6:1987003-1988697	Beta vulgaris	Chenopodioideae	MAEKGGLMLLKLVLLLSLSTGALGYRSGGFRAFYFVQQWLGSYCNQRNTPCCYPPTGKPNPDFTIYGLWPYYNDGSFPYNCGDDNYDVGRIKYMQDRLRKSWPTFTCPQIGRKFWVHLWNKHGTCTKSMLGEIDYLEGALHLKSKVNVFQALLRAGIRPDNRFYSLKSIKKAIARATGFHPWIVCNTNAQGHKQIWQVTLCADKTAKKLIKCPYIPRGRGNCGNRIQFPSYY*
EL10Ac6g13212	Bve	Bve-Chr6:1926855-1929502	Beta vulgaris	Chenopodioideae	MAKYGSFITRLVLLFNLALLALANNDLSTDFSAFYFIQQWLPSYCNQKGTNCCYPPTGKPATNFSIYGLWPYQDDGSCLQNCPGSTFDVSLIKPIESMLQQEWPSFTCPEIGRKFWLHEWNKHGTCSKSVLDEMAYFHAALNLKNKINIFQAFAETMIQPNDQFYPLDNITTMISLATGFRPSIFCNHDAQGDSQIWQVLLCVDKSGTELVNCSNPYKQQGNCASTIKFPSW*
EL10Ac6g13210	Bve	Bve-Chr6:1886082-1898412	Beta vulgaris	Chenopodioideae	MKFIYYVLAAQFLFVTSVFSQKFDFFYFVQQWPGSYCDTKKSCCFPTTGKPDADFGIHGLWPNYNDGIRPNGQTYSLESIKDAIKQGVGYTPFVECNTDTSSNSQLYQIYLCVDNSASNLIECPVFPHVKLFLLAVVPAFSQGFDFFYFVQEDPTVIQRKVAVILSQGNQMQISEFMVEDLRSILQEEWPTLACPSGDGTKFWSHEWEKHGTCSESVLSQHSYFQTNLDLKEKINLLQVLKNAGIEPNGTLYSLGYIKNAIEEGVGFTPAIGCNVDPAGTTQLYRISFCVDNTASNLIECPRFPRSNCPSRWPGAYCDAKGRSCCFPGNGKPSTDFSIHGLWPNYNDGGYPSNCDSSKPFDESQLDELESRLETEWPSLACPSIGPKFWAHEWNKHGTC…
EL10Ac5g10576	Bve	Bve-Chr5:2315084-2321592	Beta vulgaris	Chenopodioideae	MVSVSVISILSHLIIAFFVASTASFIGVNGGLEISKQREFDYFNLALQWPGTYCRNTHKCCKKNGCCRRDGPPTHFTIHGLWPDYNDGSWPSCCTNADFDINEISTLRDVLDEYWPSLSCGSPSSCHGHKGSFWEHEEVLSEAGYVPSNSEKYPLGGIISAIENAFHQSPTVVCSGDAIEELHLCFYKDFKPRDCATHARVEAKVGSSNKACPKYVSLPTYDSFGLTKFGAGFRSNSI*
EL10Ac5g11311	Bve	Bve-Chr5:16127443-16128247	Beta vulgaris	Chenopodioideae	MNSLPLFLILVYFISSPMLAHSIPTFPIWNHVLALTYGVNYCRANPCHGAPINFERITIHGLWPNSRPSKNPLRPQDTLLQYCDLSSQLRARDLSTPITIELKTNWPSITNYQIQGQPLGVWNYEWRKHGICTWFNKEPYFRRALDIYYVVNPDLILTSFPPNNTVKYTVTDIQNYHRQRNFPIPYLYCYGDLLLEIDYCLNDAADTIVNCDIYYSLGSNCGSNGFYIYTM*
CA.PGAv.1.6.scaffold567.39	Cac	Cac-scaffold567:588307-589095	Capsicum annuum	Solanaceae	MTGQNSYDLMAYVLQWKSTFCKFNNNRPCKPGRGDIFSIHGLWPANAIGHSMKCLQPQGGGKDVDGVMQKDPKLETALKAIWPDLLAAGNDRRFWKHEWTTHGFCSHQALPIADYFNGAVRVHNKLIAINNKNNLRDYLAEGGVRPSTANNYTKQAIITAVQRLVGANNNVYVACIKDPHTDDIYLKEIHLCLDTTLHNFVSCPTTNPDQRQCGKHTSKIRIPV*
CA.PGAv.1.6.scaffold567.53	Cac	Cac-scaffold567:803697-804477	Capsicum annuum	Solanaceae	MMGQNSYDLMAYVVQWKSTFCKTNHCKRVPLDTFSIHGLWPANATGHSMKCPQGAGSDVDTLMKKDRKLETALKAIWPNLLAAGNDRRFWKHEWTKHGFCSNKSLPIVAYFNGAVMVHNNLIAINNKNNLRDYLAEGGVRPSTANTYNKQVIITAVQRLVGANNNVYVACKVDSHNKNVIYLKEIHLCLDTTLRNFVSCPTANPDLRECGNHTSQIIIPV*
CA.PGAv.1.6.scaffold567.55	Cac	Cac-scaffold567:852932-856665	Capsicum annuum	Solanaceae	MAGQNSYDLMAYVLQWKNTFCRTLPCKPGPGDVFSIYGLWPANATGHNMKCLQPQGREKDVDVVALPIADYFKGAVMVHNNLIAINNKNNLCDYLAEGGVRPSTANTYTKQVIITAVQHLVGANNNVCCMRGRFEEKHLSQRDPLMLGHYPVQLRFLPYCKFRRKRMREPHLPNYNPCLVFKMFSVDRETDGFLGLPGRVYRKKLSEWTPNVQYYSSREFPRLNHALHCNVRGTLALPVFETYGQSCVGVLELIMISQKINYAPEVDKVGKALELSITLIILANV*
CA.PGAv.1.6.scaffold584.32	Cac	Cac-scaffold584:652414-653884	Capsicum annuum	Solanaceae	MKKLSFLLLPILLLVIISHVHSQLPSRAPVNWYVLQWPPTYCIQLNNENPPGRCIEPILEHNFTLHGLWPADANGYTISCTDSVTVNWNQLIPPIESELNKFWPNLREGLPKWSLWKNEYNKHGVCGGLAAKEYFDAAISINKKITLGNLFNYLKTSGIIACDSLAFTKDQIITAVQKVFSSPLHVYLRCPSTGKNATHGYLNEVVLCTDLVKGQYNFISCPQPATPQTCDKFQWLMLPHPQPQSTKAAQRFEEEIDETSPELEQSWAKYAFSI*
CA.PGAv.1.6.scaffold584.33	Cac	Cac-scaffold584:664810-667345	Capsicum annuum	Solanaceae	MKMKNLSLLLLTLTLLFISVCSQVQQTQFVYRWPETYCEKATPTVACTKIPLQFTLVGFWGTDSSGGIQQGCQDTGTYDWAKVFTTETVNKLTAFWPSLSTQDPTEMWKAAWTTYGTCLISKFKTPTQYFNRAIRLSDAIGGGNLLQGQLIGKDGIVPCDSATYTNAEILKSLTAVTTVNNQKEKKVSFTCNSINSTHAYLNQVTFCYTNNAQYYTDCPTTVISKRCNVPNIIVPRPPTPTARASSLQDLLTGEKIGPNVLWETLGQLF*
CA.PGAv.1.6.scaffold584.34	Cac	Cac-scaffold584:671733-672731	Capsicum annuum	Solanaceae	MATNFLYAIESCTTTRQFTKTRENDLLKFWQLLREKQQPGVDWSLWIHEWRVHGVCGGAATTAGAIVYFDTAIKINAMIRKGNLFNYLKTNGIIACDSLAFTRKEIFDAILSPPPPPPHAPPPPRAPPPPPPPPPPPNLNVYLSCWLALTSSHALNNVLLE*
CA.PGAv.1.6.scaffold584.35	Cac	Cac-scaffold584:708880-720796	Capsicum annuum	Solanaceae	MVRDARRGQGLGSGRDLNGRAASVSAMRSYRALESYRDLSGLDGSECPSRPGFGSDRDLNAIRAAPVSALLMWARVQTANPDKFTTQVVTQLTAFWPSLTGLDPKEMWREAWKTYGTCLVTPKLKGPTQYFNRAIRLSDEIGNLLEKHLIQSDGIVPCDSATYTNVEILNSLKTVTTVNNQNEKEVSFTCADINATHAYLNQVTFCYNKDAKDFEDCPTSNRCRVENIIVPRPSPPATRPSSLQVSAQHSFLSSLFQIANNCPILPHHRLGSRLREMSSDSNNGFPFYHAPEVHSFPKSECFHESNSLSIDRLPLLHVELRSYFFLGLFLGLSSYNWKDW*
CA.PGAv.1.6.scaffold584.36	Cac	Cac-scaffold584:827949-835171	Capsicum annuum	Solanaceae	MKKLSLLLFLVLIVILLVIISNVSCQDKTTLFLHVDDSIKAPPVPALMWYVLTWPPTFCLKLRPPAQCIKPIRDHEFTLHGLWPADANGKTITCTITVPVDWDKLIRPRESRLKTFWPELKENQPKYSIWKHEWEKHGVCGLTTAEQYFDAAIKTNGLFTRGNLYNYLASSNIVSSDHVAYTQDDIIKAIQTVFAPAPAPALGVYLRCTAIDSTNTTHGYLSEAVVCTTMDGSSFVTCPPRARNCDKFPHIVIPPRPPRRRESQSMGQRMLRFDFVSRDPPQVGFESRVMGDYPVRTVRRELLVCASRGLIFHQATIHFYPYIGLDLRGAAVTLEGVQGVELSEIMRKDGFINSTSGGKLSPLK*
CA.PGAv.1.6.scaffold736.1	Cac	Cac-scaffold736:3535-5395	Capsicum annuum	Solanaceae	MASNSATSLFLIFFIITQCLSVLNAAKDFDFFYFVQQWPGSYCDTKQSCCYPTTGKPAADFGIHGLWPNDNDGSYPSNCDTNNPYDQSQISDLISRMEQTWPTLACPSGSGSTFWSHEWEKHGTCAESVFTNQHAYFKKALDLKNQIDLLSILEGAGIHPDGGSYDLVDIRNAVKSAIGYTPWIQCNVDESGNSQLYQVYFCIDASGSLIECPIFPRGKCGSSIEFPTF*
CA.PGAv.1.6.scaffold736.4	Cac	Cac-scaffold736:1152966-1162025	Capsicum annuum	Solanaceae	MIKFQKSLLIKIIGVQCLLLVLCVASQDFDFFYFVQQWPGSYCDTRRSCCYPTTGKPDEDFSIHGLWPNYENGKWPQNCDRESSLDESEISDLISTMEKNWPSLACPSSDGMRFWSHEWLKHGTCSALSQRAYFQTALDFKRKSNLLQNLKNAGIHPRNGEHYSLESFKEAIEEGVGHTPFIECNVDSRGNNQLYQVYLCVDSTASNFIDCPVFPHGGKCGSKIEFPPFSSNDHDEF*
CA.PGAv.1.6.scaffold874.44	Cac	Cac-scaffold874:638420-645552	Capsicum annuum	Solanaceae	MASITIKAILCIQLLAFLIGVFAVIGINASWEEEEGMLRKRTGHHKLFDYFKLSLLWPDGLWADYNDGTWPACCSGSEFDMNQISSLLEMLKKYWPSYNCGAASTCHGGKGTFWAHEVVFIKHGTCSYPVVQDEFDYFDRTLNAYFQFNATGVLFEAGYLPSNSEKYPLAGIISAIQNAFHATPELICSGDAVEELRICFDKDFQPRDCASGSIIKSGRVSSGSCPRYVSLPAIGSSGHMSSCSVGSCNALFCKMISTPVTNEWLGSVSSSALQSTCY*
CA.PGAv.1.6.scaffold964.2	Cac	Cac-scaffold964:16470-17743	Capsicum annuum	Solanaceae	MEYYRPMLIKLIVVNCLFVLCASQSFDFFYFVQQETQCDLKRSCCYPTTGKPALDFGIHVLWPNYNNGSYPSSCDKRNLYDETEHSYFKAALTIKEKVNLLSVLKNAGSEPGGFYSLEAVKEAIKNGIGYEAAIECNKDLFGNSQLYQVYLCVDKYGIDLIECPILPKRKCNETIEFATFGPGAFVEERSFLTLSFP*
CA.PGAv.1.6.scaffold2485.1	Cac	Cac-scaffold2485:17424-18212	Capsicum annuum	Solanaceae	MTGQNSYDLMAYVLQWKSTFCKFNNNRPCKPGRGDIFSIHGLWPANAIGHSMKCLQPQGGGKDVDGVMQKDPKLETALKAIWPDLLAAGNDRRFWKHEWTTHGFCSHQALPIADYFNGAVRVHNKLIAINNKNNLRDYLAEGGVRPSTANNYTKQAIITAVQRLVGANNNVYVACIKDPHTDDIYLKEIHLCLDTTLHNFVSCPTTNPDQRQCGKHTSKIRIPV*
Ciclev10003503m	Ccl	Ccl-scaffold_5:6606956-6607714	Citrus clementina	Rutaceae	MKRSFSFIFFVFSVSCIAFASGGAQDFRQYFLVQTWPPVYCQVHRPEPCRIKPSKFVLHGLWPVNSSGRSSTNTNNQTINVPAMLESNKSFAAEMNKFWPSLTRNENEQFWKREWKHHGRGQPNLPPEEYFRTAITLVKAANLEAAFRDAGINPDGDKLNPRKYTRAINPRYGTTPLFKCLNRSLLMEVTLCVDVQATNFVSCIARPSSLSRCRRKIIWAL*
Ciclev10003955m	Ccl	Ccl-scaffold_5:6642350-6644286	Citrus clementina	Rutaceae	MKSSFSFIFFVFSVSCIAFASGGAQDFHQYFLVQTWPPVYCQVHRPEPCRIKPSKFVLHGLWPVNSSGRSSTNTNNQTINLQDMLESNKSFAAEMNKFWPSLTRDENENEQFWEREWKHHGRGQPTLPPEEYFRTAITLVKAANLEAAFRGAGINPDGDKLNPRKYTRAINTRYGTTPLYKCLNTDGTRPILKCLNDYLLMEVILCVDSDATSLILLQCEGTGRITINHVSVRSKY*
Ciclev10027322m	Ccl	Ccl-scaffold_7:1103445-1103867	Citrus clementina	Rutaceae	MEKYWPSLAVQSKAGREGFWRHQWKEHGTGQSRYLASDYFRLAVRLMKNMDGLVLNALKVKGIQPNGSTYLKTDYIKAIKTVTRDKDPLLFCFRKNQADHHLKEVIICIDDQGRSFISCLGRLEKIQDRCKPNIRFPFQA*
Ciclev10032674m	Ccl	Ccl-scaffold_4:23926317-23927742	Citrus clementina	Rutaceae	MKLQFSIFTKLLIIQYLSILCVSQDFDFFYFVQQWPGSYCDTKQSCCYPKSGKPAADFGIHGLWPEYKDGSYPSNCDPDGVFEKSQISDLISDLRQNWPTLSCPSNDGTKFWTHEWVKHGTCAESELDQREYFEAALKLKEKANLLQALKNAGIKPDDGFYELESIIAAIKEATGFTPGIECNVDPEHNSQLYQIYMCVDTSASEFIQCPKQPRKKCASTVQFPRF*
Ciclev10032651m	Ccl	Ccl-scaffold_4:23923757-23925178	Citrus clementina	Rutaceae	MESKRQFSIILIKLFFIQYLSVLCAARNFDFFYFVLQWPGSYCDTAKSCCYPTTGKPAADFGIHGLWPNYNDGSYPSNCDPNAPFDQSQISDLRSSMQKNWPTLACPSGNGITFWSHEWEKHGTCSESVLNQHQYFQTALNLKNQIHLLQALRTAGIVPDGSSYSLESIKDAIKEASGFSPWIECNVDESGNSQLYQIYLCVDTSASNFINCPVFPNGKKCGSQIEFPPF*
Ciclev10016242m	Ccl	Ccl-scaffold_2:25374182-25378403	Citrus clementina	Rutaceae	MASFSLILILIRLSLVAALLTASFCQLKAIGIREVVDDAVGEQREFDYFNFALQWPGTQCQHTRHCCPSNGCCRGSNAPTEFTIHGLWPDYNDGTWPSCCKKSKFDEKEISTLLDTLEKYWPSYRCGSTSTCYSGEGLFWAHEVRVLNEAGYLPSNTEKYPLGGIVSAIQNAFHATPKLDCSKDAVNELHLCFYKDFKPRDCIIERSPENDNYFSSSSCPKYVSLPVYTSSALNSSEALPFFSHSEISGGSFSSSLPDAIAIMLLLLAFFVA*
Cg2g027520	Cgp	Cgp-Chr2:37299915-37303858	Citrus maxima	Rutaceae	MASFSLILIRLSLVAVLLTASFCQLKAIGIREAVDDAVGEQREFDYFNFALQWPGTQCKNTRHCCPSNGCCRGSNAPTEFTIHGLWPDYNDGTWPSCCKKSKFDEKEISTLLDALEKYWPSYRCGSTSTCYSGEGLFWAHEWEKHGTCSFPVVRDEYSYFSTTLNLYFKYNVTRVLNEAGYLPSNTEKYPLGGIVSAIQNAFHATPKLDCSKDAVNELHLCFYKDFKPRDCIIERSPENDNYFSSSSCPKYVSLPVYMSSGVDDATAAIPWILENEPL*
Cg7g021190	Cgp	Cgp-Chr7:20697243-20698608	Citrus maxima	Rutaceae	MECKRQFSIILIKLFFIQYLSVLCAARNFDFFYFVLQWPGSYCDTAKSCCYPTTGKPAADFGIHGLWPNYNDGSYPSNCDPNAPFDQSQISDLRSSMLKNWPTLACPSGNGITFWSHEWEKHGTCSESVLNQHQYFQTALNLKNQINLLQALRTAGIVPDGSSYSLESIKDAIKEASGFSPWIECNVDESGNSQLYQIYLCVDTSASNFINCPVFPNGKKCGSQIEFPPF*
Cg4g005350	Cgp	Cgp-Chr4:4964082-4964865	Citrus maxima	Rutaceae	MEIKLLFLSTLVLLVCCIARNNFDHFLLVQTWPHGYCERIQRNCSIRNYFVIHGLWPVTAKGKAFLSRKRKRVNVSDTIGRGNLFKDMRYYWPGLTKTDLNLWEDQWFAHGSDSPLVPLDYFQRTIQLRKLVDLVKALRDVGIVPRYKGFTHHKSTYRQGIMKITGHNNTILKCYSSKRGHLLSEVMLCVDADARNFIDCNPEEFQQQNCGPDILFSKVKTM*
Cg3g001890	Cgp	Cgp-Chr3:3162316-3163074	Citrus maxima	Rutaceae	MKSSFSFIFFVFSVSCIAFASGGAQDFRQYFLVQTWPPVYCQVQRPEPCRIKPSKFVLHGLWPVNSSGRSSTNTNNQTINVPAMLESNKSFAAEMNKFWPSLTRNENEQFWKREWKHHGRGQPNLPPEEYFRTAITLAKAVNLEAAFRDAGINPDGDGLSEGNYTLAIVARNGTTPLYKCLNKSLLMEVTLCVDTQARNFVPCIAQRSSLSNCVGDIIWAL*
Cg3g001870	Cgp	Cgp-Chr3:3144142-3144900	Citrus maxima	Rutaceae	MKSSFSFIFFVFSVSCIAFASGGAQDFRQYFLVQTWPPVYCQVHRPEPCRINPSKFVLHGLWPVNSSGRSSTNTNNQTINLPAMLKSNKSFAAEMNKFWPSLTRNENEHFWKRDWKHHGRGQPNLPPEEYFRTAITLVKAANLEAAFRDAGINPDGDKLNPRKYTRAINTRYGTTPLFKCLNRSLLMEVTLCVDAQATNFVSCIARPSSLSRCRRKIKWAP*
Cg1g001950	Cgp	Cgp-Chr1:1175531-1176277	Citrus maxima	Rutaceae	MGTNFLIIFVQFVSCIASGAAQNASGFDHFWLVLSWPPVYCLQNPCNNPPFDFSLHGLWPVNSSGHTLKNSSHTFKNFQKKIEHLPFRGELKKYWPSLASSDPTNFWKHEWDEHGSGQPSEPPDYFLAAITLRKNVDLLSTLRRYRIVPGGTSYPITDYVKATKDIYGYPRLTCVNRYLLKEVNLCVDRQARNFISCNHRERGSTTCGKNIKLPRYVKI*
Cg7g021200	Cgp	Cgp-Chr7:20700079-20701082	Citrus maxima	Rutaceae	MQWPGSYCDTKQSCCYPKSGKPAADFGIHGLWPEYKDGSYPSNCDPDSVFEKSQISDLISDLRQNWPTLSCPSNDGTKFWTHEWVKHGTCAESELDQREYFEAALKLKEKANLLQALKNAGIKPDDGFYELESIKAAIKEATGFTPGIECNVDLEHNSQLYQIYMCVDTSASEFIQCPKQPKKKCASTVQFPRF*
Cagra.3501s0079	Cgr	Cgr-Scaffold3501:299716-300755	Capsella grandiflora	Brassicaceae	MRGGIVIVSFLIFQSLVVSSSQTVPDFNFFYWVNYWPGAICESQKGCCSPPKGNKSPDFMIHGLWPQFNNGTWPAFCDQTNLFDISKISDLVSKMERKWTEWGVWVCPSNETNLWEHEWNKHGTCVQSVFDQHSYFNTNLKFRQRINFLSILKHKGIQPNDGFYSLNEIKNAIKCVIGFAPGIECNEDVKGNKQLFQIYICLDNYAKEFVECPYVPDKSCASKIKFPKSPEKGSLGEHLSVMSSVLTT*
Cagra.3501s0078	Cgr	Cgr-Scaffold3501:297811-298815	Capsella grandiflora	Brassicaceae	MGAKGWVVLKLLMFQSLFVSQSQEDFDFFYLVVQWPGAYCDTNRACCYPTSGKPAADFGIHGLWPNYKDGSWPSNCDPDSQFDRTQIEDLLSSMKKNWPTLSCPSNEGFGFWEHEWEKHGTCSESVMDQHEYFENALKLKDKANLLQLLTNSGINPDDRFYGLSEITKTIKDGIGFTPGIQCNKDPERNAQLYQIYLCVDTSGTEFIECPVLPRGRCPAQLQFAKF*
Cagra.1150s0015	Cgr	Cgr-Scaffold1150:67018-68202	Capsella grandiflora	Brassicaceae	MKFFICILALQQLYVQSVAQDFDFFYFVLQWPGAYCDSRHSCCYPKTGKPVADFGIHGLWPNYKTGGWPQNCNPDSQFDDLRVSDLMSELQREWPTLSCPSNDGMKFWTHEWEKHGTCAESELDQHDYFEAGLKLKQKANLLHALTNAGIKPDDKFYEIKEIEKTIKEATGFAPGIECNKDSSHNSQLYQIYLCVDTSASKFINCPVMPHGRCDSRVQFPKF*
Cagra.0534s0011	Cgr	Cgr-Scaffold534:52995-54327	Capsella grandiflora	Brassicaceae	MKILLASLCLISLLVILPCVFSASSSSEDFDFFYFVQQWPGSYCDTQKKCCYPTTGKPAADFGIHGLWPNYKDGTYPSNCDDTKPFDSSTISDLLTSMKKSWPTLACPSGSGEAFWEHEWEKHGTCSESVIDQHEYFQTALSLKQKTDLLGALTKAGINPDGKSYSLESIRDSIKESVGFTPWVECNRDESGNSQLYQVYLCVDRSGSGLIECPVFPHGKCGTEIEFPSF*
Cagra.10445s0016	Cgr	Cgr-Scaffold10445:67228-69539	Capsella grandiflora	Brassicaceae	MASRTCLLFLLVAFLAGAFAADVIEVNRSQREFDYFALSLQWPGTYCRGTRHCCSKNACCRGSNAPTQFTIHGLWPDYNDGSWPSCCYRSDFNEKEISTLMDGLDKYWPSLSCGSPSTCHGGKGSFWGHEWEKHGTCSSPVFHDEYNYFLATLNLYLKYNLTDVLYKAGYVASNSEKYPLGGIVTAIQNEYHITPEVQCKKDAIDEIRICFYKDFTLRDCVGSKELTSRKSCPKYVSLPEYTPLDGEAMVLKMPTEREAL*
GWHGABGK008991	Cji	Cji-chr2:18352781-18357325	Cannabis sativa	Cannabaceae	MASLSPKLSFLIIVSMASLTVSLSLEIPLSYSSVQAEEKSTDFGYFVLSHLWPATSCRQSRHCCPTNACCRGSNAPTEFTIHGLWPNYNDGTWPACCTKKSFDEKEVSTLLGALEKYWPTYGCFPYITCDGSNGSFWAHEYWGMQLAEKHGTCSSPVVWDEYNYFLTTLNLYFKYNVTRILNEEGYVASNTEKYPLGGIISAIQNSFHATPWLVCNHGAIDELRLCFYKDFKPRDCPTESTQNDRVSSGSCPDYVSLPLYVPLGESESERDHSWELGSKFGETILGGFPFLFFVFSYCLINTS
GWHGABGK008993	Cji	Cji-chr2:18360685-18363626	Cannabis sativa	Cannabaceae	MALLLTKFASLAFLALSMASLILTTDSTKPNGLGFGIFPRGKHHTQSQREFDYFALALQWPATYCRRSRHCCTSNACCRGSNAPAEFTIHGLWPDYNDGSWPSCCTNKRFNEKEISSLLGDLEKYWPSLSCGSPSTCHGGKGSFWGHEWEKHGTCSAPVTGDEYNYFSTVLNIYFKYNVSRVLSEAGYVASDSEKYPVGGIISAIQNAFHTTPLIVCKNGAIEELRLCFYKTFEPRDCVTQVNSENTVSSRNSCPKYVSLPAHASRGFDGAETKLPWIPAKEAIEEHESM
GWHGABGK012275	Cji	Cji-chr3:5205873-5209187	Cannabis sativa	Cannabaceae	MKSSISLILIILVKLLQLGHLSSSPTIIIASFDDADPPPPELVQYDFFYFVQTWPGFGSKKDKKLVPNSFTIHGLWPQRKKGRMPDCPTTPRFQPNLISKDTRKELDRQWVALNPKLTNVEFWKHEWEKHGTCSNDQLNQVQYFDTALRLKRQYDILKILEAKGIKPNDGSYKVSAIKAAIKEKIRYDPIVRCVEKEKLKLILYEIFLCVAKDGSKFEECETSKEDIPIPIDEEEYEASTCPNDGTIIFPKIIWKEDNYCKMMIMK
GWHGABGK015679	Cji	Cji-chr3:81296137-81299493	Cannabis sativa	Cannabaceae	MSIMKSSISLILIILVKLLQLGHLSSSPTIIIASFDDADPPPPPELVQYDFFYFVQTWPGFGSKKDKKLVLIALLFMVWPQRKKGRMPDCPTTPRFQPAMGGTNPKLTNVEFWKHEWEKHGTCSNDQLNPSIKPNDGSYKVSAIKAAIKEKIRYDPIVRCVEKEKLKLILYEIFLCVAKDGSKFEECETSKEDIPIPIDEEEYEASTCPMMVR
GWHGABGK034217	Cji	Cji-chr8:52959840-52961268	Cannabis sativa	Cannabaceae	MKSTLITIVVLSCLSVLCVSHDFDFFFFVEQWPGSYCEEHGCCKPSTGVTPSDDFTIIGLWPKFNNGSTPSNCNPNNVFDPTKISDLIKSMEEEWTSLSCPSNDGTELWEIQWNKHGTCSESILDQHAYFQASLNLKNSVNLLQALKKSGIYPNGKFYEVEKIKEAIKNEVGYTPGLSCHKNTDGESMLYQVYLCVDSSASNFIECPIFPKGKACVSQALFPSFQAITTTASGIYYSK
GWHGABGK034224	Cji	Cji-chr8:53113054-53114268	Cannabis sativa	Cannabaceae	MKSTLITIVVLSYLSVLCVSHDFDFFFFVEQWPGSYCEEHGCCKPSTGVTPSDDFTIIGLWPKFNNGSTPSNCNPNNVFDPTKISDLIESMEEEWTSLSCPSNDGTELWEIQWNKHGTCSESVLDQHAYFQASLNLKNSVDLLQALKKSGIEPNGKFYEVEKIKEAIKNEVGYTPGLSCHKNTDGESMLYQVYLCVDSSASNFIECPIFPKGKACVSQALFPSFQAITTTTSGVNYSK
CKAN.00596900	Cka	Cka-CKAN.scaff0002:65433176-65434292	Cinnamomum kanehirae	Lauraceae	MARHIAFALLLSLLVCGQNIASADFDFYYLVLEWPGSYCKDSSVGGCCKPTTFDAYPLDADFLVKGLYTYSSSGQPVTKCNTTKFYVNALASLIGELYVHWPSIQCPSDNGVSLWRDAWTNYGVCSGLSEKDYFNSTLLLRKKINMLSVLKWKGIVPSNILMYSPTYVKTAIRLALGADVGIKCSKNKFGAFQIDEIYVCVDKTASKVIKCPVLPKFSCGLAAYFPYYSNSMLKSTSSSFDPLQMVTSQ*
CKAN.00596400	Cka	Cka-CKAN.scaff0002:65368728-65370163	Cinnamomum kanehirae	Lauraceae	MASCNADVLVLVTTLFFSYGVIASTNFDFFYYVLSWPGSACRARAEGCCLPTTGEPELDFFVMGLYPADSSGKILTKCNDTKFLVNALAKFIGDMYSYMPNLKCPSNNGVSSWKRRWSPYGVCSGQNETEYFRRSLLLRSTINLLPILKRRGKQDDLPHTDDEKYNTGLPQAAINDAVGNTTRVACNTKVEGGRQLSQIWMCVDRDVS*
CKAN.00597000	Cka	Cka-CKAN.scaff0002:65444145-65445278	Cinnamomum kanehirae	Lauraceae	MAHHIALAFLVSFLFCAQNIASANFDFYYLVLEWPGSYCKDRSVNGCCKPTTFSNYPLKEDFLIKGLYTYKASGQPVTKCNNTKFYVNALRNSIVDLYVQWPSIKCPSNNGVSQWSDAWTNYGVCSGLNETAYFEKALQLRKKINLLSVLECEDIYPSDDFCYSPYYVRKAIRYGLGADVGIKCSKDKSGAFQIAEIYVCVDKTASKVIDCPVLPNSNCGRDVFFPDFYNSMLKGISASSFDPLEMVTSQ*
CKAN.00596500	Cka	Cka-CKAN.scaff0002:65377114-65378175	Cinnamomum kanehirae	Lauraceae	MIKLNYKKKNLSLRPQSNSNDFKFYPFVYKYLNRLPIGAFRSAAMARHIGLAFLLSLLFCAQNIAYADFDFYYLVLEWPGSYCKDCTVNGCCKPTTFTNYPLEEDFLIKGLYTYSDSGQAVTKCNTTKFYVNALRNLIGDLYVHWPSIKCPSNNGVSQWRDAWTNYGVCSGLSEEDYFDKALKLRKKINMLSVLKWKGIFPSDFLFYSPLYVETAIKFGLGADVGIKCNTNKWGTISD*
CKAN.00596700	Cka	Cka-CKAN.scaff0002:65390133-65392462	Cinnamomum kanehirae	Lauraceae	MASCYAAVLVLVTTLFFSCGAIASTEFDFFYYVLSWPGSACRARAEGCCLPTTGEPELDFFVMGLYPADSSGKILTKCNDTKFLVNALANFIGDMYSYMPNLKCLSNSGVSSWKRLWSLYGVCSGLNETEYFRRSLLLRSTINLLPRLKRLGFGPRDDEKYNTGYLQAAINDAVGNTTRVACNTKVEGGRQLSQIWMCVDKDVGELIKCPVYPTFACPDEIFFEPFTADMMKSTELSFNPIEMPISISDAV*
CKAN.00596800	Cka	Cka-CKAN.scaff0002:65425035-65426222	Cinnamomum kanehirae	Lauraceae	MARHIALAFLLSLLFCAQNIAYADFDCAQNIAYADDCAQNNAYADLDFDFYYLVLKWPGSYCKDCTVNGCCMPTTFTNYPLEEDFLIKGLYTYSDSGQAVTKCNTTKFYVNALRNLIGDLYVHWPSIKCPSNNGVSQWRDAWTNYGVCSGLSEEDYFDKALKLRKKINLLSVLKGHGVLPSDFLFYSPLYVETAIKVGLGADVGIKCSTNESGKCQIDEIYVCVDKTASKVINCPVLPKFICGQIAYLPTFSNSMLKDTSSCFDPHQMVTCE*
CKAN.00795000	Cka	Cka-CKAN.scaff0003:17280062-17282260	Cinnamomum kanehirae	Lauraceae	MAAPKTIPAALVVFLCFCSQAQAIKDFDYYSLVLMWPASYCFQSAAGCCLPTTGKPALDFFITGLQTRNSATGDVAAECKQSNFYVKELADLTDDLYAYWTNIRCPSTNPLSNWKNSWKTSGVCSGLSEHDYFKTALELREKLDLLSIFKKNGIVPSGENFYNVEYIKKVIKKSLGVSVAIECNRNMWDESQFYQIYFCFDKDASTIISCPNVKPSTCAEEVTFGLFTYDMLVNTAAKPNPIKMYTS*
CKAN.00794900	Cka	Cka-CKAN.scaff0003:17275337-17278073	Cinnamomum kanehirae	Lauraceae	MAPSKAISAAFVAFLCLCSQALATKEFDYYSLVLMWPASFCFHSSAGCCVPTTGKPALDFFVTGLQTRNSTTGEVVTKCKQSNFNVNALADLIDDLYAYWSTIKCPSTNALPNWKNSWKTSGVCSGLSEHNYFKTALELRKKLNLLSIFKKNGIVPSGENFYNVEYIKKVIKKTLGVSVAIECNKNMWDESQFYQIYICFDKDASTIISCPNVKASTCAKEVTFGLFTYDMLVNNGAERQTLRTYTS*
CKAN.00791400	Cka	Cka-CKAN.scaff0003:16767603-16781444	Cinnamomum kanehirae	Lauraceae	MASNHAIESVERDFFPASPTTEYINSSVLSLSILCVFDFEVPIDDSQVIPLLKNVFLPINPLFSSVLHRGENGALKWERVHVNLEDHVKIPHFPLGLKPNDYDDYLHDYLSKIAMEKLPEDRPLWEIHLFKYPTMHAEANVVFKMHHALGDGFSLMGALFSCLKRADNPSLPLTFPSAAVNKEAPESVGVMKKILERVFGTVYGGWVTASDFTESLLQSTALEDDTNAIRSGRPGVEFEPSKIGGTVNDVAVGTVSYAIHLYNQRMSQDPSGTRMTALVLLNTRMTSEYQSVSDMLRAKTWGNHFTFLHIPIPCCNHAERVDPLAFIHKAKKTIKRKKNSLAVFLTGIFLQTLRRIRGPEAASRYIHSTLKNASITISNLIGPKDKMAMGNHPIKSFYF…
CKAN.01279900	Cka	Cka-CKAN.scaff0005:413588-416671	Cinnamomum kanehirae	Lauraceae	MESLSAIPLHLFVLTLFFVLSKAQDFDFFYFVQQWPGSYCDTKQSCCYPTTGKPAADFGIHGLWPNYNDGSYPSNCDPNNPFDASKYRTGYGCCLASPFDTGTKQCIMSMGSNHNHHHAQIKDLTHSMQTNWPTLACPSGNGLKFWSHEWTKHGTCSESALDQHGYFQAALGLKDKANLLQVLHDAGIEPDGGFYSLDSITSAIKDAIGYTPGIECNADEGGNTQLYQIYLCVDTSGSDLIECPVLPKGRCASRIEFPSF*
CKAN.02174200	Cka	Cka-CKAN.scaff0009:36021762-36036855	Cinnamomum kanehirae	Lauraceae	MAPIKTIPTAFIVFLGLCSQALAAKDFDYYSLVVMWPPSYCYQTKAGCCLPTTGKPAKDFFITGLQTYDSTTGAAVTKCKKSNFYISELSDLTDELNAYWSTIKCPSSNAHRYWKNSWKTYGVCSGLSQHDYFKTALELRSKLNLLSIFTSNGIVPSGENFYKVEHIKKVIEENLGVTVGIQCSKNLWDEWQLYQLHICFNKDASKIISCPQLKSYTCGDEVTFGLFNYDMLSPAPETIRMYTGEGSAVIGHKFILGKDVESSFLKL*
CKAN.01268800	Cka	Cka-CKAN.scaff0004:56776943-56803497	Cinnamomum kanehirae	Lauraceae	MNSGQRFMFFSVLLLFAFFICFVKRPDEGEFGYFVLALQWPGTICQGTRHCCPSNGCCKKYLAPTEFTIHGLWPNYNDGSWPACCSKSEFDIKKIASLMGMLEKYWPSLSCSSSSLCSHGKGSFWAHEVANEFQILVCFFFTINEIFMPDDEKHGTCSYPVFRDEYSYFSTVLDLYFKYNITKVLVDAGFLPTNNNKYPLEGIIATIEEAFGASPLLVCKHGAVEELRLCLYKNFTLLHLSCFVQPRDCLIDSNAPNGTLHSGSSHCPRYIRIPEYTPLNDNADAVEFCPHYPSRHILAAATYTLQEGVQSNRSGSISLFSVGIDIGLKLLYHVETAGVFDIKWNPDGANMHPLLAQADADGYLRLHGLRCCPEVSKGKGVLKEVSGEKISSAMCLCLD…
CKAN.01268700	Cka	Cka-CKAN.scaff0004:56765426-56773608	Cinnamomum kanehirae	Lauraceae	MNSGQRFMFFSVLLLFAFFICFVKRPDEGEFGYFVLALQWPGTICQGTRHCCPSNGCCKQYLAPTEFTIHGLWPNYNDGSWPACCSKSEFDIKKIASLMGMLEKYWPSLSCSSSSLCSHGKGSFWAHEVANEFQILVCFFFAINEIFMPDDEKHGTCSYPVFRDEYSYFSTVLDLYFKYNIMKVLVDAGFLPTNYNEYPLEGIIATIEEAFGASPLLVCKHGAVEELRLCLYKNFTLLHLSCFVQPRDCLIDSNAPNGTLHSGSSHCPRYIRIPEYTPLMLGENNATITWLQESEIL*
Cla97C05G106300.1	Cla	Cla-Chr5:33569270-33570323	Citrullus lanatus	Cucurbitaceae	MKPNYSIFIFKLLLLQCLSSQLCLSQDFDFFYFVQQWPGAYCDTKQQRCCYPKTGRPAADFGIHGLWPNYNDGTYPSNCDPDSVFDRTQISEVLSSMQKHWPSLSCPSSNGLRFWSHEWEKHGTCSQSELDQKEYFEAAIKLKEKANLLKLLNNAGIEANDEFYSLESIRNAIEEGIGFTPGIECNKDSAGNAQLYQIYLCVHTSASEFIKCPILPKGKCASNIQFPKF
Cla97C05G106310.1	Cla	Cla-Chr5:33572741-33574410	Citrullus lanatus	Cucurbitaceae	MDSVSRFVVINIAIFQCLSLLCLAQDFDFFYFVQTWPGSFCDTGKSCCYPQTGKPSADFKIHGLWPNYNDATYPSNCDSSNPFDRTQISDLVSSMQKNWPSLACPSSDNTKFWAHEWNKHGTCAESVLDQHGYFETALNLKNQVNILQALQAAGINPDGRYYSLNKIKSAIEEGIKLTPGITCNVDESGNNQLYEIYLCVDSSASNFIDCPIFPDANCASSVEFPIF
Cla97C09G170600.1	Cla	Cla-Chr9:6963411-6969112	Citrullus lanatus	Cucurbitaceae	MLPFAAISFIFLLQFSLSLASTSLNQASDAIIFQTKDGRQQREFDYFKLALQWPGTICKGTRHCCSSNACCNRSGAFADFTIHGLWPDYNDGTWPSCCTGTNFNEKEIRTLFDPLKKYWPSLSCSSPSTCHGAKGSFWAHEWEKHGTCSYPVARDEYSYFLTTLNVYFKYNVTKVLNDAGYVPSNTEKYPLGGIISAVENAFHATPSLECKMGAVEELHLCFYKDFKPRDCAQTHSQNGIISSKSSCPKYVSLPAYEPGAKIFKFTDSSRQHLTA
Cla97C09G171460.1	Cla	Cla-Chr9:7892225-7893987	Citrullus lanatus	Cucurbitaceae	MMGKKASVLVMSLLVLIGLSKQDAFDYVQVVYEWQPAICNLGKSCKIAPENRFGIHGVWPSVYSKGQIGPCSGPSFDPLKIISLQDRMSEYWQDLENGNPMEAWAMKWAIHGTCSATVFDQFKYFCLGLDTYGRHSMLSFLVRGGLVPSSTKNLAKTSFIKAIADLTSKKGGVICAADQRGRTQLQKAVLCYAKDGATLVDCPDNVSSSCPDYFLWLALGD
Cla97C09G179610.1	Cla	Cla-Chr9:33119465-33121804	Citrullus lanatus	Cucurbitaceae	MKFHQQTVKKIHPNSPTPMLILFLLFELLYITISCQDIASHNSSQLLSEGGGDYDFFYLVQQISLCNLRPCQKPARPTFSIYGFWPSSSGVPNCKSGTIFYPSKILDLKNELDREWPSLEVEENEQMWKKEWERHGICSEPLLTQHAFFETALELKQTFDLFAILANRGIFPFGEVYGLDNISDAIRAATGHTPQVECKSYKHIPLLSNIFLCFQYTATSIRIVDCPIIRRCNFQAILFPYDLFGPS
Cla97C09G179630.1	Cla	Cla-Chr9:33130627-33133472	Citrullus lanatus	Cucurbitaceae	MSLMAKKKSLLILLSIFILNLPIGNALDELKDDDTKTGDSLNELEEDIAFMRSKNDDSFYDLEELKAVPFDYYQLVLQWQPATCSNVICLRPSSSRFSINGLWAASYSRPIGRCIGSRFLQQNITSIRKELDEDWPSLIISSNPAVWSEEWNTHGTCFETPTFKIADYFRLALYLFWRSDVEEALNKSGLEPINGRLYQTSDIETALTKSFNGKPALRCTLNLKYILQSQLAEVVLCFDKCLRNIDCPSKYSAATGCPSRILWLKT
Cla97C10G192460.1	Cla	Cla-Chr10:19121172-19129021	Citrullus lanatus	Cucurbitaceae	MTSFSFKAAATVVFVVVVAIVVRVQTAEGITVGKDQREFDYFVLALQWPATLCRNISLCCPTNACCRGPDSPTEFTIHGLWPQYEGKGWPSCCTNATFNEDEISSLFEDIHKYWPSYRCGLVSSCYNRKGSFWAHQYEKHGTCGSPLILQEYDYFLTTLTLFFKYNVTEALENAEIVASDTKKYRIQDVLNAIHSAFKANPKLACAKKGIIKELRLCFDKQLKLRDCDATKSCPKSVKLPEFHEPLEPNKVKRAIPKVIDVEAII
Cla97C10G192470.1	Cla	Cla-Chr10:19168048-19171564	Citrullus lanatus	Cucurbitaceae	MASFSIKAKPMAAPMVFLLLLQLLAVPFGFAAEAPSGGEQREFDYFVLALQWPATSCKNAGKCCPANGCCRGDDSPTEFTIRKWKLISSYNKGGWPSCCTDENFDENEISTLTEDIQKYWPTYRCEKHGTCSAPVIVGEYDYFLTTLTIFSKYNVTKVLVDAGFVASNTEKYPIEDVVAAIKKEFNATPKITCAKKGAVKELWLCFDKSFEPRDCDLANSCPDLIELPTYDPKEPNKVEGAIPWIADAEKII
Cla97C10G197950.1	Cla	Cla-Chr10:27822910-27826347	Citrullus lanatus	Cucurbitaceae	MAKPLLVMIFIFSLALLMFSATAQYEYFQMVQQWPPATCSAIGTRCRGPYPTMFTIHGLWPSNYSTARLVCRGAAFSPTQIAAIRPQLNTYWPDVIQRNNQKFWRHEWDDHGTCSEPPFDQLQYFQTTLNIRTNHNYDLLAILNAAGLGPTATMVRQYQAIESAIQAATGKKPGLRCNTNARTGRSQLHEIILCFDGDGVTLTDCTRFAGITCPSQFVWLHRQPWSLVAVVDEFKDSLVYEASTPKLLFLSTVPLSIAFVLWKKVYQTPRGVRGGGKQE
Cla97C10G198000.1	Cla	Cla-Chr10:27848396-27849793	Citrullus lanatus	Cucurbitaceae	MEKKEIVMILSCMLVMIVTSCEGVNQFDYMQVVIQWQPATCSDWYNPNCFRAPDDRFSIHGVWPSLYNGGQPVCSGRPFDVNQISILQPGISEIWPNIATGDNLWLWRHEWDVHGTCTEAFLFDQTRYFSFAMDTYIENNLLFILGNSQITPNGRLYSRDQVYTAIKAKTGKKPAVRCNYNYRDGSVQQLHEITLCYNWNATAFVDCPLNANKCDNNFVWYPWFTTKALSI
Cla97C10G198010.1	Cla	Cla-Chr10:27868085-27877140	Citrullus lanatus	Cucurbitaceae	MWNNWIWVVGLLWLLGLWGWRVVNWVWVRPKKLEKFLRQQGLAGNSYRFLLGDTKEIAAAVHQARSQPMTFSHDIAPRATPTSHTTIHKYGKDSFTWVGTTPRVYITEPEQVKIVFSQINDIRKTSSFPLRRRVGSGLVSLEGSKWAKHRKIINPAFHMEKLKEMFPAFSKSCGDMVNKWEKMIPEEGHCEIDVWPDLQNMAADVISRTAFGSSYEEGEKIFQLLKEWAKLLMTYLTKGAYFIPGLRYMPTKLNKRMGEIDRKIRDMVWGIISKRQNAMKKGEGSNNEDLLGILLESNANQIEEQENKKDVGMSIEEAFLLCWARNHSCIACLDNGSTWSILRVARPSKSRSFEVFGDNKKWDFEGLSRLRVVTMILNEVLRLYPPVGMLAREIHKETK…
Cla97C10G198020.1	Cla	Cla-Chr10:27883313-27887822	Citrullus lanatus	Cucurbitaceae	MVNSQTFDSFYFVQQWPPAVCALQSGQCVGQGLRYFTIHGVWPQKGGGSVTNCPGNSFDFNKIAHLESTLNTNWPNLITGDNIFFWGYEWNKHGICSESKFNQASYFQMAINMRNNINLLSTLRVGGVTPNRGSKAKQRVESAIFSGYKAYPLLRCKTTSNNQVLLTEIITCFDDDGVTLLNCTRSRSNCAASFIF
Cla97C10G198030.1	Cla	Cla-Chr10:27892101-27892927	Citrullus lanatus	Cucurbitaceae	MKTLNRDIMFFVSFVLIFLFPIVKSQTFDNFWFVQQWPPAVCALQSGRCVGRGTRSFTIHGLWPQKGGNSVTNCAGTPFDFTKIAHLESDLNIVWTNVVTGNNKFFWGYEWNKHGICSESKFDMAKYFQTAINMRHNIDLLSVMRTGGIVPNGASKAKQRVESAISSHFGKDPILRCKTAPNGQVLLTEIVMCFDDDGVTLLHCNKARSNCAGSFIF
Cla97C10G198050.1	Cla	Cla-Chr10:27904144-27907131	Citrullus lanatus	Cucurbitaceae	MVKSQTFDDFWFVQQWPPAVCAVQSGRCVGQGLYSFTIHGLWPQKGGSSITNCAGNSFTFAKIAHLENDLNMVWPNVIRGNNIFFWGYEWNKHGICSESKFDQATYFQKAINLRYRINLLGVMRVGGVVPNGHLKAKQRIESLIASRFGGDPILRCKTASNGQVLLTEIVMCFDDDAVTPIHCNKASSNCPGSFIF
Cla97C10G202850.1	Cla	Cla-Chr10:32681388-32682172	Citrullus lanatus	Cucurbitaceae	MAQPIFIFCFLSLVLFVNGDPFDFFQLVQQWGPSTCNNTRGTQCYAQPQPLFTIHGLWPSNYSNARLACQSNEQFLESKVTALLSDLNTYWPDVIGGDNSRFWTYEWNKHGACAKPPFTVYQYFNIALELRKHKDYDLLAILNAAGLSPEISKNLVSQDILSPIGKKTGKKPGIHCNNNGKTGKLQLFEIVLCFDKNGANLLDCPPFVSSSCKSKFLWLLPQQSSVGVTDYP
Cla97C10G202870.1	Cla	Cla-Chr10:32694323-32695107	Citrullus lanatus	Cucurbitaceae	MAQPIFIFCFLSLVLFVNGDPFDFFQLVQQWGPSTCNNTRGTQCYAQPQPLFTIHGLWPSNYSNARLACQSNEQFLESKVTALLSDLNTYWPDVIGGDNSKFWTHEWNKHGACAKPPFTVYQYFNIALELRKHKDYDLLAILNAAGLSPEISKNLVSQDILSPIGKKTGKKPGIHCNNNGKTGKLQLFEIVLCFDKNGANLLDCPPFVSSSCKSKFLWLLPQQSSVGVTDYP
Cm042950	Cmc	Cmc-scaffold_35:962577-966317	Citrus medica	Rutaceae	MASFSLILIRLPLVAALLMTSFCQLKAIGIREVVDDAVSEQREFDYFNLALQWPGTQCQHTRHCCPSNGCCRGSNAPTEFTIHGLWPDYNDGTWPSCCKKSKFDEKEISTLLDALEKYWPSYRCGSTSTCYSGKGLFWAHEWEKHGTCSFPVFRDEYSYFLTTLNLYFKYNVTRVLNEAGYLPSNTEKYPLGGIVSAIQNAFHATPKLVCSKDAVNELHLCFYKDFKPRDCIIERSPENDNYFSSSSCPKYVSLPVYTSSGGSFSSSLPDAIAIMLLLLAFFVA*
Cm116220	Cmc	Cmc-scaffold_145:543182-544512	Citrus medica	Rutaceae	MESKRQFSIILIKLFFIQYLSVLCAARNFDFFYFVLQWPGSYCDTAKSCCYPTTGKPAADFGIHGLWPNYNDGSYPSNCDPNAPFDQSQISDLRSSMQKNWPTLACPSGNGITFWSHEWEKHGTCSESVLNQHQYFQTALNLKNQINLLQALRTAGIVPDGSSYSLESIKDAIKEASGFSPWIECNVDESGNSQLYQIYLCVDTSASNFINCPVFPNGKKCGSQIEFPPF*
Cm116230	Cmc	Cmc-scaffold_145:546003-547236	Citrus medica	Rutaceae	MKLQFSIFTKLLIIQYLSILCVSQDFDFFYFVQQWPGSYCDTKQSCCYPKSGKPAADFGIHGLWPEYKDGSYPSNCDPDSVFEKSQISDLISDLRQNWPTLSCPSNDGTKFWTHEWVKHGTCAESELDQREYFEAALKLKEKANLLQALKNAGIKPDDGFYELESIIAAIKEATGFTPGIECNVDLEHNSQLYQIYMCVDTSASEFILCPKQPKKKCASTVQFPRF*
Cm015510	Cmc	Cmc-scaffold_12:46448-47971	Citrus medica	Rutaceae	MTMKLASLLIFVLLICLFFSSKAEKEFHHFWLVQTWPSGYCSHRACRKPPPFFVLHGLWPVTYNGQSLNGSGPGNNNVRAQIANDKSLLSDMTQYWPSLIHPYYLSFWVREWNKHGSASPLDPLDYFRRTIQLMKGMDLVDTLRGAGLIPSQNGSTYPKSRYKNAISAVTQTTSVILKCYSSVIGDLLEEVMFCTDNAARNFIACNDDDLRADNCGPNVTFLVRQ*
Cm287190	Cmc	Cmc-scaffold_1716:7335-7931	Citrus medica	Rutaceae	LRNDKSLWKNLMYYWLSLSTWDERKLPNFWIYEWRIHGSAAQEFIDPSDYFRRAVELTRYTDLLNTLGRAGIVANGSSYDKNDYKRAIKAKTGYDPVLSCVFNNSHYHLKEHLVSYSGKGIYGIKLGCEASLRVFLPLGYRVLAFKDLDYAQLLHFLLKK*
Cm079980	Cmc	Cmc-scaffold_82:567269-567688	Citrus medica	Rutaceae	MRYWLPLNKNNLSRAENFWIYQWKKHGSAAKEFIQPRDYFQMALQLAKDTDLRNTLQNHGAVPILPDGGSYNKRDYKAAIKNKTGHDPLLKCVKGDDGISHLKEVIICVDDQAQSFIQCAKQKDRCYSDIMFDVPPRTN*
CHR00038060.RA	Cna	Cna-utg11959:86116-87199	Chrysanthemum nankingense	Asteraceae	MAYQLAVQWPPGVATGDSSVTCKIKPVPTEFKIHGLWPEPNGAPSTESYNADKIATLAGELNKNWPNLASADQRVSYNLEFWEHEWMNHGKYSGLGVREYFEKTLELFKAVGQGLKGKLVAEEIAPTIYKTYKLQDIEAALKKINGGFSCTVICNKEEVT
CHR00072296.RA	Cna	Cna-utg13458:13528-14576	Chrysanthemum nankingense	Asteraceae	MNMQSKNGLLLIKLLTLNSLLLLCASQDFDFFYFVQQWPGSYCDTKQGCCYPKVGKPASDFGIHGLWPNRNDGSYPSNCDSSNPFDSSKISDLMRQMQSDWPTLSCPSNDGLTFWGHEWDKHGTCSESVLDQHGYFSTALNLKTEIDILKALQNAGIHPNGQTYSLSSIKDAIKGASGYTPWIECNKDESGNSQLYQIYLCVDSSASGFIECPVFPHGSCGSSIEFPSF
CHR00055294.RA	Cna	Cna-utg24706:106043-106650	Chrysanthemum nankingense	Asteraceae	ENQNSIVRSNQVPDEFTIHGLWPKPNGTESNEAFDPKKLDDIKDKLNDNWPNLNSTNNSEFWEHEWDHHGKFSEMEEFLYFNKTLELFEDVGEGLRAKLANEGITPSSNTYKLQDVEAALKRINGVNCTVMCVQRKDDSNRQQIKEIVFNYTKDFRKHDSLKRSKCLKLLTEQ
CHR00021349.RA	Cna	Cna-utg30572:195268-199837	Chrysanthemum nankingense	Asteraceae	MTSHTRSKIVLAVLFAGVFYSGEVSGDLGLVSTVAEQREFDYFALALQWPPTYCSKSTKCCATSGCCRGANSPSVFTIHGLWPDYNDGTWPSCCSGAEFDANEISTLQDTLDKYWPTLSCSKSSTCHNKKGVFWAHEEFRNGNLVLFLSLTHSRLDLFAEKHGTCASPVTGDEYNYFITTINLYFTYNVTGVLFEAGYVPSNSEKYPGGGIISALENAFHATPQIICLKGALEEVRLCLTKDFKFRDCVAASDCPDYVSLPEWASSDSITAAGRLFPGHQSF
CHR00032607.RA	Cna	Cna-utg36718:155087-158574	Chrysanthemum nankingense	Asteraceae	MRILHFVFILAVAILLKNVYCDSSNPLPNASPPPPPPPPPVTSFILAVSWPPGVCTGQTGVTCKINPVTTEFTIHGLWQQPIGAGTPSTEAFDANKLTPISTELEKKWPNLESAQQSISVNIKFWQHEWTEHGKYSSLGVRQYFDKSLQLLNDFQGLKARLAAQNIRPTIYNTYKLADIQAAVTRINGGLSGTIICVQRRALVKAANSRDSVQELGEPGRCYHAKVVARNITVVVLTVKSRAQNRGFSFQICFTGVLGPALHVVHA
CHR00047745.RA	Cna	Cna-utg104918:72372-75829	Chrysanthemum nankingense	Asteraceae	MLVTSSLGKYDWISWPASYCDSRRGCCYPKTGKPAEDFSIHGLWPNYKDGSYPSNCDSSNPFDDSKVSNLESVLQKEWPTLACPSGDGLKFWRHEWEKHGTCAESIFDESGYFEAALSLKKKANLLHALANAGIKPADGKFHTMDQIKDAITKAVGYVLL
CHR00092389.RA	Cna	Cna-utg114749:5350-6516	Chrysanthemum nankingense	Asteraceae	MKMQFNNVFLSIKLLTLLSLFVLSATRFDFFYFVQQPISDKRDHFGVIIKPILMNVLSNCFQWHNKVTTSQDHTVTRNKVVLQVPQADQILKFMDFGLIEMMDHIPPIVTLATLSIYPRFQTYESNAVRVANFSVPKQQWASILGPAMGQAWDVLRIVLNQHSYFATTLGLKSEINLLQALKSAGIQPNGQKYSLSSIKVRFKVQVVYTPWIECNNDSSGNSQLYQIYLCVDSSAGFIQCPSFPNGSSRFKHRVSYILT
CHR00062888.RA	Cna	Cna-utg231959:10300-11532	Chrysanthemum nankingense	Asteraceae	MKMQFNNVFLSIKLLTLLSLFVLSASQDFDFFYFVQQWPGSYCDSKQGCCYPSTGKPASDFGIHGLWPNRNDGSYPSNCDSSNPFDISKISDLTSRMQSEWPTLACPSNNGLAFWGHEWDKHGTCSESVLNQHSYFATTLGLKNEINLLQALKSAGIQPNGQKYSLSSIKSAIQGASGYTPWIECNNDSSGNSQLYQIYLCVDSSASSFIQCPVFPNGSCGSSIEFPTF
CCG014586.1	Cnu	Cnu-scaffold327:656782-670039	Cocos nucifera L.	Arecaceae	MAISSDPRLLSLLLLLSALSFSLGSSSMETVGQREFDYFVLCLQWPGTVCQSTHHCCSSNGCCRSQPLTDFTIHGLWPNYNDGSWPACCSHSDFDIKKVSSLVPELEKYWPSLYCSSPSLCFGGRGLFWAHEWEKHGTCSFPVIQDEYDYFSTVLDLYSKYNVTRILSSAGILANNGDRYPLGDVISTIKNVFGASPIVVCRHGSVEELRLCFYKDFKPRDCAMGSDIIDDASYLRSSCPRYVSLPTYAPLVLGDVSGATSWSNDHEDFEASQG
CCG009536.1	Cnu	Cnu-scaffold2079:390935-391562	Cocos nucifera L.	Arecaceae	MDELNDYWSDASCPSKSGLGRWEKVWCTYGTCSNLTESEYFKRALALRAQANLLSILKRNGTVPSTTRYYKLKDIQEALYRILGASTVVECNRQWFIFGDYQLYKIHICISSNAKSIIHCPTKKKSINCGSQVKFLPFDPRELPVTTSADNMPANPIKMPAATDMDM
CCG009537.1	Cnu	Cnu-scaffold2079:456410-457060	Cocos nucifera L.	Arecaceae	MVQKNGTHHQLRKLIDDLYAYWTDVSCPSNNGRQQWEDVWCTYGTCSGFNQTYYFQRTLALRAQVDLLSILENNGIVPSSTESYKLEDIQNALIPTLGFSTVVECNQKWWFGDYQLYKIHICVSSDTKSIISCPIQKSSNCGSNVKFLPFDPEDLSIGTADNMADLMIKMRAAIDMDM
CCG009538.1	Cnu	Cnu-scaffold2079:508202-508850	Cocos nucifera L.	Arecaceae	MVQKNGTHHQLRKLIDDLYAYWTDVSCPSNNGRQQWEDVWCTYGTCSGFNQTYYFQRALALRAQVDLLSILENNGIVPSSTESYKLEDIQNALNATLGDSTVVECNQKWLLGDYQLYKIQICVSNDTNSIISCPVQKSSNCGSEVKFLPFEPADLPIGSADNLADLMIKMPAAIDMDM
CCG007797.1	Cnu	Cnu-scaffold18158:26973-29346	Cocos nucifera L.	Arecaceae	MASRLALVFLLGVLFATPLFAIKSFDFFYLVLMWPGAYCAQSKCCLPTTGLPAEDFFLRGLWTYNGTDSTNMKPVTKCIKNSPFYINQLSNMSEELNSYWSNIRCPSTSPKSSWKSTWKTWGVCSGMNETDYFQFALELRAEADLLSFLSKKGIYPDYNLYNLTDIQSAIAEGIGVTPDIRCSKGPFGKFQLYEVYICVNKVGKFVECPGFQGFTCSSSILFHPFHDWMFNKTSTSAIDSNHIKMPISWSDLHD
CCG018017.1	Cnu	Cnu-scaffold4312:32793-36387	Cocos nucifera L.	Arecaceae	MKTPTPLPLILLLLPLLAIVSTAQDFGFFYFVQQWPGSYCNTAKSCCYPTTGKPAADFGIHGLWPNYNDGSYPSNCDPDNFYDESKITDLIAAMQAEWPTLACPSGDGSKFWSHEWEKHGTCSESILDEHSYFEAALDLKKQVDLLQILKGAGINPDDGSYSVRSISRAIKDATGFTPGIECNVDESGDTQLYQVYICVDANGKDLIECPVYPRSKCSSSVEFPSF
Cc01.g01910	Cof	Cof-chr1:3382518-3383541	Coffea canephora	Rubiaceae	MGIVFKLVLLILMLCPLTINSSFQYLTFVQQWPRGYCTVNPANPSRCQRIPLPTVFTIHGLWPGNFTKILQNCTKTSYTQLQNFQDWNNRNLRWPDLAKPLPTMQNFQEPRFQSFWKHEWKKHGTCSENMYPEATYFSRTIQLSQRHNILNYLATGNIFPGSNPTVSSVNSTIYRAISNHVPDLMCVTPPRQTPALVEIGICFTATMTTIIDCPSQFLRTGSCGIGTINFPA*
Cc02.g08300	Cof	Cof-chr2:6617450-6620971	Coffea canephora	Rubiaceae	MFWGPSYCRVDPCRRKPPVPKFTLHGLWPDNYTRNLYNCPGTRYRPLRDQRSIDARDDYWYDYFLPNPPSATGNWRIEQRFWAQEWSRHGTCSQNVFNQQSYFNQAKTLMFTYDLRSILFNPKKGIPLPWPRVSEVMSAISSEIGVTPELRCRYYKNNNMLVEVALCYDVPGRKVMNCPGRGIVFCGRRSSRIYVPMNFKM*
Cc03.g12450	Cof	Cof-chr3:21419336-21426758	Coffea canephora	Rubiaceae	MAFLPIQIVVLMQLLMILVASLCLMKINGVDLGEELTGGVHGGGSGQEQREFDYFKLALQWPGTICQGNHRCCASNGCCQGSNSLSEFTIHGLWPDYNDGSWPSCCNGPRYDSKEISTLTDVLKKYWPSLSCSKSSTCHGGKGTFWAHEFHHIALTCFLSAGFVVELGDNCLQWEKHGTCCSPVIRDEYSYFLTAINVYSKHNVTQVLNEAGYLPSNSEKYPLGGIIAAIQNAFHATPELQCKGGAVEELHLCFFKDFKPRDCISEPHIESYLVASSSCPKYVSLPDVQASSRYADTRVAF*
Cc05.g03730	Cof	Cof-chr5:15837393-15838196	Coffea canephora	Rubiaceae	MLAEMFKLLILILALCPSAIDSSFQYFNMVEQWPGGYCQFHRCRRVPWPNDFTIHGLWPANHTGTVENCKKTGFAPIQDENKFKQLDSIWPDLDQPRPEYDTVGSRVLAQSFWGHEWKKHGTCSENMYNQTQYFDLAIKLKNRYNLLSILEQGGLSRGHSHELSDVNSTIWRTTHGTPDLKCLNDARVHRNVPVLQEIGICYRPSKNRSGQVSFSVINCPHSRTRTCYRGLGNGKIVFP*
Cc05.g03740	Cof	Cof-chr5:15844417-15844758	Coffea canephora	Rubiaceae	MYNQTQYFDLAIKLKNRYNLLSILEQGGLSRGHSHELSDVNSTIWRTTHGTPDLKCLNDARVHRNVPVLQEIGICYRPSKNRSGQVSFSVINCPHSRTRTCYRGLGNGKIVFP*
Cc05.g03750	Cof	Cof-chr5:15844837-15846970	Coffea canephora	Rubiaceae	MEGASEINLNEEIVMEILLRLPVKSLIKFNCVCRGWRDLINSRHFINMHLCLAQSTEYIIVKRLRDEDNKNVLSFHSPADESLLAAAPELELPELDEANWPLQLIGPCNGIVCLRDFHEGIHLCNPMTRKFRTLPQSSFGSPGGFLRQTHVVGLGFDSTIDGYKVVRIFESSLYDFRAEIYNLSTNSWRQVDAILPPVILRDCFDLLFNGFFHWSAGPKSSPHILSFDTGAEVFKEIKYPNGWLGEQAEPRSVEHSLVVLDDSMALILFSRGRLLDSELYDKSEQYIEIWAMMEYGVEESWVKKFFLGPFSGIQCVLSFWSNDKLLADCCKQLVSFGIQNDSKLKKYDIKGFYLQLVILKEISHILLKSIPSTSNCSLAIRIIHINKVAMLAEMFKLLI…
Cc05.g03770	Cof	Cof-chr5:15921499-15922290	Coffea canephora	Rubiaceae	MFKLLILILALCPSAIDSSFQYFNMVEQWPGGYCQFHRCRRVPWPNDFTIHGLWPANHTGTVENCKKTGFAPIQDENKFKQLDSIWPNLDQPRPEYDRLGSRVLAQSFWGHEWNKHGTCSENMYNQTQYFDLAIKLKNRYNLLSILEQGGLSRGHSHELSDVNSTIWRTTHGTPDLKCLNDARVHRNVPVLQEIGICYRPSKNRSGQVSFSVINCPHSRTRTCYRGLGNGKIVFP*
Cc05.g07530	Cof	Cof-chr5:22283813-22285216	Coffea canephora	Rubiaceae	MEKTLKIMLSAFIMLLVHASLPSTISSADNPPDFFYVYLKWPGSQCATKEGCCLTKTPKPARDFIITGFQPYYFNGTWPENCDPASHLDVSKISHLRTRLEVHWPSLTCPGSNPEKLWSDAWKKYGTCSKPTLKNQQEYFRQALAVRKSANLLKILGDAGIRPDGSSYPRDTISDTIIGGGLHLPGLGCSTDKDGNSQLDQVILCTGSDAKTFTECPGNGFGCDGDVKFPHF*
Cc11.g12930	Cof	Cof-chr11:29909581-29914438	Coffea canephora	Rubiaceae	MPINNLYGQPVKVKLDNSPQVLALQCLAVLCASQDFDFFYFVQQWPGSYCDSKQGCCYPITGKPASDFSIHGLWPNYNDGSYPSNCDPQAQFNPSQISDLTSRMQKDWPSLSCPSSDGLSFWSHEWEKHGTCSESILDQHDYFASALLLKRQSNLLQILKNAGIQPNGQYYSLDGIKAAIRGGIGHTPYIECNVDPSGNSQLYQIYVCVDTSGSNLIECPVLPRGTCGSRIEFPSF*
Cc11.g12940	Cof	Cof-chr11:29915049-29917529	Coffea canephora	Rubiaceae	MKLKSAAFLTLLVLQCLAVLTVAQNDFDFFYLVQQWPASYCGTKRSCCYPTTGKPAEDFSIHGLWPNRNDGSWPSNCDEGSSFDESEVSDLVKRMQQEWPSLACPSSDGVRFWSHEWEKHGTCSLLNEHQYFQTALDLKDKSNLLQVLKDAGIRPGKFYSLEKIKEAIQQGVGYTPFIECNVDQGGNRQLYQVYLCVDSSASDFIECPTFPHGRCGSEIEFPSFSSLHDEA*
Cc11.g12950	Cof	Cof-chr11:29919207-29920316	Coffea canephora	Rubiaceae	MEAQLNISVLTKLFLVQFLLAFCVAQDFDFFYFVQQWPGSYCDTDQGCCYPSNGKPASDFGIHGLWPTNNDGSYPSNCDSSNPFDISKISDLVSRMEQDWPSLACPSSSGTTFWSHEWEKHGTCSESILDQHGYFKSALDLKDNLDLLQILQSAGIQAGGGSYSLSSIKNAIESAIGSTPWIECNTDGSGNSQLYQIYICVDASASNIIECPVMQTGRCSSSVQFPSF*
Cc11.g12960	Cof	Cof-chr11:29922440-29923621	Coffea canephora	Rubiaceae	MQFSSLISFHLLVLQCLCYLCIVQSHDFLFFVQMWPGAYCDTKRTCCYPAAGKPTDFTIHRLWPVFNNVTFPEDCNPNSHYNETKKSTTTKFWTHEWTKHGTCALPVLDQHGYFAAALSIKDKVNILQVLKNAGIQPDGTLYKLDDIKEAIKAGTGYIPVIECNTNASGNIQLYQVYLCVDAAGSDLIECPVTLKRACNTSVEFPIILGP*
Cc11.g12970	Cof	Cof-chr11:29924905-29926035	Coffea canephora	Rubiaceae	MQFKSLVFLHLFLLQCLSYICLVQSHDFFFVVQMWPGSYCDTKRVSCCYRAAGKPTDFTIHGLWPHFNNNSIPQDCNRKNPFNKAKVSDLTTKLEKTWPTFKCGRKSSSAKFWSHEWTKHGTCSEDVLDQHAYFKAALNIKDKVNLLEILKNAGIQPDGKFYKLDDIKEAIKAGTGYNPVIECNTDASGNIQLYQVYLCVDSAGSSLIECPVTLKRDTSIELPML*
Cc00.g21550	Cof	Cof-chr0:137194101-137195128	Coffea canephora	Rubiaceae	MGIVFKLVLLILMLCPLTINSSFQYLTFVQQWPKGYCTANPSRCQRNPLPTVFTIHGLWPGNFTKILQNCRTTSYTKLKNFRELRFQSFWEHEWKKHGTCSENMYPEATYFSRTIQLSQRHNILNYLATGNIRPGSNPTVSSVNSTIYRAISNHVPDLMCVTPPRQTPALVEIGICFTATMTTIIDCPSQFLRTGSCGIGTINFPA*
evm.TU.supercontig.128.31	Cpa	Cpa-supercontig_128:237456-239219	Carica papaya L.	Caricaceae	MKYSYSAMILISILITQWVCEARDFDFFYFVQQWPGSYCDTKKSCCYPTIGKPDSDFGIHGLWPNYKDGSYPSNCDPDSPFNPSEISDLSGRMRKSWPSLACPSSNGLGFWTHEWEKHGTCSESVLDQRAYFQAALDLKKQADLLKFLTDAEIHPDDEFYSLESIKKAIEEGSGYSAWIECNKDESGNSQLYQVYMCVDSSGSEFIQCPIFPHGKCDSQIQFPSF*
evm.TU.supercontig.128.32	Cpa	Cpa-supercontig_128:242498-244168	Carica papaya L.	Caricaceae	MKLNHSAIVNLLFILQFLSLHCLSLSQDFDFFYFVQLWPGSYCDTKHSCCYPKSGKPAADFGIHGLWPNYNNGSYPSNCDPDNVFDKSQISDLMSSLEKSWPTLSCPSNDGTKFWTHEWIKHGTCSESELDQHEYFEAALKLKEKINLLQILISAGIEADDGFYELEEIRKVIEEESGVSVGIECNVDPCGNSQLYQIYMCVDKSGSQFIQCPLIPRRRCGCSVQFPKF*
evm.TU.supercontig.128.33	Cpa	Cpa-supercontig_128:246275-247500	Carica papaya L.	Caricaceae	MKLNRSAIVNLLFISLFLSLHCFSLGQDFDFFYFVQQWPGSYCDTKNSCCYPTSGKPASDFGIHGLWPNYNDGSYPSNCDPDSAFDKSQISDLISSMEKNWPTLSCPSNDGTKFWTHEWIKHGTCSESELDQHEYFEAALKLKDKINLLKILNNAGIEADDGFYELDEIRKAIEEESGVSVGIECNVDSYGNSQLYQIYMCVDTSGSQFIQCPLLPRHRCGSSIQFPKF*
evm.TU.supercontig.128.34	Cpa	Cpa-supercontig_128:249910-251208	Carica papaya L.	Caricaceae	MKLNYSAIVNLLIILQFLSLDCFSLSQDFDFFYFVQQWPGSYCDTKHSCCYPKSGKPAADFGIHGLWPNYNDGSYPSNCNPDSVFDKSQISDLKSSLEKNWPTLSCPSNDGTKFWTHEWVKHGTCSESELDQREYFEAALKLKDKINLLKILNIAGIKADDGFYELDEIRKAIEEESGVSVGIECNVDSYGNSQLYQIYMCVDTSGSQFIQCPLLPRHRCGSSVQFPKF*
evm.TU.supercontig.140.43	Cpa	Cpa-supercontig_140:618545-621765	Carica papaya L.	Caricaceae	MLYASLDGRNKMKGNLCFLFILLCSCQYFCSCVGEDIHTHKLVLQWPISFCNTGEFQCRNNVPDDDFTIHGLRHFNHNGNILINCGGAPLGRDGLSDTTRRKLKSAWPNLKNGGRDIDFWGYQWSKHGSCSGLAEPTLYFERALHLKSTCCSTLFSHLKMIGFTPSASIPHTAGQIIDIISEKVGQVPGIKCNTNTNNAHQLLEITFCFDARRHPMNCSSDETYCPVKNVFFPSSKTLWWTRSNYCDYKPTYWGTL*
evm.TU.supercontig.8.28	Cpa	Cpa-supercontig_8:235244-242927	Carica papaya L.	Caricaceae	MADLSASASRSLHQLLLIPLVIATTSFFEVNADDGRVAGSSHQREFDYFALSLQWPGTVCHRTRHCCSKNACCRGSNAPTEFTIHHDMLDTLEKYWPSLSCSSPSSCHGGKGSFWAHEVLSGSRSDEKHGTCSSPVVRDEYSYFITTLNVYFKYNVTNVLYEAGYVPSNTEKYPLGGIISAIENAFHTTPLLVCSKGAVQELRLCFYKDFKPRDCIISSDMSKRNTCPKYVSLPACASVEPRTALNEVSGTSLPSGSVLDLLGIIDMQYELMKTNFQVRLDDAETAVAWMPSSEDF*
Cre06.g306550	Cre	Cre-chromosome_6:8352284-8357343	Chlamydomonas reinhardtii	Chlamydomonadaceae	MRDEAKGFDYFMFVRQWPGSYCGTHACPRLEDAGPFHFTIHGLWPNYNDGTWPQFCDTSYKFDEDEVSDLEEALDLEWPSFMGENADFWDHEWSKHGTCALDLFPREHRFFKTVLKLHWKYDIAAALRAANILPSKSNTYKVSELADAVEDMYGARPVIHCYNKQLSEVWMCVDKDLKPFTCDSHQKDTCTEVSIPPLPKRNKTTASAAAASGRKAARAALVKAALLAEDAAAGGQDDFDALNRQLAATRAAAAAAVSDGVVELAARSQEAEPERVQTPDQLAEQRELDSLFGSLTASRQAAADMLLPLLSAGGTSEAGSGSDVAVNTQEPELLVDPVVAAPGDVVALGAEALAEAEAEVEADGGDAADDSVFAFLAGAHKLLRGAVAAAAESLAAGAA…
Cre03.g160953	Cre	Cre-chromosome_3:2643042-2656377	Chlamydomonas reinhardtii	Chlamydomonadaceae	MLPRQGFVCRGDARYILLSLCICLTAAQTIVTGKTEAAFASTGKPAAKSPPPATTPYDLYIFSTFWPPSVIPPASQGRARHIVATGVASPGFWTHGLWPASFSGPLPEYCGKEVFDPAQLGPFQGGLAFYLRNPTTTIFPENLHTFWSHEWSRHGTCSGLDQLSYFTAVYGTSLHTDVRAALQLGKVLPSNDKQYSLEQISAALTAAYGPAFNPIIGLACAPPGSKGDPTVLREVRICLSRTTLKPADCSSIVSHRRRQALSTAESANGTDPDSDIDDEHGFLDLISSVHSLDPPLSGIDGPDPVSGSAAADVMGSGSGSGSGIGVGPLRYGTCGDVPTDLISYPAYADTDAVVALPWDIILRVLAVVLLLGAAAAGGHALLQRWQLLPALFTPRPVTE…
MSYJ056120	Crm	Crm-scaffold521:1560071-1564071	Citrus reticulata	Rutaceae	MASFSLILIRLSLVAAVLTASFCQLKAIGIREVVDDAVGEQREFDYFNFALQWPGTQCKNTRHCCPSNGCCRGSNAPTEFTIHGLWPDYNDGTWPSCCKKSKFDEKEISTLLDALEKYWPSYRCGSTSTCYSGEGLFWAHEWEKHGTCSFPVVRDEYSYFSTTLNLYFKYNVTRVLNEAGYLPSNTEKYPLGGIVSAIQNAFHATPKLDCSKDAVNELHLCFYKDFKPRDCIIERSPENDNYFSSSSCPKYVSLPVYMSSGVDDATAAIPWILENEPL*
MSYJ179040	Crm	Crm-scaffold85924:3734309-3736709	Citrus reticulata	Rutaceae	MKIKASCLFLLALLATTCDSSGFDHFWLVQVWPSGYCLQANCPQTSDRFIIHGLWAVNVVDKTLPGTAGKGDPSIRPSIKPLRKDLMCYWLPLNENNLSRAENFWIYQWKKHGSAAKEFIQPRDYFQMALQLAKDTDLRNTLQNHGAVPILPDGGSYNKRDYKAAIKNKTGHDPLLKCVKGDDGISHLKEDERGMLSINDGFPIIEVYNFSTKSWRDVEERLFPLECYLGGEDMNNVYQKGFCYWVALGKKSLRFCDYFHEMKGPTVPQITTEEETN*
MSYJ160600	Crm	Crm-scaffold85923:4523441-4524926	Citrus reticulata	Rutaceae	MESKRQFSIILIKLFFIQYLSVLCAARNFDFFYFVLQWPGSYCDTAKSCCYPTTGKPAADFGIHGLWPNYNDGSYPSNCDPNAPFDQSQISDLRSSMQKNWPTLACPSGNGITFWSHEWEKHGTCSESVLNQHQYFQTALNLKNQINLLQALRTAGIVPDGSSYSLESIKDAIKEASGFSPWIECNVDESGNGQLYQIYLCVDTSASNFINCPVFPNGKKCGSQIEFPPF*
MSYJ006410	Crm	Crm-scaffold835:307509-307898	Citrus reticulata	Rutaceae	MNKFWPSLTRDENENEQFWEREWKHHGRGQPTLPPEEYFRTAITLVKAANLEAAFRGAGINPDGDKLNPRKYTRAINTRYGTTPLYKCLNTSLLMEVTLCVDAKARNFVSCIARPSSLSSCPGDIIWAL*
MSYJ006420	Crm	Crm-scaffold835:313066-313449	Citrus reticulata	Rutaceae	MNKFWPSLTRNENEQFWKREWKHHGRGQPNLPPEEYFRTAITLVKAANLEAAFRDAGINPDGDKLNPRKYTRAINPRYGTTPLFKCLNRSLLMEVTLCVDVQATNFVSCIARPSSLSRCRRKIIWAL*
MSYJ165010	Crm	Crm-scaffold85973:70576-70980	Citrus reticulata	Rutaceae	MDEHWPSLGSKEGRDPYKHIRFWEHEWEEHGSGQPYGDTYYLQSAIRLRKSVNLLRILRIKEYFQMEGVTGKLVPQNGDQPIAITLSASPGINN*
Carubv10017969m	Cru	Cru-scaffold_5:736045-737363	Capsella rubella	Brassicaceae	MKILLASLCLISLLVILPCVFSASSSSEDFDFFYFVQQWPGSYCDTQKKCCYPTTGKPAADFGIHGLWPNYKDGTYPSNCDDTKPFDSSTISDLLTSMKKSWPTLACPSGSGEAFWEHEWEKHGTCSESVIDQHEYFQTALSLKQKTDLLGALTKAGINPDGKSYSLESIRDSIKESVGFTPWVECNRDESGNSQLYQVYLCVDRSGSGLIECPVFPHGKCGTEIEFPSF*
Carubv10010110m	Cru	Cru-scaffold_1:4939137-4941588	Capsella rubella	Brassicaceae	MRGGIVIVSFLILRSLVVSSSQTVPDFNFFYWVNYWPGAICESQKGCCSPPKGNKSPDFMIHGLWPQFNNGTWPAFCDQTNLFDISKISDLVSKMERKWTEWGVWVCPSNETNLWEHEWNKHGTCVQSVFDQHSYFNTNLKFRQRINFLSILKHKGIQPNDGFYSLNEIKNAIKCVIGFAPGIECNEDVKGNKQLFQIYICLDNYAKEFVECPYVPDKSCASKIKFPKSPEKGSLGEHLSVMSSVLTT*
Carubv10011861m	Cru	Cru-scaffold_1:4942506-4943531	Capsella rubella	Brassicaceae	MGAKGWVVLKLLMFQSLFVSQSQEDFDFFYLVVQWPGAYCDTKRACCYPTSGKPDADFGIHGLWPNYKDGSWPSNCDPDSQFDRTQIEDLVSSMKKNWPTLSCPSNEGFEFWEHEWEKHGTCSESVMDQHEYFENALKLKDKANLLQILTNSGINPDDGFYGLSEITKAIKDGIGFTPGIQCNKDPERNAQLYQIYLCVDTSGTEFIECPVLPRGRCPAQLQFAKF*
Carubv10009986m	Cru	Cru-scaffold_1:8698243-8699886	Capsella rubella	Brassicaceae	MDHSQLANMCRRTKNLDVSETGQCLLLSILYWVFDYFDSHKRFGFSTFKYLEEMKFFICILALQQLYVQSVAQDFDFFYFVLQWPGAYCDSRHSCCYPKTGKPAADFGIHGLWPNYKTGGWPQNCNPDSQFDDLRVSDLMSELQREWPTLSCPSNDGMKFWTHEWEKHGTCAESELDQHDYFEAGLKLKQKANLLHALTNAGIKPDDKFYEIKEIEKTIKEATGFAPGIECNKDSSHNSQLYQIYLCVDTSASKFINCPVMPHGRCDSRVQFPKF*
Carubv10023875m	Cru	Cru-scaffold_4:11703131-11705446	Capsella rubella	Brassicaceae	MASRTCLLFLLVAFLAGAFAADVIEVNRSQREFDYFALSLQWPGTYCRGTRHCCSKNACCRGSNAPTQFTIHGLWPDYNDGSWPSCCYRSDFNEKEISTLMDGLDKYWPSLSCGSPSTCHGGKGSFWGHEWEKHGTCSSPVFHDEYNYFLATLNLYLKYNLTDVLYKAGYVASNSEKYPLGGIVTAIQNEYHITPEVQCKKDAIDEIRICFYKDFKLRDCVGSKELTSRKSCPKYVSLPEYTPLDGEGMVLKMPTEREAL*
CsaV3.3G035380.1	Csa	Csa-Chr3:29684404-29685348	Cucumis sativus	Cucurbitaceae	MAQHIFILCLLSSLLFVNGIPFDFFQLVQQWGPNICSPAGSKCYAQPQPMFTIHGLWPSNFSTVPILCPRTKKLFPQGKVTSLEQHLNKYWPDVISGKNSNFWEHEWRKHADCIDPPFTIFWYFDISLRHRMNKTYDLLTILNDAGLSHQTHKDLISQNVLDPIKNATGMEPGIRCNINGITKKLQLKEIVLCFGNDGTTLIDCPSFVSNTCTSQPKFVWLLPQQSSVGVPDYP*
CsaV3.3G036320.1	Csa	Csa-Chr3:30209215-30210082	Cucumis sativus	Cucurbitaceae	MAANQVFLLVLLGLWCVDGQYQFFQMVQQWGPAKCSSGRVKCHVTPKPMFTIHGLWPSNFTDLMLHYCSLQSFDASQIKTLQSELSKYWPDVVKGKDVDFWKHEWEKHGTCSNPPFNIFQYFELALNIRKYKKYDLMAILNNAGLHPSTSKLHQYDDIADLIQAAVEAKPLLKCNDKNGQGQNNQLWEVILCFDHGGVNPIDCPAQPVPHKMCVGDFKWQSLANFVEGEESLGIHVI*
CsaV3.3G036400.1	Csa	Csa-Chr3:30259821-30264965	Cucumis sativus	Cucurbitaceae	MTQSILIIYFLSLVVFVNGGVPFEFFQFVEQWGPNVCNTGARVSPCHTPPQAKFTIHGLWPSNHSNAHLLCQSKTIYSKVISLEGQLNISWPDLKYGNNDKFWGHEWDTHGKCSDPPFSLFQYFQISLNLLRKFDLLTILKAAGLNPQTSQNLAIQNIMAPIQRTTKKYPGIRCNKNVKTGKSQLNEIVLCLEKDGATLIDCPTFVSNTCAKSFVWRDVGGQEFGGISFVVSAAILQVFGQDIAELPLVATSNGNHGKGYFQTLFSCIERLLAFLKVKCLVLPAAEEAESIWTEKFGFERIKPDQLSSYRRSCCQMVTFKGTSMLQKTVPSCRVVVSIFIVNITIMVVSDVVIQILSKLPPQSLLRFKSVCKSWYHLINHPKFVRKHLLDSFPHKHVLI…
CsaV3.3G036410.1	Csa	Csa-Chr3:30266571-30267312	Cucumis sativus	Cucurbitaceae	MTQSILIIYFLSLVVFVNGGVPFEFFQFVEQWGPNVCNTGARVSPCHTPPQAKFTIHGLWPSNHSNAHLLCQSITKYTKVLLLERQLNISWPDLKGGMNNEFWTHEWNFHGKCSDPPFSLFQYFQMSLNLLQKFDVLAILKAAGLNPQTSQNIGIQNIMTPIQRTTKKYPGIRCYKNVKTGKSQLNEIVLCLEKDGATLIDCPTFVSSTCAKSIVW*
CsaV3.3G036550.1	Csa	Csa-Chr3:30347410-30348151	Cucumis sativus	Cucurbitaceae	MTQSILIIYFLSLVVFVNGGVPFEFFQFVEQWGPNVCNTGARVSPCHTPPQAKFTIHGLWPSNHSNAHLLCQSITKYTKVLLLERQLNISWPDLKGGMNNEFWTHEWNFHGKCSDPPFSLFQYFQMSLNLLQKFDVLAILKAAGLNPQTSQNIGIQNIMTPIQRTTKKYPGIRCYKNVKTGKSQLNEIVLCLEKDGATLIDCPTFVSSTCAKSIVW*
CsaV3.3G041380.1	Csa	Csa-Chr3:33742450-33743555	Cucumis sativus	Cucurbitaceae	MEKTKSVDVVFFVFVLTILFPIVKSQTFDDFWFVQQWPPAVCTLQSGRCVGRGTRSFTIHGLWPQKGGRSVTNCTGNQFDFTKIAHLENDLNVVWPNVVTGNNKFFWGHEWNKHGICSESKFDEAKYFQTAINMRHGIDLLSVLRTGGVGPNGASKAKQRVETAISSHFGKDPILRCKKASNGQVLLTEIVMCFDDDGVTLINCNKARSNCAGSFIF*
CsaV3.3G041400.1	Csa	Csa-Chr3:33747582-33748669	Cucumis sativus	Cucurbitaceae	MVVAMAGGRRSDINIVLLFVVTLSISLFPIMKSQQFDKFYFVQQWPPAVCDGRTGKCVGKGMYYFTIHGVWPQKGGKSVINCPGTQFDFNKISSLANTLHQIMKDVINADDQFLWSHEWNKHGVCSESRYSMKQYFQMAINMKYKINVLSALRMGGITPNNHLKAKQRVEGAMFTAYNAYPLLRCKKDSSGQSLLTEVVMCFDNDGVTLLNCTTTKSNCDADVLF*
CsaV3.4G009480.1	Csa	Csa-Chr4:7162679-7183682	Cucumis sativus	Cucurbitaceae	MASLSIKAKAMVFVVVVLLQLLTVVFGFSAEAPSSSEQREFDYFVLALQWPGSSCKNPGKCCPSNACCRGAESPTEFTIHGLWPQYNEKGWPSCCTDASFNENEINILTEDIQKYWPTYRCGTTSTCHQTKGSFWAHEYEKHGTCAAPVIVGEYDYFLTTITIFSKYNVTKVLSDAGFVASNTEKYPIEDVVAAIKNEFNNATPKISCAKKGAVKELWLCFDKSFEPRDCNLPNSCPDFIKFPTYEPQDVDKYWPTYRCGLVSSCDNRKGSFWAHQYEKHGTCGSPVILQEYDYFLTTLTLFYKYNVTEALENAEIVASDTKKYPIQDVLNAVHSAFKVNPKLACVKKGIIKEIYLCFDKQFKLRDCDATKSCPKSVKLPKFHKPHEPDVIKRAIPIVI…
CsaV3.5G032730.1	Csa	Csa-Chr5:26420804-26425248	Cucumis sativus	Cucurbitaceae	MGFFFTSRFVLINIIVIFQCFSLLSFAQDFDFFYFVQSWPGSYCDTGRSCCYPKTGKPSGDFKIHGLWPNYNDGTYPSNCDSSNPFDRTQISDLVSSMEKNWPSLACPSSDNTKFWSHEWNKHGTCSESVLDQHSYFETTLNLKQQANILQALQTAGINPDGSYYSLDKIKSAIEEGIKLSPGISCNVDESGNSQFKFLIRKALWGNLSITGRKRYWPGAYCDTKRQHCCYPETGRPAADFGIHGLWPNYKDGSYPSNCDPDSVFDRTQISEVLSSMDKHWPSLSCPSSNGLRFWSHEWEKHGTCSESELDQKEYFEAAIKLKEKANLLKVLNSAGIEANDEMYSLESVKNAIEEGIGFTPGIECNRDSAGNAQLYQVYLCVDTSGSEFIKCPILPRTK…
CsaV3.5G038030.1	Csa	Csa-Chr5:30183090-30186755	Cucumis sativus	Cucurbitaceae	MLMAKKKSLFILLCILMLNLLIGDALNGLEENIAFTESKNDHPSFYGLERMKEVPFDYYQLVLQWQPATCSNAICLRPWSSRFSINGLWAASYSRPIGRCTGNGFLQQNITSIRKELDEDWPSLVISANPAVWSEAWNLQGTCFESPTFQINDYFRLALYLFWRSDVQKALQESGIEPINGKQYEKSDIEAAITKSFGKPALRCNLNLKYLLQSQLSQVFLCFDKCLAHIDCPSKYSPALGCPTKILWNKT*
CsaV3.5G038060.1	Csa	Csa-Chr5:30194953-30197508	Cucumis sativus	Cucurbitaceae	MKFHHQTAMKIHPNCSTPMLILFLLFQLLGITISCQNIASYNSSQLFSEGNGEYEFFYLVQQVSLCNLRPCQKPAIPTFSINGFRPSSYGIPNCKIGTSFDSSKMLDLKTELDREWPSLEVEENEEIWRKEWENHGICSQPLLTQHAFFETALKLKQTFDIFTILANRGIFPFGEVYDLENISDAIRDATGHTPQVECKSYKQIPLLSNIFLCFKYNDNAIHIVDCPLIRRCNFQAILFPYAQFGPS*
CsaV3.7G026270.1	Csa	Csa-Chr7:15753186-15755020	Cucumis sativus	Cucurbitaceae	MGKKASVFLVSLLLLIGLSKQDAFDYFQVVHEWQPAICNLGNSCKIQPKNEFGIHGVWPSVYSKGQIGPCCGPSFDPLKIISLQDRMNQYWKDLENGNSIEAWASKWEMHGTCSAAGFDQFKYFCLGLDTYGRHAIFSFLDREGLAPSSSKYVAKASFITAIANSTLKKGGVICAVDQYRRIQLQKAVLCYVKDGHTLIDCPDNVSSSCPDNFVWLALGD*
CsaV3.7G027100.1	Csa	Csa-Chr7:16714977-16727297	Cucumis sativus	Cucurbitaceae	MESEDKKFGRGPRELTGAVDLISHYKLLPHHDFFCKKSLPLSISDTHYLHNVVGDTEIRKGEGMQLNQLIQNTSYPRETNARIQPFDQDILIEAFQLRETGPVDLPSAEKGVPTIPGKSKSESKDKDRKHKKHKDRDKEKDREHKKHKHRHKDRSKDKDKDKKKEKSGHQDSGADHSKKHHEKKRKHDGEDDINDIHRHKKSKASFDSEFRNIVLFLNLGVASDEGEFTSFRFFRRQIARGLRFFESNSRCYANGLWPDYNDGTWPACCNGKIFDEKEILTLLDPLKKYWPSLSCSSPSTCHGSKGSFWAHEWEKHGTCSYPVAHDEYNYFLTTLNVYFKYNVTKVLNDAGYLPSNTEKYPLGGIISAIQNAFHATPSFGCKKGAVEELYLCFYKDFKP…
Cs1g25360.1	Csv	Csv-Chr1:27643337-27643849	Citrus sinensis	Rutaceae	MDEHWPSLGSKEGRDPYKHIRFWEHEWEEHGSGQPYGDTYYLQSAIRLRKSVNLLRILRIKEYFQMEGVTGKLGTWMQ*
Cs2g18380.1	Csv	Csv-Chr2:15078815-15082747	Citrus sinensis	Rutaceae	MASFSLILILIRLSLVAALLTASFCQLKAIGIREVVDDAVGEQREFDYFNFALQWPGTQCQHTRHCCPSNGCCRGSNAPTEFTIHGLWPDYNDGTWPSCCKKSKFDEKEISTLLDTLEKYWPSYRCGSTSTCYSGEGLFWAHEWEKHGTCSFPVFRDEYSYFLTTLNLYFKYNVTRVLNEAGYLPSNTEKYPLGGIVSAIQNAFHATPKLDCSKDAVNELHLCFYKDFKPRDCIIERSPENDNYFSSSSCPKYVSLPVYTSSGVDDATAAIPWILENEPL*
Cs2g26130.1	Csv	Csv-Chr2:25730619-25731832	Citrus sinensis	Rutaceae	MEIKLLFLSTLVLLVCCIARNNFDHFLLVQTWPHGYCERIPRNCSIRNYFVIHGLWPVTAKGKAFLSRKRKRVNVSDTIGRGNLFTDMRYYWPGLTKTDLNLWEDQWFAHGSDSPLVPLDYFQRTIQLRKLVDLVKALGDVGIVPRYKGFTHHKSTYRQGIMKITGHNNTILKCYSSKRGHLLSEVMLCADADARNFIDCNPEEFQQQNCGPDILFSKGKTM*
Cs2g26150.1	Csv	Csv-Chr2:25807876-25808665	Citrus sinensis	Rutaceae	MEIKLLFLSTLVLLVCCIARNNFDHFLLVQTWPHGYCERIPRNCSIRNYFVIHGLWPVTAKGKAFLSRKRKRVNVSDTIGRGNLFTDMRYYWPGLTKTDLNLWEDQWFAHGSDSPLVPLDYFQRTIQLRKLVDLVKALGDVGIVPRYKGFTHHKSTYRQGIMKITGHNNTILKCYSSKRGHLLSEVMLCADADARNFIDCNPEEFQQQNCGPLLYRTSALAVQQ*
Cs3g07430.1	Csv	Csv-Chr3:10660705-10661702	Citrus sinensis	Rutaceae	MKIKASCLFLLALLATTCDSSGFDHFWLVQVWPSGYCLQANCSQTSDRFIIHGLWAVNVVDKTLPGTAGKGDPSIRPSIKPLRKDLMRYWLPLNENNLSRAENFWIYQWKKHGSAAKEFIQPRDYFQMALQLAKDTDLRNTLQNHGAVPILPDGGSYNKRDYKAAIKNKTGHDPLLKCVKGDDGISHLKEVIICVDDQAQSFIQCAKQKDRCYFDIMFDVPPRTN*
Cs7g03760.1	Csv	Csv-Chr7:1741069-1742565	Citrus sinensis	Rutaceae	MKLQFSIFTKLLIIQYLSILCVSQDFDFFYFVQQWPGSYCDTKQSCCYPKSGKPAADFGIHGLWPEYKDGSYPSNCDPDSVFEKSQISDLISDLRQNWPTLSCPSNDGTKFWTHEWVKHGTCAESELDQREYFEAALKLKEKANLLQALKNAGIKPDDGFYELESIIAAIKEATGFTPGIECNVDPEHNSQLYQIYMCVDTSASEFIQCPKQPRKKCASTVQFPRF*
Cs7g03770.1	Csv	Csv-Chr7:1743669-1745148	Citrus sinensis	Rutaceae	MESKRQFSIILIKLFFIQYLSVLCAARNFDFFYFVLQWPGSYCDTAKSCCYPTTGKPAADFGIHGLWPNYNDGSYPSNCDPTAPFDQSQISDLRSSMQKNWPTLACPSGNGITFWSHEWEKHGTCSESVLNQHQYFQTALNLKNQINLLQALRTAGIVPDGSSYSLESIKDAIKEASGFSPWIECNVDESGNSQLYQIYLCVDTSASNFINCPVFPNGKKCGSQIEFPPF*
orange1.1t03886.1	Csv	Csv-ChrUn:59854513-59855372	Citrus sinensis	Rutaceae	MHFSIVKLMLIKMKSSFSFIFFVFSVSCIAFASGGAQDFRQYFLVQTWPPVYCQVHRPEPCRIKPSKFVLHGLWPVNSSGRSSTNTNNQTINLQDMLESNKSFAAEMNKFWPSLTRDENENEQFWEREWKHHGRGQPTLPPEEYFRTAITLVKAANLEAAFRGAGINPDGDKLNPRKYTRAINTRYGTTPLYKCLNTSLLMEVTLCGDAKARNFVSCIARPSSLSSCPGDIIWAL*
orange1.1t03889.1	Csv	Csv-ChrUn:59873682-59874384	Citrus sinensis	Rutaceae	MNKFWPSLTRNENEQFWKREWKHHGRGQPNLPPEEYFRTAITLAKAVNLEAAFRDAGINPDGDGLSEGNYTLAIVARNGTTPLYKCLNKSLLMEVTLCVDTQARNFVPCIAQRSSLSNCVGDIIWAL*
orange1.1t03891.1	Csv	Csv-ChrUn:59893138-59893971	Citrus sinensis	Rutaceae	MKSSFSFIFFVFSVSCIAFASGGAQDFRQYFLVQTWPPVYCQVHRPEPCRIKPSKFVLHGLWPVNSSGRSSTNTNNQTINLPAMLESNKSFAAEMNKFWPSLTRNENEQFWKRDWKHHGRGQPNLPPEEYFRTAITLVKAANLEAAFRDAGINPDGDKLNPRKYTRAINTRYGTTPLFKCLNRSLLMEVTLCVDAQATNFVSCIARPSSLSRCRRKIIWAP*
DCAR.007154	Dac	Dac-Chr2:31919006-31923169	Daucus carota	Apiaceae	MEALSVDTVESQNNISAAEEKCQGTSFPRTCFNGLNALSGVGILSIPYALSQGGWLSLIILFVIALLCFYTGLLLRRCMDSNPIIKTYPDIGEVAFGSTGRALISTFMYLELYFVAVEFLILEGDNLHKLFPDVNFHIAGISIPGKQGFVLLTALLVLPTTWLRSLGLLAYISAGGVLASIVLVFSVFWVGAFDGVGFDEKGSLWNWNGLATAISLYTFCYCGHAVFPTLCNSMKNRAQFPKVLLVCFVLSTISYGSMAVLGYLMYDGNLMSQVTLNLPTKKISTKVAIYTTLINPITKYAIIVSPINTAIEATFPLQKSRSISLIIRTVVVCSTVLVALAIPFFGYVMAFTGAFLGTSVSMLFPSIFYLKINKAARKFGVELVIIILILVVGASVAVK…
DCAR.031018	Dac	Dac-Chr9:31912992-31916713	Daucus carota	Apiaceae	MARILSADILNQTPPPPDFIYNTGSISQFPASSPPSSSSSSSSSSIVIVIIIITSAIIISASIYLILRYLSRRFHRAFSDVIIPSNTNFCTENEVIIINDSLPLFTFGSLIGNIVTADCAVCLSKFEAQDQLRLLPLCCHAFHVACIDTWLTSNQTCPLCRSSINPTESEVLDKMISISTVTNDNSGNSFRIEIGSVSRRTDSTSNDNNRRSYSIGSFDYIVDDAGYELSRGSTHRREPSEAASNVDKDSVGGQLMAPGESLAAEVAGGRNSWLRDYVDRIASISSRSIRSSGRFFSGSSRRSEPVVAVGDLESSRVGEEISELFRWLSGEEPAADSVTDELQPYYGWLFRIKLPSNFKYNQSKRERQQNIEMNFSILIQILALQCLAVVCVSREFDFY…
DCAR.018604	Dac	Dac-Chr5:31474418-31485288	Daucus carota	Apiaceae	MASLFTTSILSASLLIVLIGSFFIEPINAGGFNIVKEQREFDYFKLSLQWPGTVCRNTRHCCASNGCCRGSNSPTEFTIHGLWPDYNDGTWPACCTKSGFDVKEISTLKDALEKYWPSYSCSKASTCSGKKGLFWAHEWEKHGTCSSPVVKDEYSYFITTLNVYFKFNVTEVLYEAGYVPSNSEKYPMGGIISAIQNAFHATPEITCSQGAVEELRLCFYKDFKPRDCAIGLGSSHHNGLSSSKSSCPKYVSLPERVSLGRAVHIVNLDPAAENFDYPVAMDIKELISLDDVMEELGLGPNGALIYCMEHLEESLDDWLEEELENFAEDDYIVFDCPGQIELYSHVPVFKNFVEHLKRKNINVCVVYLLDSQFMTDVAKFISGCMASLSAMIQLELPHV…
DCAR.025595	Dac	Dac-Chr7:28644935-28648576	Daucus carota	Apiaceae	MVGLADIPIVGKFVEKVSEYTVDAVFRVREEKANGNTIEDYVSKWETDVEEIQKSAAEELSPSCSCIQYLPISNPISRFRICRNVVKKAEAVTQRINSGKEHLTGEIAYLPEASSLLLDSGKDNETKVHDIIRDVARSVAFTDPEYAFLQVTCKSQDLPSNDNYHSQRFLRIDAETDDVHFNEHLGFPDLHTLWLQSKYHPQQFSGGFFCIFANLSCLMLQKVNDNIRVLEGLWPSIVAGNTNEIFWRNEWYKHGSRSGLLAREYINMIIGVANPQVLNNIFNEAGIVPDANNPYTRDRIEDAIKKATGFHALIKCETNEDDNLVLKQVRLCTTYSIINQATVPLPAHCTQKKNPSCGDVNQPPANILLLPAPPLAP
DCAR.021703	Dac	Dac-Chr6:20495407-20502720	Daucus carota	Apiaceae	MRKVSRAETHTKLNKLELRLATYVEEGPLPKTLSNTTPRRRLLKIHGLWAACILGFYGAHFRNYVGSTMYPRQAQFKSEAQQYLQDVYHQLEPDQINNLETLWFTSTSSDKSTHLFWAHQCTKHINYHVGFAIQDYFKTMYDLAIQFFDGKEGDIRSILKEAGFKVGEYHNTKDLQMVLKKSLGVDVNLTFKLYKGHPILDEIGILFNASGKLINHPSAAKVPEDLKMKFVVMFYLNVVWMIWIIKVREALVLIFVAGVCYNYNTITYVIKHWNSSNTNTIRTLKDLMLKNFTCYFHGNRKWKMRAGQEGESLAKGSWIFLQNIKTGRKGTDSHRKNPGPWMLD
DCAR.031017	Dac	Dac-Chr9:31910953-31912684	Daucus carota	Apiaceae	MKLLKLLVLQCFMVLSVVSKDFDFYYFVQQWPASYCDTTKACCYPITGKPQEDFGIHGLWPNNKDGSYPTECDSNNTFDYSQVVDLTSSLLENWPTLACPSAFGLTFWGHEWDKHGTCCESYLDQHSYFAHALLLKEKANTLQSLVAAGITPTDGKYYTLNEIKGAIKEATGFTPWIDCNKDVFKQYQLYQIYMCVDKSALHFIECPVFPYGKCGSEIAFPSFSGSSLAAS
DCAR.007156	Dac	Dac-Chr2:31929014-31930173	Daucus carota	Apiaceae	MGSSTRSLAIKLLMIQCLTVVCFSQDFDFFYFVQQWPGSYCDLKQSCCYPSTGKPASDFGIHGLWPNYQDGSYPQNCDPDAPLDPSKISDLKGNMQKEWPTLACPSGDGLTFWGHEWTKHGTCSESVLDQHDYFATTLHLKDQVNLLQSLESAGIHPDGGSYSLESIKSAIQQGTGYTPFIECNVDASGNSQLYQVYLCLDNSASKLIECPVFPHGKCGAQIQFPTF
DCAR.003105	Dac	Dac-Chr1:35780031-35780771	Daucus carota	Apiaceae	MRCVNPLPPYYANNFSMHGLWPAAADGRTLQSTRRPRRIPDDVFERIESKMNRWWANINSRHASRSFWEHEWSKHGVTGNWGEDGAQNYFLDGIRSRQNIDLLFILRSGGIRFNTYYTKRDIVGAIRKWLPVQNIYISCSGRPGGFYYLHEIFICLDHNLNYISCPLDSNPRRCFGDFFQIPST
DCAR.016956	Dac	Dac-Chr5:9496489-9496994	Daucus carota	Apiaceae	MPGIWAGNASGMTEDYCYGKDGKPKPRIPDALFHACMQLERFKARLTISWPPIVQGVPAVNLWRHKYNTHGVCFEDWTPSDYLNFVDRVSLNNITKLLDTNGIKISTTVKYSRSAIEKAIRSKIGDGFNMYLGCQQDETFFT
evm.model.original.scaffold.1591.319	Dio	Dio-Chr2:36361284-36368868	Diospyros oleifera	Diospyros	MAYLPNKIVLFALQILALFIASFSIPGIRGRAVEAHKQREFDYFLLALQWSGTVCQRTHHCCSSNACCRGSNAPTGFTIHGLWPDYNDGTWPACCTHSDFDIKEISTLRNALEKYWPSLSCSSASTCHGGKGLFWAHEVSLLNVCFFLNFLIIYGTNNLVFLPWLNWMTFICSGVIIFIFCYATFYNEYLLCIYCS*
evm.model.fragScaff.scaffold.107.233	Dio	Dio-Chr9:50528171-50530660	Diospyros oleifera	Diospyros	MKGRQSSFVFIKLLLIQSVAALSVARDFDFFYFVQQWPASYCDTKRSCCYPTTGKPAEDFSIHGIWPNYDDGTYPSNCDSDNLFDQSEISDLTERLQKEWPTLACPSGDGYKFWEHEWDKHGTCSENVLNQHSYFQKALDLKSKANLLQALSRSGIRPNGKYYSLDSIKEAIEGALRVSPYVECNVDPSGNHQLYQVYLCVDSSATDFIECPVTPHGRSCGSSIEFPSFSDSDSIGEDYVEEL*
evm.model.fragScaff.scaffold.107.232	Dio	Dio-Chr9:50533629-50534918	Diospyros oleifera	Diospyros	MAMAMVRAVQVSDLISRMQRSWPTLACPMGDGSSFWSHEWEKHGTCSESVLDQHQYFKTALNLKETLGLLQIIRSAGINPDGGSYSLSSIRGAIKDALGFTPWIECNVDASGNSQLYQVYVCIDNQGSNTIECPVLPTGSKCASTVQFPSF*
evm.model.fragScaff.scaffold.16.1009	Dio	Dio-Chr1:40291214-40298506	Diospyros oleifera	Diospyros	MASPLLQVLVYLEILVLLMASGCVPNPCRRVVDAQKQREFDYFLLSLQWPGTLCRRSLNCCSSNACCRGSNAPTEFTIHGLWTNYNDGTWPACCSGSNFDIKEISTLVDTLEKYWPSLTCDSWPTCDGGKGLFWAHEWEKHGTCSFPVIQGEYNYFLTTLNLYFKYNVTKVLNDAGYVPSNSERYPLGGIISTIQNAFHATPSLTCSDGAVEELRLCFYKDFKPQDCVIRFSSQDDIPSSNNCPKYVRFPAFTPLRLGNGDASSWLTQNEAL*
evm.model.fragScaff.scaffold.92.467	Dio	Dio-Chr3:43507576-43508429	Diospyros oleifera	Diospyros	MRKTWPSLLCLRTPRFKVGSFAHHHNPLFVIPYIDLYKADKHGTCSESILDHHRYFEAALKIKHRVDLLKILQDAGIHPDGKFYSLEGDQRCPKRGKRDPYTINVEAEAPQQPCGAASWEISNSIIPIEVQRRWFVSGVHLLKLC*
EVM0028327	Eja	Eja-Contig00088:444348-447310	Eriobotrya japonica	Rosaceae	MGITGMISMVTIVFSLLVLILSSSTVGFDYFQFTQQYQPAVCNFNPTPCKDPTDKLFTVHGLWPSNNVGGDPESCKIRNHRTRAKALEPQLEIIWPNVLDRTNHTAFWRRQWIKHGTCGYPTIQNENDYFETVVKMYITEKQNVSKILSNAKIEPDGIKRTLADLEIAIRSGTDNKKPKFKCQKKRRVTELVEVTLCSDKNRAHFIDCPNPFQPGSPYLCPTNNILY*
EVM0039512	Eja	Eja-Chr1:18245388-18248501	Eriobotrya japonica	Rosaceae	MAFLSAQCASAVALIAVAASLCLIEANQAGIGIEIGSREGGGQREFDYFNLALQWPGTFCQRTRHCCSSNACCRGSNAPTMFTIHGLWPDYNDGTWPACCTQKTFDDKEISTLHDALEKYWPSLSCGKPSSCHGGKGSFWGHEWEKHGTCSSPVVGDEYNYFLTTLNVYFKYNVTQILNEAGYVPSNTEKYPLGGIVSAIQNVFRATPRLVCKNGAVEELHLCFYKDFQPRDCLVGSGSLSDKLASSSSCPSYVSIPAYASLGLSGGETEISSA*
EVM0041258	Eja	Eja-Chr2:15511737-15512495	Eriobotrya japonica	Rosaceae	MHFFNIVLVVLALCFVTYLGKSNAATPYHIFQFVQQSPYVFCIVSGICGNQPVRPHTFTTHGRANFTDPSAPMDCAGTVFIRNEPNFNIRQTNMDFWAYQYNKHGRCSGNKFSQTQYFHEAYRLWFTYNAQYLFSQTTGIVPGYQYHYIELELAIRRTIQNKIPLLMCKYDQGIEYLLEVVICFDYNAANPVECVRTTNCGALVWYSL*
EVM0019781	Eja	Eja-Chr2:15796074-15796880	Eriobotrya japonica	Rosaceae	MHFFKIVLVVIALCFVTYLGKSNAATPYEIFQFVQQSPDVFCLGNGICGNQPVLPHTFTTHGLWPGNFTRPSAPMRCAGTVFNRNQMNADHSLQLLLSNSWPNFNNKKTNMDFWAHEYNNHGRCSDNKFSQAQYFHEAYRLWSTYNAQNLFSQTGIVPGHPYPYIDLESAIRSTIQGKIPLLRCKHDGGIEYLLEVVICFDDNAANLVDCVRTTNCGASVTYSL*
EVM0023130	Eja	Eja-Chr2:15842320-15842976	Eriobotrya japonica	Rosaceae	MHFFKIVLVVIALCFVTYLGKSNAATPYEIFQFVQQSPDVFCRVSGICGNQPVLPHTFTTHGLWPSNLPVHLHLYAALMNADHSLQLLLSNSWPNFDNGKTNMDFWEEQYNNHGRCSDNKFSQAQYFHEAYGLWFTYNAQYLFSQTGIVPGHPYPYIDFELAIRSTIQNKRPLLRCKSHQD*
EVM0028987	Eja	Eja-Chr2:15854910-15855915	Eriobotrya japonica	Rosaceae	MHFFKIVLVVIALCFVTYLGKSNAATPYEIFQFVQQSPDVFCRVSGICGNQPVLPHTFTTHGLWPSNFTRPSAPIRCAGTVFNRNQMNADHSLQLLLSNSWPNFDNGKTNMDFWEEQYNNHGRCSDNKFSQAQYFHEAYGLWFTYNAQYLFSQTGIVPGHPYPYIDFELAIRSTIQNKRPLLRCKSHQGIEYLLEVVICFDDNAANLVDCVRTTNCGASVTYSL*
EVM0017998	Eja	Eja-Chr2:15880331-15881315	Eriobotrya japonica	Rosaceae	MHFFKIVLVVIALCFVTYLGKSNAATPYEIFQFVQQSPDVFCRVSGICGNQPVLPHTFTTHGLWPSNFSNPSAQILCAGTVFNRNQMNADHSLQLLLSNSWPNFKNGKTNMDFWEEQYNNHGRCSDNKFSQAQYFHEAYGLWFTYNAQYLFSQTGIVPGRPYPYIDLELAIRSTIQNKRPLLRCKSHQGIEYLLEVVICFDDNAANLVDCVRTTNCRASVTYSL*
EVM0030708	Eja	Eja-Chr2:15905821-15906748	Eriobotrya japonica	Rosaceae	MHFFKIVLVVIALCFVTYLGKSNAATPYEIFQFVQQSPDVFCRVSPICGNQPVLPHTFTTHGLWPSNFTRPSAPMRCAGTVFNRNQMNADHSLQLLLSNSWPNFKNGKTNMDFWEEQYNKHGTCSDNKFSQAQYFHEAYRLWSTYNAQNLFSQTGIVPGRPYPYIDLELAIRSTIQNKKPLLRCRSDQGIEYLLEVVICFDDNAANLVDCVRTTNCRASVTYSL*
EVM0007187	Eja	Eja-Chr2:15954047-15955051	Eriobotrya japonica	Rosaceae	MHFFKIVLVVIALCFVTYLGKSNAATPYEIFQFVQQSPVVFCSVSGICGNQPVLPHTFTTHGLWPSNFTRPSAPMRCAGTVFNRNQMNADHSLQLLLSNSWPNFKNGKTNMDFWEEQYNKHGTCSDNKFSQAQYFHEAYRLWSTYNAQNLFSQTGIVPGRPYPYIDLELAIRSTIQNKKPLLRCRSDQGIEYLLEVVICFDDNAANLVDCVRTTNCRASVTYSL*
EVM0025552	Eja	Eja-Chr2:15969569-15970332	Eriobotrya japonica	Rosaceae	MHFFKIVLVVIALCFVTYLGKSNAATPYEIFQFVQQSPVVFCSVSGICGNQPVLPHTFTTHGLWPSNFTRPSAPMRCAGTVFNRNQMNADHSLQLLLSNSWPNFKNGKTNMDFWEEQYNKHGTCSDNKFSQAQYFHEAYRLWSTYNAQNLFSQTGIVPGRPYPYIDLELAIRSTIQNKKPLLRCRSDQGIEYLLEVVICFDDNAANLVDCVRTTNCRASVTYSL*
EVM0021460	Eja	Eja-Chr2:16133192-16134217	Eriobotrya japonica	Rosaceae	MHFFKIVLVVIALCFVTYLGKSNAATPYEIFQFVQQSPDVFCSVSGICGNQPVLPHTFTTHGLWPSNFTRPSAPMSCAGTVFNRNQMNADHSLQLLLSNSWPNFKNGKTNMDFWEEQYNNHGRCSDNKFSQAQYFHEAYGLWFTYNAQYLFSQTGIVPGRPYPYIDLELAIRSTIQNKNLFFVASLTRD*
EVM0029953	Eja	Eja-Chr2:18000336-18004595	Eriobotrya japonica	Rosaceae	MAILSAQFASAVALIAAAASLCLIDAKQAGIGIEIGSRGGGGQREFDYFNLALQWPGTFCQRTRYCCSSNACCRGSNGPTVFTIHGLWPDYNDGTWPACCTQKTFDEKEISTLHDALEKYWPSLSCGKPSSCRGGKGSFWGHEWEKHGTCSSPVVGDEYNYFLTTLNVYFKYNVTQILNEAGYIPSNTEKYPLGGIVSAIQNVFRATPKLVCKKGAVEELHLCFYKDFKPRDCLVGSGSLNDKLASSSSCPNYVSIPAYASLGLGGGETEISSA*
EVM0036094	Eja	Eja-Chr3:1971612-1972531	Eriobotrya japonica	Rosaceae	MESKLVQVIFFFFLFVTVSSAYTPFQYFMHVQFWPAAECQATGGVNKCHIMQPSHLQFTIHGLWPAKKSSSSSLNCNGDAFNVNGMDDAMKKELLSPWWDWRKGNPVEFWQREYDKHGKCSDNVFPKTEYFRKTLAMYHDFDIAQILQKDNIVPQPLQPKMSLYKLYSIDQITKAIESETGGHSVNIRCYQQYQKKSNNDSKPLIYLAQVALCYNRSGNNRTNCDPGQTTSCNFNKSEPKTVPRIAHIKLW*
EVM0016707	Eja	Eja-Chr6:29809433-29810371	Eriobotrya japonica	Rosaceae	MESKLVQVIFFFLFVTVSSAYTPFQYFMHVQGVNKCHIKQPSHLQFTIHGLWPANKSSSSSLNCMGDAFNVNGMHDALKKELLSSWWDWRKGKHVEFWQREYDKHGKCSDNVFPKTEYFRKTLAMYHDFDIAQILQKANIVPQPLQPKMSLYKLYSINQITKAIESKTGGHSVNIRCYQQDQKKSENETKPLTYLAQVALCYNRSGNNRTNCDPGETTSCNFNETEPKSVPSIAHIKLW*
EVM0020533	Eja	Eja-Chr7:38623980-38624962	Eriobotrya japonica	Rosaceae	MDSKFDRSMFIRLFIIQCLAVVSVSQSFDFFYFVQQWPGSYCDTEASCCYPTTGKPAQEFGIHGLWPNYNDGSYPSNCDSDNPYEESKISDLISRLQADWPTLACPSGNGSKFWAHEWNKHGTCSESVLDQHGYFEASLNLKENLHLFQILQNAGIQADGNIYSLSSIKEAIKSAIGYTPGITCNEDASGNSQLYEVYICVDTSGSNLIECPVLPGTKCSSKIEFPSF*
EVM0007984	Eja	Eja-Chr7:38626880-38628605	Eriobotrya japonica	Rosaceae	MKSNPSTLVKVLLIGCLSVVCVAEDFDFFYFVQQWPGSYCDTKTSCCYPTTGKPAADFGIHGLWPNYNDGSYPSNCDPSNPFDQSEISDLRSTMQKEWPTLACPSSSGIAFWTHEWEKHGTCSESVIDQHGYFEAALNLKKKINLLQALESAGIQPNGDSYTLQNITEAVKDATGFTPFIECNVDESGNSQLCQVYLCVDTSGSDFIECPVFPHGQCGAQIEFPTF*
EVM0005912	Eja	Eja-Chr8:35906631-35908829	Eriobotrya japonica	Rosaceae	MKFNPSTFVKLLLIGCLSVVCVAEGFDFFYFVQQWPGSYCDTKQSCCYPTTGKPAADFGIHGLWPNNKDGSYPSNCDPSNPFDQSEVSDLRSTMQKEWPTLACPSGNGIAFWTHEWEKHGTCSESVIDQHGYFAAALNLKKKINLLQALESAGIQPNGNSYTLQNIKGAVKDATGFTPFIECNVDESGNSQLYQVYLCVDTSGSDLIECPVFPHGKCGAQIEFPTF*
EVM0013076	Eja	Eja-Chr8:35911800-35914326	Eriobotrya japonica	Rosaceae	MRYSNTLILIKLLIIQYLSVLCVSQDFDFFYFVQQWPGAYCDTKHTCCYPKSGKPTADFGIHGLWPNYKDGGYPSNCDPDSVFDKSQISELLTSLNKNWPSLSCPSSNGYRFWSHEWEKHGTCSESELDQKEYFEAALKLREKVNLLQILKNAGIAPNDELYSLESIVEAIKEGVGHTPGIECNKDSAGNSQLYQVYLCVDTSGQDIIECPLLPRGRCASKVQFPKF*
EVM0011977	Eja	Eja-Chr11:17768858-17773307	Eriobotrya japonica	Rosaceae	MLGDQLKFPTSAELDVALIAAASLCLIDAKQAGIGVEIGSRGGGGQREFDYFNLALQWPHSIGPTVFTIHGLWPDYNDGTWPACCTQKTSDEKEISTLHDALEKYWPSLSCGKPSSCRGGKGLFWDDPFYELTILDSCVSMMTEFLVLQWQWEKHGTCSSPVVGDEYNYFLTTLNVYFKYHVTPRDCLVGSGSLNDKLASSSSCPNYVSIPAYESLGNQIILKFHNEGQS*
EVM0017142	Eja	Eja-Chr12:4434322-4435252	Eriobotrya japonica	Rosaceae	MIEDLKTTLENLTVSWPNVKSGDNMWFWYNRHGRCCDGKFSQTEYFKFSHNKWKELDIAQMLEERGIVPGKNYNSSKVVAAIMEKTGCEPNLRCSSDNILLEVVVCYDHEGVKKIDCERDKTNCGDSIYYKLE*
EVM0001807	Eja	Eja-Chr12:4543466-4544370	Eriobotrya japonica	Rosaceae	MSSLLFHLYIFLAILVLYNLYTLIAIFLLPVSSVFPTQTLGATPYEFLMFTQQWPKAVNKNSRLTKFTIHGLWPSKFSGAVLHCNGTKFDREKIKRKRGLEEKLNKSWPDVKRGKNWDFWKHEYNKHGTCSEDKFCQTKYFELANEMRGKLDIAQMLANSGIRPGNTYTTSQVVDAIKKKNQNKSPSIRCKNGSNEVEVLLLEVVVCYDHDGEEVINCNRPISHSCWSPKILYVWYK*
EVM0013706	Eja	Eja-Chr13:1265927-1266760	Eriobotrya japonica	Rosaceae	MGFTGMIYMVTMVFSLTVLLLCSSTVGYDYFQFTQQYQPAVCNSSTTPCKDPADKLFTVHGLWPSNWNGSHPENCTNKTMNSLAIGTLTAQLEIIWPNVLNRNDHVGFWNRQWNKHGTCGVPKINDSLQYFRTVIKMYITQKQNVSEILAKANIKPEGKNRTLVDILKAIRSGTNNKAPKLKCQRKASMTELVEVSLCSDHNITQFINCPRPFPQGSPYFCPNNSIQY*
EVM0042706	Eja	Eja-Chr13:30911145-30911835	Eriobotrya japonica	Rosaceae	MESRLVQVIFFFLFVTVSSAYTPFQYYSVRGGIGKREACRILARREYDKHGKCSDNVFPKTEYFGKTLAMYHDFDIAQILQKANIVPQPLQPKMLLYKLYSIDQITKAIESETGGHSVNIRCYQQGQKKSNNESKPLTYLAQVALC*
EVM0035746	Eja	Eja-Chr14:2188928-2190920	Eriobotrya japonica	Rosaceae	MRALIRIFIIGSAALQLCTGKRTKDFKIGGIWPFSFTGEMPTNCESNTHFRLSDISNLIKSLENGWPSLSCPISGSNKLWEQEWTKYGTCSEPLFGALNLRNKVNILKMLSSAGIHPNGSFYSLRKIVDAIQSRVTYMPAIMCNEDKSGNKQLYQILLCGDTTGTKIIDCLGLPRSNCSEKIKFPSF*
FvH4.1g10040	Fve	Fve-Chr1:5448793-5449941	Fragaria vesca	Rosaceae	MKSAMLSFLIVLLSVQMLLAANPPPPPPPAVPALDSYKLVIEWPNTFCLVEPQPPCQQHPQSFTLHGLWPQAGGRSLVNCPGSPMEDQTLEANKGDLTKFWPDLRNSDFDKSKSFWRQEWDTHGRCSGKPPADYLTMVFNAVKKYDVQKLLAKNGILPGDPTGHTAAQFEQAIFKETKLHTEIECRTKDSKEYLFQIYFCLTPQGQFKNCPIRYRCANQQIYMPLPPPSP*
FvH4.1g19170	Fve	Fve-Chr1:11366421-11375880	Fragaria vesca	Rosaceae	MMKNSVFVFFLSVYVLVQLIKLSNAEPFEYMQFVLQYPLGVCYGTQKGDSKSPLPTKFTVHSIWPSNFSDTRVVCRQALISHPFNNAQMTSSLQTDLTNSWPSVITKKSDMQFWQHEYEEHGACSVDKGVPLFTQKSYSERGNQLWNQYDIHALLDQSNIKPDSSKPCKMTEIVAAIQKKIGKNTLLYEGARKITKFTY*
FvH4.2g17310	Fve	Fve-Chr2:14946827-14950664	Fragaria vesca	Rosaceae	MAFLSAKLASSTSVLALILVAASLCVIEAKQFGIGIGRPKQREFDYYNLALQWPGTYCKRTQYCCPNNACCRGSNSPTVFTIHGLWPDYNDGSWPACCTRKTFDEKEISTLLDPLEKYWPSLSCGKPSSCHGGKGSFWGHEWEKHGTCSAPVTGDEYNYFLTTLNVYFKYNVTAVLNEAGYVPSNTEKYPLGGIVSAIQNAFHATPKLVCRNGAVEELHLCFYKDFKPRDCAGASSSSNDMLYSSSSCPNYISIPAYASLVEGNVESEVSWVPEDVL*
FvH4.4g18130	Fve	Fve-Chr4:22047606-22048594	Fragaria vesca	Rosaceae	MEALVILSFVLLSIFPQLSAQLGEPYYQYIQLSLQVPKSRDPQSTLEYFPLHGFRPVNTSLSNPNLPLGFNRYTPIERCPQATSGPFFTSQLPQDLRTELKLCWMSIGVPGQRTMTDERFWLYEYSKHGQCTINEYPTPQDYFAMAVNLWHLYPVDKWFKNNGLQPKKDKPLQDFVAVISKEFGAIPWLTCYDNGKKLKEVGLCFLKSSSVNANPAPTSCPIRALTYDLRCNYLIQYDLGP*
FvH4.4g31290	Fve	Fve-Chr4:30499355-30501037	Fragaria vesca	Rosaceae	MRYSTSLILIKLLVIQYLSVQVLCASQDFDFFYFVQQWPGAYCDTKHSCCYPKSGKPAADFGIHGLWPNYNDGSYPSNCDPDSVFDKSEISELMSSLEKNWPSMSCPSSNGYRFWSHEWEKHGTCAESELDQKDYFQAGLKLKEKANLLQALKKAGIKPDDELYSLESIVQAIKEGVGHTPGIECNKDSAGNSQLYQVYLCVDTSGQDIIECPILPRGRCASTVQFPKF*
FvH4.4g31291	Fve	Fve-Chr4:30502630-30504415	Fragaria vesca	Rosaceae	MQLHNSHPSYQPESEKSERLRMKSSPSDLIKLLILGLVGSSCLSVLCAAEDFDFFYFVQQWPGSFCDTKTSCCYPTTGKPAADFGIHGLWPNYKDGSYPSNCDPNNPFDQSQISDLISSMQEEWPTLACPSSSGIAFWTHEWEKHGTCSETAINQHSYFAAALDLKKKANLLQALQSTGIKPNGESYTLADIKAALKNAIGYTPYIECNVDESGNSQLYQVYLCVDTNGSDLIECPIFPHGKCGSSIEFPTF*
FvH4.5g24800	Fve	Fve-Chr5:16134164-16139603	Fragaria vesca	Rosaceae	MKSPSPIFSLILCALISLSTTILTAQGNPVSFYIAYQWPGSYCAAAKQGCCYPRSIRKHPSFTIGGIWAYTFSGDMPTYCKSKTPFSLSKISNLTRNLERNWPSLSCPSHTSSTSSVKLWLQEWEKYETCAESLFGGQYQYFHAALNLRKRVGMLQMLSNADIHPNGSFYNVTAFSSAIQKATIYLPGFTCNKDKSGNKQLYQIILCGDTAGTKITDCLGFPRSNTGQCPQRFKFPPLK*
FvH4.5g33850	Fve	Fve-Chr5:24565934-24567061	Fragaria vesca	Rosaceae	CIGVAINTEISIIIIILQHLNIFLLAHQHSSFAKSTVSVLQGIPLVLVLVVLLSLQYGCESQGTPFQYYQLVMRWPKAACYHKPAEPKICVMDDDHVPMRFTLHGMWATNWTNIKDEIRCEKAGTPFDEDEMTKQKTLQEQLEQSWPTLLDNYPTNMEFWKHEYDKHGRCSQDTTTQTEYFEKAHKLWQELQVVYQALADDKIIPAADKIHTYNQIERAIAKRFGSSWKVVLFCRKVNLTPRGTGGTKTILLLLHEIVFCFDNKAMEKKSCNRKSNCENAKTITLIN*
FvH4.6g07690	Fve	Fve-Chr6:4634036-4635081	Fragaria vesca	Rosaceae	MGIILLVLLLLSACGADDAANIYDYMQFVQQWPATFCYGNPNCVPNPPHSTFTIHGLWPSNYSTPEFPCVGTPFDPSQMFAAENRGLRDYFLPQAWPQLNARYTNLEFWKFEYEKHGMCSENYLNQMDYFRKAYWAWARFNAYVLFAASPKQIYPGNYYYTRDIEAAIQRVTSEKPLLMCKKVRVGTVDSCLLQEVIICLDRWADNVVPCRLRLSSCNVPIIYYGY*
FvH4.6g07740	Fve	Fve-Chr6:4649328-4650335	Fragaria vesca	Rosaceae	MEMALLAVFLISAAACSSVTEAAKAYDYFQFVQQYPITLCMFDTSCIPGQSLPRYFYIHGLWPSNFTYPHDDCVGTLFDYNQMSSDPTLSNNLLQSWPSFTSKSHIKFWADEYHKHGTCSEIDYPQHRYFAEAHMLWTFVNAYRILATYNIVPGRTYPAVDIIYFVQAALKGITPSVMCKANSAGQEYLHEIIICLDKTLTRFINCVRPSTCRTTAVMYP*
FvH4.6g08450	Fve	Fve-Chr6:5008339-5008749	Fragaria vesca	Rosaceae	MKTPGMCLVFFLLSDVLFIKDSKAESYEYLQFVLQYPRGTCVNDKTCKPTASLPAKFAMHGIWPTNISATYIKCIQAVKQYPFDKNLITPSLKADLLQSWRHDN*
FvH4.6g22290	Fve	Fve-Chr6:15948585-15949629	Fragaria vesca	Rosaceae	MASREIAIIGMGFVFFLVVVPLTSKALSGGHRRQHINAYGDDPGYDLVLFVLQVTNPRDKENGPYLTIFGLWAEYLQNGAPPETGYVIYRGYTDCLENSHITFSYGMLQPYLRKRLHVIWPTRRDGSYPTDRAFWLHEVDKHGTCMADIFGRGEQYLQKAKELYEQIGIGQFLGRNGRWLPKIEFNTADLLGAIGTERRPLLECEGNHLVRILFCYSKHWVIKPCLPTHPDPARDCPDRISYVLPQQQ*
FvH4.6g22334	Fve	Fve-Chr6:16015250-16018149	Fragaria vesca	Rosaceae	MANVTIFMAVFFLVVFQVASLVNDPKKKVVSPVVALSDNFTNLTEQINDDDDDDDPGFGDPGYDEVHLFVQVTGRKVARWTIHGLWDEKAVSNGPFADVVRYVGYVDCVENKISYNYDELDPILVQDLHRIWPTRRDGAYQTDRGFWAHEITRHGSCMVDVLGRRGVAYLRTAKKLWYKCQIDKFMGSGKKYWPGRRFNVADLLADIGTGRLILECEGNFLVRIKFCHSKGLVLQECLPTYPDPERDCPARVSFNSE*
Gb.30835	Gbi	Gbi-Chr1:901021904-901023226	Ginkgo biloba	Ginkgoaceae	MQISAPAHLILVLVLLFHCCSIHALAKSFDFYYFVQQISDLVNELNKYWGSLSCPSSDGHRFWGHEWTKHGTCSVNLDEHSYFQAALSLRHKIDLLGALKSAGIEPDGSEYSVSDIKKAIRQSTGEDPVIDCNRSGEGNHQLYQIYVCVDKSDASTLIRCPVVPHSNCPSTVVFSPFNGDEEETNETGREEV
Gb.30836	Gbi	Gbi-Chr1:901246852-901248294	Ginkgo biloba	Ginkgoaceae	MYFSANSAENQVRKSKMQISAPAHLILMLVLLFHCSSIHALAKSFDFYYFVQQEDLHHSFPFMVYGPTGTMELGLPIVNAALTLISLRCSSDLHFYLISDLVNELNKYWGSLSCPSSDGHRFWGHEWTKHGTCSLNLDEHSYFQAALSLRHKIDLLGALKSAGIEPDGSEYSVSDIKKAIRQSTGEDPVIDCNRSGEGNHQLYQIYVCVDKSDASTLIRCPVVPHSNCPSTVVFSPFNGDEEETNETGREEV
Gb.01128	Gbi	Gbi-Chr5:181822628-181823656	Ginkgo biloba	Ginkgoaceae	MAPGSSHVVILIPIFCLCLVNTYARTFDFYYFVQQWPGSYCDSHRKCCYPKSGTPSLDFSIHGLWPNMNDGTWPQFCDRHHRFNFSQVADLEMELEKHWASLQCPSSNGHKFWAHEWERHGTCSLNMDEHDYFNSTLSLRRQVDLLGALEAAGIFPDGRQYDSDEILEALGRAIGEFPEIRCNKNIEGEQQLLEVLVCVDKFDVSTVIPCPILPLNRCPPRVVFPPFGIGIRTNDQSHTGSLFSLQ
Gb.38141	Gbi	Gbi-Chr9:690717752-690718795	Ginkgo biloba	Ginkgoaceae	MASKIESRMRFAWIFSAFFFFFFFCIMKADAQDFDFFYLVQQWPGSYCDTESGCCYPSAGKPASNFSIHGLWPNFNNGDYPSNCNSNNPFDPSQISDLRSEMNKEWFSLACPSSNGKSFWEHEWHKHGTCSESVLDQHDYFRAALLLKESVDVLGALENAGIHPDGSQYSLESIQNGLTGGIGYTAGIECNRDESGNDQLYQIYVCVDTSASNLISCPVLPSSKCSSQVVFPSF
Gb.05908	Gbi	Gbi-Chr12:253918536-253919454	Ginkgo biloba	Ginkgoaceae	MKAEAQWPGYYCDTESGCCYPSTGKHASNFSIHGLWPNFNNGDYPSNCNSNNPLDPSQISDLRSEMSKEWFSLAMGTPLGTRMAALLLKERVDVLGALENAGIHPDGSQYSLESIQNGLTGALDTRPGILECNRDESGNDQLYQIYLCVDTSASNLISCPVPPSSKCSSQLVFPSF
Gb.41024	Gbi	Gbi-Chr12:557547481-557548461	Ginkgo biloba	Ginkgoaceae	MASNINSNRMTLSTRIACVFTLFFINADAQGFDFFYLVQQSQDAAIRPQASLPQISRFMAYGQTLTMEIIPPIATPTIPSILHRVCFDFDKYILTMGMEPMQISDLRSEMGKEWFSLACPSSNGNSFWAHEWDKHGTCSESVLGQHDYFQAALLLKESVDVLGTLEDSGIHPDGNQYSLDSIQNALTGGVENAAGIECNRDESGNDQLYQAYLCVDTSASKLITCPVLPPSKCSSRIIIFPSF
GH.A05G0813	Ghi	Ghi-A-Chr5:7343189-7344167	Gossypium hirsutum	Malvaceae	MVAVGGLMVACLLVEISCGAVEAVRVQERRLSSGRILGSTDPNTTFAFYKFSLQWPPASCDSSLKCVGDIPAEFTIHGLWPQLSNDKGVILQTGNLVQQLMQAWPDLKNTSSLKTSQTFWSNEWTKHGMCSDYGDKPLDYFKAAINLRNNFVQAFKLERGVSYKVEEMVKKVKAAVNGTPEIACRTKKGGMGAKILLELRLCYKKGNPTPQGIQDCKVSYSGVCKSTLDELTLL
GH.A06G2039	Ghi	Ghi-A-Chr6:122537508-122539638	Gossypium hirsutum	Malvaceae	MIIKQLLVFAAAVMLASLVVSVNGSNFAFYKLSLTWPNSVCKITTCKTPIPTYFTIHGLWPTFGNDIPVPPYNPTSNKCNPNPTSPDDIVGELAPIKGELDKKWPNLWVRKTNVDFWKIQWQHHGMCSDYPRDPLDYFKDTLNLAQSKRFDPFKALGVQPSDQTPHLLHTLLENAYKNFGAYPQITCSMPKKGILLLKEIRFCLKRTKKTPPSVVQNCPTNVGDRCTNPLTDYVWLRATPTIFGPHNVTSDLLAST
GH.A06G2040	Ghi	Ghi-A-Chr6:122548872-122551991	Gossypium hirsutum	Malvaceae	MGIKQFIGYSLLVLASLVVSAQGSDFEFYKLSLIWPSSACYPLSNCTTPLPTFFTIHGLWPTFANDTAVPAYGPNNRCNANPVGPDAAVAKLTPIKDRLNERWPNLRAGVENSVFWRHEWQKHGICSDYYKDPLSYFNDTLNLATSTTFDPFKALGVQPSDTPYLLNTLLQNVYTKMGAYPQISCSQRSGGALYLREIRFCLKRTKKTPPSVVQSCPTTVAGGCKDPLTDNVHFPPAN
GH.A06G2041	Ghi	Ghi-A-Chr6:122581054-122582063	Gossypium hirsutum	Malvaceae	MGIKQFIGYALVVFASLVVSAQGSDFAFYKLSLIWPTSACYPLSNCKTPLPTFFTIHGLWPTFANDTAVPAYGPNNRCNANPVGPDAAVARLTPIQDRLNQRWPNLRAGVENSVFWRHEWQNHGICSDYPQDPLSYFNDTLNLATSTKFDPFKALGVQPSNTPYLLNTLLQNVYKNVGAYPQISCSQRSGGALYLKEIRFCLTRTKKTPPSVVQSCPTRVAGGCKDPLTNNVHFPPAS
GH.A07G2218	Ghi	Ghi-A-Chr7:90660461-90665087	Gossypium hirsutum	Malvaceae	MASLSAQIPLCLALMMAACLMIGINGSIDGAQREFDYFALSLQWPGTICHKTRHCCSSNACCRGSNSPTEFTIHGLWPDYNDGTWPSCCYRSQFDVKEISTLLDALEKYWPSLYCGKSSTCFSGKGLFWAHEVDIKHGTCSSPVIRDEYSYFITTLNVYFKYNVTKILNEAGYAPSNSERYPLGGIVSAIENSFRATPEVICSKEAVEEIRLCFFKDFKPRNCLASKTSCPKYVSLPAYVSMGREASESEIAWISDDEAL
GH.A10G1553	Ghi	Ghi-A-Chr10:80007543-80009060	Gossypium hirsutum	Malvaceae	MWSISKYLLLAAVVVCLSVCFRLYSQLASLNITTLIHHQFKASAPPPTISFYKLSLQWPPAACHGMYTCKPPIPSDFTIHGIWPQDSNDEPIPPYNKNNPCTLKTPTPPTDLPIKLRPIEVYLTSIWPNLVDGLNLTANYQFWEYEWKKHGTCSDYPDDPLTYFKSALKLRLGIKTIVRFGRQTSWTVKQVADEVFHVLKAYPQIACNLNPSRTQKQLWEIRLCYDRPNPGQPPHTLINCTNILRHAKKFASCSVMPIRKHNPPPCPEPNMQGGQHIGRLPSRRICQTFITQPFRINSKQTSTKVPSE
GH.A10G2008	Ghi	Ghi-A-Chr10:102642258-102642696	Gossypium hirsutum	Malvaceae	MQKTQILVVAVVLAGVSLVVSDEDLKPLDFYKYSLQWGPSACLYPPPGKKCEGRPEVRFTIHGLWPQYNKDTPVPPYCDDLTCTNTKPTSANEVVALQNV
GH.A11G1515	Ghi	Ghi-A-Chr11:16978978-16983718	Gossypium hirsutum	Malvaceae	MASLSAQIILCIALISATCLIIGVNGSAVERQREFDYFALALQWPGTICHQTRHCCSSNGCCRGSDSPTEFTIHGLWPDYNDGSWPSCCARSQFDIKEISTLMGALQKYWPSLYCSRPSTCFSGKGIFWAHEVDFETHGTCSSPVFHDEYSYFLTALNVYFKYNVTKMLNEAGYVPSNSERYPLGGLVSAIENSFQATPEVICSKHDVKEIRLCFYKDFKPRNCLASKTSCPKYVSLPTYVALGRNESDMGIERISGDFEAL
GH.A12G1842	Ghi	Ghi-A-Chr12:93914222-93916265	Gossypium hirsutum	Malvaceae	MKLTSGSIVIINLLALQYLPVLCLSQDFDFFYFVLQWPGSYCDTKQRCCYPKTGKPSADFGIHGLWPNYNDGGYPSNCDPNSRFDKSEISSLIGSLEKEWPTLSCPSNDGVKFWTHEWLKHGTCSESELGQREYFEAALQLKQKANLLQALTSAGIKPNDEFYELEEIEDAIRQAVGFTPGIECNVDSSRNSQLYQVYLCVDNSGSDFIKCPLLPRAKCGSRIQFPKF
GH.A12G1843	Ghi	Ghi-A-Chr12:93918431-93919625	Gossypium hirsutum	Malvaceae	MESKCLLLIYLLVLQSLALLCVSQDFDFFYFVQQWPGAYCDSDKNSCCYPTTGKPAADFSIHGLWPNYNDGSYPQNCDSNNPFDASKISDLISNMRKNWPSLSCPSNDGESFWSHEWEKHGTCSESVFDQHTYFETTLGLKQQTNLLKALKAAGIEPDGSSYSLENIKDAIKEGSGYTPWIECNEDSSGNSQLYQVYLCLDKSGSNLIECPVFPKGKRCGSEIEFPTFYSCYIWISSIFISHVVI
GH.A13G0807	Ghi	Ghi-A-Chr13:20631683-20632995	Gossypium hirsutum	Malvaceae	MEKEMKFKCIALINFLVLQCLAILGVSKGFDFFYFVEQWPGSYCDSDKFSCCYPTTGKPAADFSIHGLWPNYRNGSYPQNCDPNNPFNESEIADLISSMRRNWPSLACPSSSGESFWSHEWEKHGTCSESLLDQHSYFQTALTLRQQTNILQSLKSVGIIPDGGSYSLANIKDAIKNGTGYTPWIECNEDSSGNSQLYQVYLCVDSSGSNLIECPVFSKGKCVSEMEFPTF
GH.D05G0806	Ghi	Ghi-D-Chr5:6534710-6535360	Gossypium hirsutum	Malvaceae	MMKHCNKMVAVGGLMVACLLVEISCGAVEAVRVQERRLSNGRILGSTDPNTTLALKNTSSLKTSQTFWSHEWTKHGMCSDYGDKPLDYFKKLPLISGITLFKKIVEKVKAAVNGTPEIACRTKKGGKGAKILLELRLCYKKGNPTPQGIQDCKVSYSGVCKSTLDELTLL
GH.D06G2078	Ghi	Ghi-D-Chr6:61709783-61712003	Gossypium hirsutum	Malvaceae	MLASQVVSVNGSKFAFYKLSLIWPNSVCKITTCKAPIPTYFTIHGLWPTFGNDIPVPPYDPASNKCNPNPTSPDDIVGKLAPIKDKLDKKWPNLWVRKINVDFWKIQWQHHGMCSDYPRDPLDYFKDTLNLAQSNRFDPFKALGVQPSDQTPHQLNTLLENVHKNFGAYPQITCSMPQKGILLLKEIRFCLKRTKKTPPSVVQNCPTRVGDRCTNPRTDYVWLRATPSIFGPHNVTSDLLAST
GH.D06G2079	Ghi	Ghi-D-Chr6:61719947-61720953	Gossypium hirsutum	Malvaceae	MGIKQFIGYALAVLASLVVSAQGSDFAFYKLSLIWPTSACYPLANCKTPIPTFFTIHGLWPTFANDTAVPAYGPNNRCHANPVGPDAAVARLTPIQDRLNQRWPNLRAGVENSVFWRHEWQNHGMCSDYPQDPLSYFNDTLNLATSTKFDPFKALGVQPSNTPYLLNTLLQNVYKNVGAYPQILCSQRTGGALYLREIRFCLTRTNKTPPSVVQSCPTRVAGGCRDPLTNNVHFPPAS
GH.D07G2152	Ghi	Ghi-D-Chr7:52587396-52591987	Gossypium hirsutum	Malvaceae	MASLSAQIPPCLALMMAACLMIGINGSIDGAQREFDYFALSLQWPGTICHKTRHCCSSNACCRGSNSPTEFTIHGLWPDYNDGTWPSCCYRSQFDVKEISTLLDALEKYWPSLYCGKSSTCFSGKGLFWAHEVDIKHGTCSSPVIRDEYSYFITTLNVYFKYNVTKILNEAGYVPSNSERYPLGGIVSAIENSFRATPEVICSKEAVEEIRLCFFKDFKPRNCLASKTSCPKYVSLPAYVSMGREASESEMA
GH.D10G1341	Ghi	Ghi-D-Chr10:20805974-20807996	Gossypium hirsutum	Malvaceae	MSMEWKYLFLAAALVALSGWFRFYSQPSTFIHHQQVRATPKISFYKLSLQWPPATCHGTLRCKPPIPSDFKIHDIWPQDRYDEPIPPYKKKNPCTRKRPTLRKDLRIKLHTVEAHLTSEWPNLTDGLNMTANYKFWGSEWEKHGTCSDYPDDPLTYFKSALKLRRGIKTIVRFGRQTSWTVNQVADEVFYVLKAYPQIACNLNPSRTQKQLWEIRLCYDRPNPGQTPHILINCTHILRHAKTFANCSAMPIRKHNPPPCPEPNKQGGQHSGCPPEEYVRLSSPNLFGSIASNLQRKFPTDEKLQKVEIADSPPKAHQVPKLKY
GH.D10G2109	Ghi	Ghi-D-Chr10:55639163-55641800	Gossypium hirsutum	Malvaceae	MQKRQILVVVVVLAGVSLVVSDEDVKPLDFYKYSLQWPPSACMQPPPGKKCEVRHEARFTIHGYWPQYNKDTPVPPYCDDLRCTNTKPTSANDVVGILEKSPLKKDLMKDWPNLYARQIRKEEDNLEFWKYEWRKHGMCSDDANKPSEYFRNSLTLLPNFKNLKQDLGFKPRSKVGDILKNLRDKNYKVPQIVCNSKSQLLEIRFCYRNIAIDCPNWVGSKTCNKETADIFLPGGVGGTDDVKAQLNIEL
GH.D10G2622	Ghi	Ghi-D-Chr10:64811962-64812975	Gossypium hirsutum	Malvaceae	MVGQFPTNEEIINKCYTTGFGYKLLLQYANETAHLKPPQEYVPWVVVNHQPLRQVAFAVPQPSVIPVVDFYKLALQWPPSVYSSTLNCKLPIPTEFKIHGIWAQDAHDTPVPPYDTHHPYTNPQPMTSQSDLRQLLVSDVALWNQLLTLSPNLASTGSGIGFWFKEWMKHGTCSDFAHHPLSYFQSAIQLRTI
GH.D10G2646	Ghi	Ghi-D-Chr10:65076431-65078376	Gossypium hirsutum	Malvaceae	MAYLRPLIFYILAALAIFMLISPSHSSLDNVNDRVTLSLYYETSLCQHCASFISNDLVKVFHTDLHTIINLRLVPWGNVEIHCQHGEEECYLNTIHSCVIHFWPDVKEHLEFIRCTEQQSLKGGPVEALWKNCSEKLRLNEEIINECYTTGFGYKLLLQYANETAHLKPPQEYVPWVVVNNQPLRQDFENFVKYVCQAYKGDHKPAACKSQSSNLSPTTYALPQPPVIPVVDFYKLALQWPLSVCSSTLNCKLPIPTEFKIHGIWAQDAHDRPVPQYGPRNPCTHPNPHLVEKKLEGLLQSDPVLWVDLPRLWPNLILGMSDISFWHKEWTKHGTCSDFAQRPLSYFQSAIQLKKKLSRVMGLTPDSIYTVQQAVNAVFQLIHAYPQISCNRNRTNNRQ…
GH.D12G1838	Ghi	Ghi-D-Chr12:49645392-49647425	Gossypium hirsutum	Malvaceae	MKLASGSIFIINLLALQYLPVLCLSQDFDFFYFVLQWPGSYCDTKQRCCYPKTGKPSADFGIHGLWPNYNDGGYPSNCDPDSRFDKSEISSLIGSLEKEWPTLSCPSNDGVKFWTHEWLKHGTCSESELDQREYFEAALQLKQKANLLQALTSAGIKPNDEFYELEEIEDAIRQAVGFTPGIECNVDSSRNSQLYQVYLCVDTSGSDFIKCPLLPRAKCGSRIQFPKF
GH.D12G1839	Ghi	Ghi-D-Chr12:49649577-49650927	Gossypium hirsutum	Malvaceae	MESKCLLLIYLLVLQSLALLCASQDFDFFYFVQQWPGAYCDSDKNSCCYPTTGKPAADFSIHGLWPNYNDGSYPQNCDSNNPFDASKISDLISNMRKNWPSLSCPSNDGESFWSHEWEKHGTCSESVFDQHSYFETTLGLKQQANLLRALKAAGIEPDGSSYSLENIKDAIKEGSGYTPWIECNEDSSGNSQLYQVYLCLDKSGSNLIECPVFPKGKRCGSEIEFPNF
GH.D13G0774	Ghi	Ghi-D-Chr13:13062805-13064101	Gossypium hirsutum	Malvaceae	MKCIALINFLVLQCLAILGVSKGFDFFYFVQQWPGSYCDSDKFSCCYPTTGKPAADFSIHGLWPNYRNGSYPQNCDPNNPFNESETSDLISSMRRNWPSLSCPSSSGESFWSHEWEKHGTCSESLLDQHSYFQTALTLRQQTNILQSLKSAGIIPDGGSYSLANIKDATKNGTGYTPWIECNEDSSGNSQLYEVYLCVDSSGSNLIECPVFPKGKCGSEIEFPTF
Glyma.16G028200	Gma	Gma-Chr16:2717938-2723594	Glycine max	Fabaceae	MPPLTSWLVLPILVLLAAPATTPPARASPVASSFDGQREFDYFKLALQWPGTYCKRTRSCCPTNGCCRGSNSPAVFTIHGLWPDYNDGSWPSCCSGSSFDPKEISTLTNALEQYWPSLSCSKPSLCHGGKGTFWAHEWEKHGTCSYPVFRNEYDYFLTVLNVYFKYNITSVLNDAGYVPSNTEKYPLGGIISAIENAFHASPQIVCSKDSIEELYLCFYKNFQPRDCALGSDIKIDMVTSKKSCPKYVSLPESVSVGHNGLQSRVSDDVAL*
Glyma.20G036200	Gma	Gma-Chr20:5183050-5185316	Glycine max	Fabaceae	MISISTIAIKLLMLLSFGNIWISRDFDFFYFVQQWPGSFCDTKKSCCFPLTGKPVSNFSIHGLWPNFSNGSFPSNCNIAENPFNQSKITDLIPRAEKGWASLSCAGSKKTENNKTSSDNTRFWKHEWDKHGTCSDLILDQHAYFEATLNLKDRVDLLQILQYNGIKPDGNLYSIVNITKAITQAIGLEPGITCNTDPSGNRQLNEIYLCADKYASSFIECPILPSRKSCTDMVEFPIF*
Glyma.20G036100	Gma	Gma-Chr20:5176732-5179082	Glycine max	Fabaceae	MESKESIFVKLLLILHLSVLCVSQDFDFYYFVQQWPGSYCDTTQNSCCYPTTGKPAADFGIHGLWPNYKDGSYPSNCDSNNRFQPSQISDLTSSLQRNWPTLACPSGNGVQFWTHEWEKHGTCSQSVLKQHDYFETALDLKQRANLLQALTNAGIQPDGGFYSLSSIKGAIKNAIGYTPYIECNVDTSRNNQLYQVYLCVDTSGSNFIECPVFPRGKCGSQVEFPTF*
Glyma.02G064400	Gma	Gma-Chr02:5739162-5740711	Glycine max	Fabaceae	MKSKFLFVFLFLGILNCEAQYFNANPYDYLQLALRWPNSYCLTHEGGCREIVPQYFTISYLHPMRRGGPDLRNCPSPFNMPNSTMETNKNDLLKYWPDLRTDNFIESKSLWRDQWRMFGSCYSMMPDDYIVYALNSRKRNDLKKILTNAGIVASGNPYPTRRILQAFRKALGVNVDIVCEPDRSGNVYLAEVHQCVDAAGTTSIDCDNKARGCDDDPIFPYMGFQPDKDPN*
Glyma.02G107900	Gma	Gma-Chr02:10271237-10273978	Glycine max	Fabaceae	MEFKGSVFIKLLLLLHFFSVLCASQDFDFFYFVQQWPGSYCDTQKSCCYPTKGKPAADFGIHGLWPNYNDGKYPSNCDPNNPFDPSGISDLTSSLESNWPTLACPSGDGIEFWTHEWDIHGTCSESVLKQHDYFEAALNLKQKANLLQALTSAGIQADGQSYSLSEIKGAIEGAIGFTPFIECNVDSSGNSQLYQVYLCVNTSGSDFIECPVFPRGKCGSDIEFPSF*
Glyma.02G064200	Gma	Gma-Chr02:5718733-5722518	Glycine max	Fabaceae	MIMNSILLVLLLMEILNCEAQYFDASPYDYLELALRWPNSYCLTHEDGCREIVPQYFTISYFRPRKLGGPDLQYCPTPITLSNNIIETNKYDLLRFWPDLRTDNFIESKSLWRDQWKKFGSCCFMMPDDYFVYALNNRKRYDLKRILTSAGKCIVANGNSYPTYRILQIFKKTLGLNVSIVCESDRSGNVYLAEVHQCVDISGTMPISCDNKAKGCDDDPIFPYMGFQPDKDPK*
Glyma.02G108000	Gma	Gma-Chr02:10279623-10282140	Glycine max	Fabaceae	MKPNFSFLSKLLILQYLSVLCISQEFDFFYFVQQWPGAYCDTKQSCCYPKTGKPAADFSIHGLWPNFKDGSWPSNCDPDSVFDKSQISDLISNMEKDWPSLSCPSSNGMRFWSHEWEKHGTCAESELDQREYFETTLKLKQKVNLLRILKNAGIEPDDEIYTLERVTEAIKKGTGFTPGIECNRDSARNSQLYQVYMCVDTSGSNLIECPVLPRSRCGEQIQFPKF*
Glyma.02G064300	Gma	Gma-Chr02:5730844-5732439	Glycine max	Fabaceae	MKSEFLFVFLFLGILNCEAQYFNANPYDYLQLALRWPNSYCLTHEGGCREIVPQYFTISYLHPMRRGGPDLQNCPSPFNMPNSTMETNKNDLLKYWPDLRTDNFIESKSLWRDQWRKFGSCYSMMPDDYIVYALNSRKRNDLKKILTSAGIVASGNPYPTRRILQAFRKALGVNVDIVCEPDRSGNVYLAEVHQCVDAAGTTAIDCDNKARGCDDDPIFPYMGFQPDKDPK*
Glyma.02G064100	Gma	Gma-Chr02:5714339-5715840	Glycine max	Fabaceae	MKSKFLFVFLLLGILNCEAQYFNANPYDYLQLALRWPNSYCLTHEGGCREIVPQYFTISYLHPMRRGGPDLQNCPSPFNMPNSTMEINKNDLLKYWPDLRTDNFIESKSLWRDQWRKFGSCYSMMPDDYIVYALNSRKRNDLKKILTNAGIVASGNPYPTRRILQAFRKALGVNVDIVCEPDRSGNVYLAEVHQCVDAAGTTSIDCDNKARGCDDDPIFPYMGFQPDKDPK*
Glyma.01G048200	Gma	Gma-Chr01:5604832-5608412	Glycine max	Fabaceae	MTEVTKKRGDKMELKESILIKLLLLLPFFSVLCASPDFNFFYFVQQWPGSYCDTQKSCCYPTTGKPAADFGIHGLWPNYNDGTYPSNCDPNNPFNPSGISDLTSSLQSNWPTLACPSSDGITFWTHEWDKHGTCSESVLKQHDYFEAALNLRQKANLLQALTNAGIQPDGQSYSLSDIKEAIKNGIGYAPFIECNVDSSGNSQLYQVYLCVNTSGSDFMECPVFPRSKCGSDIEFPSF*
Glyma.01G048400	Gma	Gma-Chr01:5616888-5620405	Glycine max	Fabaceae	MKPNFSFLFKLLILQYLAVLSISQEFDFFYFVQQWPGAYCDTKQSCCYPKTGKPSADFSIHGLWPNYNDGSWPSNCDPDSVFDKSQISDLISNMEKDWPSLSCPSSNGMRFWSHEWEKHGTCAESELDQREYFETTLKLKQKVNLLRILKNAGIEPDDGFYTLESISEAIKEGTGFTPGIECNRDSARNSQLYQVYMCVDTSGSNLIECPVLPRSKCGEQIQFPKF*
Glyma.07G059300	Gma	Gma-Chr07:5268636-5275497	Glycine max	Fabaceae	MPPLTLWLVLPFLVLLAAATTSPTRATTVASSFHGQREFDYFAFALQWPGTYCKRTRSCCPTNGCCRGSNFPTVFTIHGLWPDYNDGTWPSCCSGSSFDPKEILTLTNSLEQYWPSLSCSKPSLCHGGKGTFWAHEWEKHGTCSYPVFRNEYDYFVAVLNLYFKYNVTSVLNDAGYVPSNTEKYPLGGIISAIENAFHASPQIVCSKDSVEELRLCFYKDFQPRDCALGSDIKINMVTSKKSCPKYVSLPEPVSVSKTGTMDFKVGAMMM*
Glyma.03G194500	Gma	Gma-Chr03:41676757-41680615	Glycine max	Fabaceae	MVFSINRSIKSKKILKIFFYLYIFFSVLLFRMYPLMICVFSLVLVLNVPISFASYDFFMLSETWPATYCGIKNRLLPCAKQPNTFTIHGLWPQNHIGPQPASCSNLQKDKFDKRIITSSLKSALETGWPNLNTQNDMRFWVTEWDKHGTCSLNKFSQFNYFRLALKIKGEYNLMTILSGEQIVPHHSTAYDKNSIIQAIHGVIDTYPQLTCYKYNLNKQSYYNLSEIRLCLDDNGKNYINCPTPTTNCNGNMLYWPI*
Chr12g0380781	Han	Han-Chr12:133058760-133060932	Helianthus annuus	Asteraceae	MKLNGRALLIIFLVTQSVAILTVAKEFDFFYFVQQWPGSYCDSRRGCCYPKTGKPAEDFSIHGLWPNYIDGSYPSNCDSSNPFDDSKVSDLESVLQEHWPTLACPSGDGLKFWRHEWEKHGTCAESVFDERGYFEAALSLKKKANLLGALENAGIKPADGVFHTMGQIKDAITKGVGYEPFIECNVDSSGYHQIYQVYQCVDASASNFIKCPVLPHGRACGNKVEFPSFSSASSRDEL*
Chr12g0380791	Han	Han-Chr12:133060983-133064538	Helianthus annuus	Asteraceae	MCVTFAVKSIKNLQQIIMKLNGRALLISFLVTQSVAILTFAKDFDFFYFVQQWPAAYCDSRRGCCYPKTGKPAEDFSIHGLWPNNLDGSYPSNCDPSNRFDGSKVSDLKSVLQEHWPTLTCPSGDGLKFWRHEWEKHGTCAESVFDERGYFEAALSLKKKANLLHALEIAGIRPADGIFYTLAQIKDAITKGVGYAPFIECNVDSSGYHQLYQVYQCIDASASNFIKCPVFPHGRPCGDQVEFPSLSSASSRDEL*
Chr08g0231661	Han	Han-Chr08:110615056-110628897	Helianthus annuus	Asteraceae	MASYSTTMIILPVLFSGLLYANGRAVDLASTLTQQSQFDFFTLALQWPATFCSTHENKCCPENGCCAGENSQSPPGFTIHGLWPDYKDGSWPSCCEGAAYDETKIAPLLDAMHKYWPILSCNDISSCNNKTNSFWADQWEQHGTCSTSVTGDQYGYFLTALELYLKYNVTEVLLQAKVKPSNSNTYPSAVLISAIEYAFHAKPQLVCKDGDVIKEVRLCFTKDLQVCH*
Chr08g0210941	Han	Han-Chr08:9848959-9850927	Helianthus annuus	Asteraceae	MDILHFYSIPLHTHNISPIYTHTLNTPSSHTLSTNMKTQSNNPLLLIKLLTLHSLLVLSASQDFDFFYFVQQWPGSFCDTKHGCCYPGTGKPASDFGIHGLWPNRNDGSYPSNCDSSNPFDASKISDLMSQMKSDWPTLSCPSSEGLTFWGHEWDKHGTCSETVLDQHGYFSTALSLKTQINLLQALESAGIHPNGSEYSLRSIRDAVKEASGYTPWIECNTDSSGNSQLYQIYLCVDSSGSGFVECPVFPTGSCGSSIEFPSF*
Chr08g0231391	Han	Han-Chr08:108612823-108616854	Helianthus annuus	Asteraceae	MASSSTTMILLSVLFSGLLYANGRAVDLVSTLTQQSQFDFFTLALQWPATFCSTHENKCCPENGCCAGENSQSPPGFTIHGLWPDYKDGSWPSCCEGSAYDESKIAPLLDAMHKYWPILSCNDISSCNNKTNSFWADQWEQHGTCSTSVTGDQYGYFLTALELYLKYNVTEVLLQAKVKPSNSNTYPSAVLISAIENAFHAKPQLDCKDGDVIKEVRLCFTKDLQPRECVEPSWCPANVRLPKFAFLEGATKTEDWLLSAVKTVI*
Chr08g0231581	Han	Han-Chr08:110384061-110387240	Helianthus annuus	Asteraceae	MASYSTTMILLSVLFSGLLYANGRAVDLVSTLTQQSQFDFFTLALQWPATFCSTHENKCCPENGCCAGEHSQSPPGFTIHGLWPDYKNGSWPSCCEGAAYDESKIAPLLDAMHKYWPILSCNDISSCNNKTNSFWADQWEQHGTCSTSVTGDQYGYFLTALELYLKYNVTEVLLQAKVKPSNSNTYPSAVLISAIENAFHAKPQLDCKNGDVIKEVRLCFTKDLQPRECVEPTSCPANVRLPKFAFLEGATKTEDWLLSAVKTVV*
Chr08g0231491	Han	Han-Chr08:109678961-109681342	Helianthus annuus	Asteraceae	MSSCCLYKYQCLPHLLHHKSSTNRKLGCITTMASHLTTVVLLSVLLFGFTYAVDFDYFTLVLQWPATACEINSKTCCPYNGCCPGGSPPPGFTIRSLWPDYNDGTYPECCEGAPYNENSLSSLSDAMTKYWTILNCKMSSSCTQKRPFWAHQWEKHGTCATSVVGDQQGYFLTTLQLYLKYNVTDVLIQAKIKPSNSKTYPSASIISAIEDAFDTTPQLTCNDDTVYQVRLCFDKEFKVRECVGESNKCPQYVRLPKFAFRNVTTSTEDWLMSTIKSVV*
Chr08g0231371	Han	Han-Chr08:108534116-108537785	Helianthus annuus	Asteraceae	MTSLSISMILASVLFAGLLTAVQVNGDSAVELVATVAEQREFDYFALAVQWPPTYCTKSTKCCDQSGCCRGEDSPTWFTIHGLWPDYNDGSWPSCCSGPAFDETEISSLLNVLDKYWPTLSCSKASTCHNKKGLFWAHEWEKHGTCSSAVTGDEYSYFVTALNLYFKYNVTEVLFDAGYVPSNSEMYPSGGITAAIENAFHTTPQLVCLKGALEEVRLCLTKDFKFRDCVAASDCPEYVSLPTFASLDATKPAGRLISGAESS*
Chr08g0210951	Han	Han-Chr08:9851954-9853437	Helianthus annuus	Asteraceae	MKMQSNNPLLLIKLLALHSLLALSAAQDFDFFYFVQQWPGSYCDTKQGCCYPSTGKPSSDFGIHGLWPNRNDGSYPSNCDSSNPFDASKISDLTSHMQTQWPTLACPSNNGLTFWGHEWDKHGTCSESVLNQHDYFATTLSLKNEINLLQALRTAGIQPNGQKYSLSSIKTAIQQASGYTPWVECNNDLSGNSQLYQIYLCVDSSASGFIECPVFPKGSCGSSIEFPSF*
LotjaGi3g1v0469000	Ljg	Lig-Chr3:88453729-88455074	Lotus japonicus	Fabaceae	MVIIYRSSQSMKGSGRIGQGILIISFMLLFVQSHGQFQFDYFKLALQWTPTTCAVSTCNQTKFSQFPQEFTIHGLWPSTYAYPQPNWCQPRLLYDTNNTQFIPLKNQLNANWPDMIKPTNDIFWGHEFEKHGTCMTSNQADYFITTLNLKSQLIPNVKAAIGYAPSRMTRNIQDFMTSLIRAYRFQPVIVCDALAEVWLCFDNNRRLRNCPRPWKINCNTFISLLA
LotjaGi2g1v0303000	Ljg	Lig-Chr2:77695481-77697570	Lotus japonicus	Fabaceae	MESKGSNLIKLLLLVNFSVLCVAQDFDFFYFVQQWPGSYCDTDKSCCYPTTGKPDADFGIHGLWPNYNTGSYPSNCDSSNPFKQSQISDLTSSLQREWPTLACPSGNGIQFWTHEWEKHGTCSESNLNQHAYFAAGLSLKQKANLLQSLTSAGIQPDGQFYSLSSIKGAIKDGTGFTPYIECNVDSSGNSQLYQVYLCVDTSGSDFIECPVFPHGKCGSSIEFPTF
LotjaGi2g1v0302900	Ljg	Lig-Chr2:77691169-77693472	Lotus japonicus	Fabaceae	MKLSISFLAKLLILQYLSVQCLSDDFDFFYFVQQWPGAYCDSKQSCCYPKTGKPTADFGIHGLWPNYNDGSWPSNCDPDSTFDKSEISELISSMEKSWPSLSCPSSNGIRFWSHEWEKHGTCAESELGQREYFEAALKLKEKVNLLQILKNAEIQPDDEFYSIESIKDAIKEGSGFTPGIECNRDSRGNSQLYQVYMCVDTSGSDFIECPVSPRSKCGSDIQFPKF
LotjaGi1g1v0403500	Ljg	Lig-Chr1:89248091-89249446	Lotus japonicus	Fabaceae	MKNLLFLIFILSLIVLGEAQVAYQMLMLSLQWTPTVCLVNTCDAGKVASFTKKFTIHGLWPGNHYNPQPKCPQYYYNSFEPKTVSLKGQLAVNWPNMLAADDEFMFWAPEYEKHGTCMVNGGSFQQGDYFDTTLKLKWQVEAISDIRVALSSIQPNNLEPLNKILLLLRSTYNVYPQLACPWTQKNTLAEVRFCFDKFTLQLINCQNTIVVCGTGSGGTDIMIPG
LotjaGi1g1v0402400	Ljg	Lig-Chr1:89076740-89078095	Lotus japonicus	Fabaceae	MKNLLFLIFILSLIVLGEAQVAYQMLMLSLQWTPTVCLVNTCDAGKVASFTKKFTIHGLWPGNHYNPQPKCPQYYYNSFEPKTVSLKGQLAVNWPNMLAADDEFMFWAPEYEKHGTCMVNGGSFQQGDYFDTTLKLKWQVEAISDIRVALSSIQPNNLEPLNKILLLLRSTYNVYPQLACPWTQKNTLAEVRFCFDKFTLQLINCQNTIVVCGTGSGGTDIMIPG
LotjaGi1g1v0403000	Ljg	Lig-Chr1:89195365-89196735	Lotus japonicus	Fabaceae	MKNLLFLIFILSLIVLGEAQVAYQMLMLSLQWTPTVCLVNTCDAGKVASFTKKFTIHGLWPGNHYNPQPKCPQYYYNSFEPKTVSLKGQLAVNWPNMLVADDEFMFWAPEYEKHGTCMVNGGSFQQGDYFDTTLKLKWQVEAISDIRVALSSIQPNTKEPFNKILGLLQSTYNVYPQLACPYFWPDTLAEVRFCFDKFTLQLINCQNTIVVCGRGGTDIKIPG
LotjaGi1g1v0407100	Ljg	Lig-Chr1:89673407-89674624	Lotus japonicus	Fabaceae	MKNLLFLIFILSLIVLGEAQVAYQMLMLSLQWTPTVCLVNTCDAGKVASFTKKFTIHGLWPGNHYNPQPKCPQYKYNRFEPKYKKHGTCMVNGDSFQQGDYFDTTLKLKWRVEAISDIRVALSSIQPNTLKSLNRFLSLLRSTYNVSPQLACPVTMPDTLAEVRFCFDKITLQLINCQKTKSVCGNMIKLPA
LotjaGi1g1v0407600.LC	Ljg	Lig-Chr1:89727571-89728384	Lotus japonicus	Fabaceae	MLAADDEFRFWAPEYKKHGTCMVNGGSFQQGDYFDTTLKLKWRVEAISDIRVALSSIQPNTMEATTAILSLLRSTYNVSPQLACPVTMPDTLAEVRFCFDKITLQLINCQKTKSVCGNMIKLPA
LotjaGi1g1v0403200.LC	Ljg	Lig-Chr1:89230587-89231456	Lotus japonicus	Fabaceae	MKNLLFLIFILSLIVLGEAQVAYQMLMLSLQWTPTVCLVNTCDAGKVASFTKKFTIHGLWPGNHYNPQPKCPQYYYNSFEPKTVSLKGQLAVNWPNMLAADDEFMFWARSMKSTEHVW
LotjaGi2g1v0076800.LC	Ljg	Lig-Chr2:20562088-20566463	Lotus japonicus	Fabaceae	MFVAMKPQLSANWPEMLPPTNDIFWEDEFKKHGTCMTSNQAAYFGYTLHMKAQFIQDVRAAIGFAPNNFRKRKYQVFVARLQTAYHVFLEIVCKRYPGESGRYFGRSAVLL
LotjaGi1g1v0790000.LC	Ljg	Lig-Chr1:136200670-136201704	Lotus japonicus	Fabaceae	MLGSNFHQGDYLQAAMNLTLNLWSTANIAVTLKMPIYNMNYATGQIVTNLLLKYQVQPEVACDTTRRDLLMEVRFCYDTNVQLIDCPFPISNCDRFFTKLPR
Lsat.1.v5.gn.9.17140	Lsa	Lsa-Chr9:16809072-16811581	Lactuca sativa	Asteraceae	MASLSIAMVLQLLLFVAALYAVEVNGYSGGNGGAVELVSTVAEQREFDYYALAVQWPPTYCSKSTKCCTQSACCRGSNSPSVFTIHGLWPDYNDGSWPSCCSGPAFNETEISTLRGVLERYWPTLSCSKSSTCHNKKGLFWAHEWEKHGTCSSPVTGQEYNYFLTTINLYFTYNVTEVLFEAGYVPSNSEKYPAGGITSAIENAFHTTPQLICTKGALEEVRLCLTKDFKFRDCVTGSDCPEYVSLPEFAFSDDLNGTKIADQSFTGHESF*
Lsat.1.v5.gn.4.9761	Lsa	Lsa-Chr4:14854458-14856535	Lactuca sativa	Asteraceae	MKLNGSAFFILFLVIQSFAILTVAKDFDFFYFVQQWPASYCDSRRGCCYPKTGKPAEDFSIHGLWPNYKDGSYPSNCDSSNPFDDSKVANLESVLQKQWPTLACPSGDGLKFWRHEWEKHGTCAESVFDERGYFEAALSLKKKANLLHALENAGIKPTDGKFHTMGQMKDAITKSVGYAPFIECNVDSSGYHQLYQVYQCVDASASNFIECPVFPHGRPCGNKVEFPSFSSASSHDEL*
Lsat.1.v5.gn.8.52600	Lsa	Lsa-Chr8:72007380-72008486	Lactuca sativa	Asteraceae	MQSEWPTLSCPSNDGLTFWSHEWDKHGTCSESVLDQHEYFATTLSLKNQINLLHALESAGIQPNGEKYSLSSIKSAIIGASGLTPWIQCNNDSSGNSQLYQIYLCVDSSASGFIECPVFPYGHCDSSIEFPSF*
Lsat.1.v5.gn.8.52560	Lsa	Lsa-Chr8:72063390-72064677	Lactuca sativa	Asteraceae	MKMQSIKVLLLIKLLTLHSLLVLSASQDFDFFYFVQQWPGSYCDTKQGCCYPSTGKPESDFGIHGLWPNRNDGSYPSNCDSSTPFDASKISDLTNQMRSDWPTLSCPSNNGLTFWGHEWDKHGTCSESVLNQHAYFATALSLKNEINLLQALERAGIQPNGQKYSISDIKSAIKGASGYTPWIECNNDSSGNSQLYQIYLCVDSSASGFIECPVFPNGSCGSSIEFPSF*
Lsat.1.v5.gn.8.52620	Lsa	Lsa-Chr8:71990454-71991515	Lactuca sativa	Asteraceae	MQSNHDSPFIMLATLFSVLVLSSSQDFDFFYLVQEWPGSHCDTEQGCCYPTTGKPASDFGIHGLWPNYNDGSYPSNCNSSNSFDASKISDLISRMQLEWPTLSCPSKDGLKFWGHEWKKHGTCAESILDQHAYFETTLKLKNKINLLHALEGAGIQPNGQMYSLESITSAIQVASGYTPRIQCNNDTSGNSQLHEISLCVDSMAADFIECPVLPNGRSCGSSVEFPSF*
Ma09.g07610	Mac	Mac-chr09:4998026-4999396	Musa acuminata	Musaceae	MDPATTRPQPVCSTMGLYYPPSPRQLDSSCRMAILKALPGICLLVLLLCLSSSPAARAASKPDYLILKLMWPGSYCASSQPTGKCCMPTNGEPAADFLVQALETYDSATGKPVTGCSRSCVFKILPLVNMLDNLYTYYANLTCPSNSGMPHWKDVWCTYGTCSSLNQSLYFDRALQLRKKVDPLVNLGSSGIIPHATKSYSLDDINDALVPRIGFSFTVVCTRNYILWPFFYEDYLYQIRVCVSSDGRSIIGCPNGRESNCGDTVKFPPVSYPLQGREDDAVSKTVIELPSGDEMAL
Ma07.g25180	Mac	Mac-chr07:32267975-32273303	Musa acuminata	Musaceae	MACVMRLLGLLFVLVCSLSLPLPSFHSVVATGQREFDYFVLALLWPGTICQATHHCCSSNACCRSNPLPEFTIHGLWTDYNDGSWPACCSHSDFDIKKITSLLPTLEKYWPSLYCSSSSLCFGGKGLFWAHEWEKHGTCSYPIIQDEYSYFSTALGLYFKNNMTEVLNNAGILATNGEKYPLGDVVATIKRAFGATPLLVCKHGSLEELRLCFYKDYKPRDCVTGSDILNGMPHSRNSCPRYITLPTYAPLGLADSSKMALEAFDALTVA
Ma09.g07590	Mac	Mac-chr09:4991295-4992575	Musa acuminata	Musaceae	MAGSNEALPRLCFLGLILCLCYSSAAAASTPDLLYLNLLWPGGYCQSVNLGENCCIPTTGEPAADFLVQSLETYDSSTGNPITNCNSHCRFLINPLVDLIEDLFAYWPNLSCPSNNGMEQWKHVWCTYGNCTSLSEVVYFNRTLLLREQANILATLKSRGIVPDASVTYNLKDITEALATTLGSSSFSVECERRYTAWPLLYQDYLTRIRICVSSDATTFVTCPTDLPTNCGNKVKFAPILYPSSLGRQGDATANPVRLPSVLKDAFL
Ma09.g07600	Mac	Mac-chr09:4994017-4995286	Musa acuminata	Musaceae	MAGSKALPTFCFLLCAASCALAAASYDYMILSLIWPGTRCQPGWFWQPTCCVDPLIENPEPDFLVETMETYDSATGKLVANCEPSCRFLLNPLNDLMNDLNAYWPSLSCPAQNGKQVWKAAWCTYGNCTSLSEVNYFGRALQLRARADVLHALGSKAIIPSETKSYSLEDINDALVPRIGFSFTVVCTRNYILWPLIYNDYLSQIRVCVSSDGRSIISCPNGRESNCSDTVKFPPVSYPLHGREDDAVSSTVIELPSGDDMAL
Ma09.g07630	Mac	Mac-chr09:5001024-5007474	Musa acuminata	Musaceae	MAGSKALPTFCFLLCAASCALAAASYDYMILSLIWPGTSCQPGWTGKPACCVDPLIDNPEPDFLVETMETYDSATGKLVAKCEPNCRFLINPLVDLLDDLYAYWPSLSCPAQNGKQVWKAAWCTFGNCTSLSEVNYFGRALQLRARADVLHALGSKAIIPSETKSYSLEDIEDALVPKIGFSAVVECTTEMGVLSREYLLSRVRICVSADGKSIIGCPFARKSNCGSKVKFYPFTDDMLGRPRHPAAGHIKLPSDKAMTQ
Ma09.g07620	Mac	Mac-chr09:5001011-5002289	Musa acuminata	Musaceae	MAGSKALPTFCFLLCAASCALAAASYDYMILSLRWPGTRCQPGWNGKPTCCVDPLIGNPEPDFLVETMETYDSATGKLVAKCEPNCRFLINPLVDLLDDLNAYWPSLSCPAQNGKQVWKAAWCTYGNCTSLSEVNYFGRALQLRARVDILRALGSKAIIPSETKSYSLEDIEDALVPKIGFSAVVECTTEMGVLSREYLLSRVRICVSADGKSLIGCPFARKSNCGSKVKFYPFTDDMLGRPRHPAVDHIKLPSDKAMTQ
Ma09.g02210	Mac	Mac-chr09:1583163-1584645	Musa acuminata	Musaceae	MAAFRLLFLLGLCLCLSSLVSSKSADFMALTLVWPGAQCTGDILRICCKPSSGLPARDFQVQAMETYDSNGKLVKKCSICAFSADRLSDLLPTLHDYWSDVSCPSNDGVNQWQSAWCTYGTCSSLTQVNYFTRALELRAEVDLLSLFSSYGIVPTKSKLYGLETIKGVLASHFGASTWVECNVNTLWFFESQLYKIHICIAADGSSIIDCPVTKRSNCGDTVRFVPFPWTSAAAGEGKLESGPSGKAMVL
Ma04.g08930	Mac	Mac-chr04:6376855-6378353	Musa acuminata	Musaceae	MATRVPLAFLCFMLFASPLIAAKTFDFYYLVLMWPGAYCVQSACCRPTTGLPKNDFFVRGLWPFDSTTGKPVTKCNSDPFDIDQLSSLNDDLNSYWANLKCPSNNGVVYWKKSWKTYGVCSPMNETEYFQAALDLRAKVDVLSLLDKKGIKPSLLYIHGASDIEKAIAEGIGATPVIRCSKGLLGLFQLYEIYICVAKDGKTIIECPEKPRFTCSEEILFTPFDTNKLHNVPPAELPVSDE
Ma05.g25710	Mac	Mac-chr05:37561260-37562537	Musa acuminata	Musaceae	MTRRNPPAVSLLLPLLAVATTSLAQDFDFFYFVLQWPGSYCDTAKSCCYPTSGKPAADFGIHGLWPNYNDGSYPSNCDPNNPYDASKVRDLLSTMRQKWPTLACPSSDGTQFWTHEWEKHGTCSESVFDQHGYFQAALKLKKQVDVLRILQDAGIQPDGGDYSLKSVVSAISDAIGYTPWIECNNDEGGNSQLYQVYLCVDTSAAKLIECPVLPRKRCGSEIEFPSF
Ma04.g00440	Mac	Mac-chr04:398034-398993	Musa acuminata	Musaceae	MKLLRFSAFLLLLPLSAVASTAHDFDFFYFVQQWPGSYCDTRQSCCYPSTGKPASDFGIHGLWPNYNDGSYPSNCDSDWPYDASEMSDLMGMMQMNWPTLACPSGDGSSFWSHEWRKHGTCSESLLDQRSYFQAALYLKKQVDLLKVLQDAGIRPDGGFYSLRGIAGAIREAIGYTPGIQCNVDESGNRQLYQIYLCVDTWGKELIECPVFPRSKCSSRVEFPPF
Ma07.g22560	Mac	Mac-chr07:30459461-30460351	Musa acuminata	Musaceae	MKPSVTLLLLLLLLPLLAAQDFDFFYFVQQWPGSYCDTKQSCCYPSTGKPAADFGIHGLWPNYNDGSYPSNCDPKRPYNASEINDLMGRMRSSWPTLACPSGDGSRFWSHEWEKHGTCSASVLDQHSYFQTALDLKKRVNLLKLLQDAGVRPDGGFYGLGDISSAIGDAIGYAPGIECNADEFGNRQLYQIYVCVDTSGKELIRCPVYPTTKCSSRIEFPPF
evm.model.chr9.66	Mch	Mch-Chr9:676343-676747	Momordica charantia	Cucurbitaceae	MGEYWQDLVSGDNTAAWQTKWAIHGTCSATVFDEFKYFCMGLDTYGRHAILSFLVHGGLVPSSAQLHHKTSFIKAIADVTSKKGGVICAADQRGRTQLKMVVLCYSKDGATMIDCPDNVSSSCPDKFLWLALGD
evm.model.chr9.961	Mch	Mch-Chr9:8086524-8093797	Momordica charantia	Cucurbitaceae	MILLIFLIQLVLCVAENSLNEVTDAIILQKKGGGEQREFDYFKLALQWPGTMCRGIRHCCSSNGCCDGCGAVGVFTIHGLWPDYNDGSWPSCCTGKNFDEKEIRTLNFPLKKYWPTFSCSSPSTCHGTKGSFWAHERSMELVLIQ
evm.model.chr9.963	Mch	Mch-Chr9:8106806-8107660	Momordica charantia	Cucurbitaceae	MSQKVLNEAGYVGSNTEKYPLGGIISAIENAFHATPSLVCSKDAVKELHLCFYKDFKPRDCVLTDSQNSIVSAKKSCPKYVSLPAYEPAGKVFNEILLTDSSRQDLSA
evm.model.chr9.1201	Mch	Mch-Chr9:10236590-10241678	Momordica charantia	Cucurbitaceae	MATSSTRMMRQWAIIGHHGSGLEYGLYTFGLRKDCSFFCFKKNMKFFHTNRTGPYPKLVSNKDDVSDKGYEPSQSMACGRKREAPLLLIALALPSISRRVWPNVITGDNKFFWSHEWNKHGVCSESKFNMKAYFQMAINMRNSIDLMNALKVGGLAPNGLSKSKQRVQSALRTHFGKEPVLRCRGTGSNIRLIEIVMCFDDDGVTLINCNPVSSNCANSFIF
evm.model.chr9.3922	Mch	Mch-Chr9:30096981-30104108	Momordica charantia	Cucurbitaceae	MKPSHSIVIFKLLLFHYLSAVCHSQDFDFFYFVQQWPGAYCDTKRSCCYPKTGRPAADFGIHGLWPNFQDGTYPSSCDPDSVFDPTHISEVASNMAKQWPSLSCPSSNGLRFWSHEWEKHGTCSQSELDQKEYFEAAMKLKQKAKLLKLLNGAGIEPNDEFYSLESIRNAIEEGLGFTPGIQCNRDSAGNPQLYQIYLCVDTSASEFIKCPVLPKAKCASTIQFPNELFGFIALSFYFSTLERCLIHSCLSGSTFALFGILVLCNALHRLRLKLLSTEMGISCIPSCQFTLAKPNSAFPNNEFTNPPHPLFLLSKCTSLRELKQIQAFTIKTNLQNDISVLTKIINFCTLNPSTSSMDHAHHLFDQIPDKDIVLFNIMARGYARSNTPYLAFSLFSQVL…
evm.model.chr9.3923	Mch	Mch-Chr9:30107172-30108269	Momordica charantia	Cucurbitaceae	MSFFTRLLLIQLLIFQCLSLLCLAQDFDFFYFVQSWPASYCEASGRSCCYPRTGKPSADFKIHGLWPNYNDGTYPSNCDSSNPFDRTQISDLVGSTQKNWPSLACPSSDSTKFWAHEWNKHGTCSESVLDQHGYFETTLSLKNQANILQALQTAGINPDGRHYSLEEIKRAIKQGLGLAPGITCNVDGSGNRQLNEVYLCVDSSASNFIECPIFPDGNCASTVEFPRF
evm.model.chr8.864	Mch	Mch-Chr8:6440944-6452474	Momordica charantia	Cucurbitaceae	MRAMGVPKREVAISLALTIFSLMALSDAFDSFWFVQQWPPAVCSFQKSGSCPGSGLRTFTIHGLWPQQSGTSLTNCPGSPFDITKISHLQSQLNTLWPNVLRANNQQFWSHEWTKHGTCSESTFNQAAYFKLAVDMRNNYDIIGALRPHAAGPNGRTKSRQAIKGFLKAKFGKFPGLRCRTDPQTKVSYLVEVVACFAQDGSTLIDCTLENLQQSLEEAMALVEKKGKKPPQAQTHLPPKPYNLPPSYYAPPPYLPSVYPPHLPYPLPDCSCGGDDGNLQHFGKLCYSCWLKQQPYGGFGIGNIGPPPPTSGYGSSGNGGNSSNYGSSGSSGTVYDEDEEEGDHGSSPAGNPFKGTVTAPPIPKARPHREEETKRKPNVFNKFLRTVQHLQKIEYKRDQ…
evm.model.chr8.2015	Mch	Mch-Chr8:14976836-14979906	Momordica charantia	Cucurbitaceae	MAQREIIVLVLSMLVLVAICEGLNEFDYLQVVIQWQPATCSDYNKPACFQAPGNRFSIHGVWPSLYDGYPTQCSGSPFDRNQISGLQPGISEIWPNVATGDNFWLWQHEWDKHGTCSESTFYDQQEYFGFGMDAYIHNNLQVILSNNQITPNGRTYTRDQVYAAIRAKTGKTPAVRCNYNSRTGASQLHEISLCFKKDASVFEDCPLNANKCGASFVWNSWNTVKAISEDVDKKLPIDPSRGKYPSYLLSQLELGPRSDLEGNGKTCTRGQHLRCSSQFRPRQGLEKAVVLVGVKVEPVGLKLGRFYSIIGILIAEIMTKLSSSEASEVGPHKISSENIRRITVLDVVLWFPSPNIDPHLPDSSSIWQRSDFLGNQPMRRLPGSCSSSSSSSSNSVDQS…
evm.model.chr8.2031	Mch	Mch-Chr8:15101180-15101961	Momordica charantia	Cucurbitaceae	MAQRETIVLVLSMLVLIASCEGLNEFDYLQVVIQWQPATCSDYSKPACFQAPENRFSIHGVWPSLYDGYPTQCSSSPFDRNQISGLQPGISEIWPNIATGDNFLAVATRVGQAWNMQRINIL
evm.model.chr8.2032	Mch	Mch-Chr8:15101987-15102286	Momordica charantia	Cucurbitaceae	MDAYIHNNLQVILSDNQITPNGRTYTRDQVYAAIRAKTGKTPAVRCNYNSRTGASQLHEISLCFKKDASVFEDCPLNANKCGASFVWNSWNTAKAISEE
evm.model.chr8.2208	Mch	Mch-Chr8:16231200-16235500	Momordica charantia	Cucurbitaceae	MFFMGAKGYDYFLMVQQWGPNKCTGVNVTCHGTPPLPTFTIHGLWPGINNSPRPLINCPGPPFDPAQITASQRQQLDTYWPDVQNWRNQSFWQHEWETHGKCSYPNFRQTAYLEAALDIRRNHNYDLLAIIHNPTGMIHNYNAIEAAIQAATNRTPFLRCNVNAHTGRHQLFEIVLCFDRNGVTLIDCNQNNTRALHMQCPHQFVWLPRHPPSLGVAIGELKDSLIYHLSLPKLFLLTLLALSTAFAFVFRRRFFRAGSESKQSWNELEKSRNQAGMHRDQSMNENRESGSCRPHGPRRAALRHRPWHCPDVSRERLEHWHKHWGSSRSTYSGYLDLDSCEFFIPVPSLVAKETTSKELLKALQDRGKNGVESALVAQNKGKTKMNGKQQQGYNKGSGS…
evm.model.chr8.2225	Mch	Mch-Chr8:16341536-16342290	Momordica charantia	Cucurbitaceae	MFLAISSSEGVNEFDYYQVVLQWQPATCSSATLKTVCVQPPEDRYSVHGVWPSLSSGYLPTCSGTPPYDARMILTIQARLDQDWPNVITGQNPQFWSYEWTKHGTCSSAYLNQFHYFNFGLWVYTNYDLQSILYQYGIYPNGQQYTKTVVQNAIYSATGKWPALRCNNNYRTGNMQLHEISLCFSKNGQILIDCPFNVVTCNEYFVWNSWSYSASVAKE
evm.model.chr8.2230	Mch	Mch-Chr8:16377489-16381408	Momordica charantia	Cucurbitaceae	MGKAESGVLMLGLVVVVIICEAAAYDYFQMVEQWQPATCSDKKLRFGCRQKPKQVFTIHGSWPSNYSRARSKPCRGSRFDITKIAPIRAQLNQYWPDVVNGNHQRFWEHEWSKHGTCSEKQFPGRAYFQNALNIAKRHDLLSILKKAGHNPDGKVKQRASIEAAITKAIGKRPVLRCNFNKSNARQLHEIVLCVAKNGVALESCTKFAAATCPNTFVWG
evm.model.chr8.2246	Mch	Mch-Chr8:16464641-16470224	Momordica charantia	Cucurbitaceae	MGKTESGVLMLGLVVAVIICEAAAYDYFQMVEQWQPATCSDKKLRFGCRQKPKQVFTIHGLWPSNYSSARSQPCRGTRFDIAPIRAQLNQYWPDVVNGNNQRFWEHEWSKHGTCSEKQFPERAYFQNALDIAKRYDLLSILKRAGQNPDGKVKQRANIEAAISRAIGKRPVLRCNFNKSNARQLHEIVLCVAKNGVALESCTKFAAATCPNTFVWGS
evm.model.chr8.2273	Mch	Mch-Chr8:16619804-16624426	Momordica charantia	Cucurbitaceae	MTQTYNEDSKIPTAQRQQLLTYWPNVEDGNHQWFWGNEWLKHGKCSDPPFNQTAYFQTALNIRTNHNYDLLAILNAAGLGPTGTGFRNYTAIEGAIHAATNRTPFLRCDVNAHTRRYQLYEIVLCFDRNGVTLINCNRNNTRALRKRCPNQFVWLTRNPLSLGVAFWELKDSLIYHLSLSKLLLTFVALSTAFAFVCWKRFFQGGRTEATSPVPTLRVISLASRCRVAFPMLIHVAVETLSPVCNLGLTFLGNHSSKQGKAGGLLARVKAWLMLVGMHMGDSARCGHAGMCGRQGRTGVLGRCGRAGMDCKYGRAGVGCMRWCADVGDRRWSLWRAACVGTMHYEVGGTEARMAGVRCEVFAAWWCGQWRLHGCACVQMAYAYGKTCTSHEFFS
evm.model.chr8.2357	Mch	Mch-Chr8:17189517-17195235	Momordica charantia	Cucurbitaceae	MKAYFQMAINMRDSLDLMNALRVGGLAPNGRTKSRQRVQSAIRAQFGKEPVLRCRGTGPLNPLLSHNGFIGFAIGCLLVLVFKGHLLFGNADVLHLQMPGILDVRADKLIEDNYPTWKTNLNTIFVVDDLNFALMEACPEALGLDTTKVVHGPYDRWTKANSRVYILASLSDVLAKKHETMITAFKIMDSLRVMFGKLSS
evm.model.chr8.2409	Mch	Mch-Chr8:17436215-17437006	Momordica charantia	Cucurbitaceae	MAKREIIFVLVLLLFIASSEQASFDYYQVVFQWQPATCNDITLPTRCVQNPDNRFSIHGVWPSKTSGSRVGPCNGTAFDPATIVSIRAGLNQNWPDVIRRKNQVFWSDEWRKHGTCSEDLLNQLQYFTFGLNIYHDEGKDIVEKLGKKKIIPNGKKYKKADVEKAISSVIGKRLGFRCNIDQSNYHQLHEISFCYAKDASTLQDCPSNATNCPTKFKWSSFKREHVEL
evm.model.chr8.2411	Mch	Mch-Chr8:17455868-17501778	Momordica charantia	Cucurbitaceae	MQTCRLRVLTLHKIDLVSMACGQLYRRDLIRNVLVRRPMMVASCDYNYYQVTLQWQPATCSDANLQTPCVNTPQDRFSIHGVWPTLSSGSYPQCPGTPAYDGSKISTIRNRLNADWPSVIYGTNPTLWSHEWTTHGTCSYPSLSQLDYFTFGLDTYAKYDIYSALDKEDIYPSEDVYSKSSINNAIRKITQKLPGLRCNTNDYSRERQLHEIILCFAKSNRAIIDCPSNVVTCGNYVYWYPWYPEGVKKQ
evm.model.chr8.4368	Mch	Mch-Chr8:33587786-33589433	Momordica charantia	Cucurbitaceae	MMGRNREILIVLLNVIIMMMVFGGGGANFQMFQMVQQWPPAYCATFPNDCNTALAQATTRFTIHGYWPSLDNGDLVTHCTTHQLTLEEITNETAGLDREWITFQKGWNNFQFWSTQWSKHGTCSGLTPALYFAAALALKQQYDLYAILGTLAPTTSFTKKVDLRQLQRAIYSRTVTEPAFRCSFGEITEVVLCVSPGTAVTLYGPLQNCSDDVTLKTCSFNRTYFWSPQRPPTHRTAPSLVASSLFGVPLRLTWAFVAVILLFLVAARGKLLQIFHHMRGKLLQIFPNMRTARADPVKED
evm.model.chr1.579	Mch	Mch-Chr1:3743692-3744638	Momordica charantia	Cucurbitaceae	MATSRTPILFVLTLTVLFPMANSQTFDSFWFVQQWPPGVCAFQPVPCVQPNLESFTIHGLWPQKGRTSATGCHGTDFTYDKISLLESPLNATWPDVIGGNQKQFWRHEWNKHGKCSEKTFRQSTYFWISIHMRNRFRLLYTLGVAGIVPNNGTKEKIQVQKAIKQSFRTEPILRCTTPSKRPTSPSVVIARLAEIVMCFADNGITLINCDATKSTCPKKFIF
evm.model.tig00000242.pilon.1	Mch	Mch-tig00000242:2354-3243	Momordica charantia	Cucurbitaceae	MANSQTFDSFWFVQQWPPGVCAFQPVPCVQPNLESFTIHGLWPQKGRTSATGCHGTDFTYDKISLLESPLNATWPDVIGGNQKQFWRHEWNKHGKCSEKTFRQSTYFWISIHMRNRFRLLYTLGVAGIVPNNGTKEKIQVQKAIKQSFRTEPILRCTTPSKRPTSPSVVIARLAEIVMCFADNGITLINCDATKSTCPKKFIF
evm.model.tig00000040.pilon.4	Mch	Mch-tig00000040:33454-33858	Momordica charantia	Cucurbitaceae	MGEYWQDLVSGDNTAAWQTKWAIHGTCSATVFDEFKYFCMGLDTYGRHAILSFLVHGGLVPSSAQLHHKTSFIKAIADVTSKKGGVICAADQRGRTQLKMVVLCYSKDGATMIDCPDNVSSSCPDKFLWLALGD
evm.model.chr10.325	Mch	Mch-Chr10:2276834-2280874	Momordica charantia	Cucurbitaceae	MKGKAAVVAAAAVFVLAVAQLQTAAYAAEFDYFVLALQWPGNSCRNISSCCPDNGCCPGYGRTHAPNQFTIHGLWPEYDDEDSKWPSCCSDERFDPKAISPLNWIILSEVWPSYRCDSETTCNEKHGTCAAPIIKGQYEYFTKATTLYTKYDVTKVLNDAGIVASVAPYPIMYILDELRRAFHAMPKITCAEDGVVKEIWLCFDKDFNPRNCAFSLSCPTFVRLLPTDVPDFEPVGEGAIPRMAKIAQVVI
evm.model.chr10.326	Mch	Mch-Chr10:2287535-2289919	Momordica charantia	Cucurbitaceae	MGYFSIRSNSVAAVAAAVFVVAVVQLQTAAFAKDQREFDYFVLALQWPGSACKNISYCCQDNGCCRGSQTPTQFTIHGLWPQYEVKGWPSCCTDESFNENEIFVLRKILPEIWPSYRCGSVTSCNNKKGSFWAEEVQILLFLSLAYLSNYEILNLNLSLIPVCVFCCMLGWWPILLQYEKHGTCAAPVIEGQYNYFSTAIGLFNTHNVTKALENAGIVASDTVKYPLNDVMAAVEFAFGGTPKIMCGKKGIIKELYLCFDKKFKPRNCDETKSCPKKVKLPTIEQLESYMGEGAIPRMAEIAEAVI
evm.model.chr10.327	Mch	Mch-Chr10:2297720-2298710	Momordica charantia	Cucurbitaceae	MKYEKHGTCAAPVIVGEFDYFLTTLTIFSKYNVTKVLNDAGFVASDTEKYALGDVVAAVQDAFNATPKISCAKKGAVKELWLCFDKTFQPRDCDLANSCPDFIKLPTYEPQEANKVEGAIPWMGDAEAII
evm.model.chr10.328	Mch	Mch-Chr10:2298791-2300211	Momordica charantia	Cucurbitaceae	MASSSIKGNPTAAATVFLLVVLQLQAAAFAAGAAPGSEEQREFDYFVLALQWPATSCTNPGKCCPSNGCCRGAESPTEFTIHGLWPQYEEKGWPSCCSDASFSENEILSLNKDIQKYWPTYRCGTTSTCHRTKGSFWAHEVSKFSLSSSFFS
evm.model.chr4.2263	Mch	Mch-Chr4:16448390-16454673	Momordica charantia	Cucurbitaceae	MAKRSEIVLILSMLLLIGWSEGVNEFDYYQVVLQWQPATCSSSTLVDECVQPPDERFSIHGVWPSLLSGDAVCSGTPPYDGTQLNSSIRARLHQDWPSVVHRVDPPFWSHEWTLHGTCSYAYLDQFHYFDFGLFVYGNYDVLGILNYYNVYPNGNLYARSDVENIIYSATGKWPALRCNNNFWSGDVQLHEISLCFRKQDFSLEDCPYNAVGSQGRTYSAELSRYKVRNSVPSVPDNTPRFKVVSEPLSGPFSINRNLCLKCKDSKVFWEGVGPLAAVHPESSDLRYIRAQQFRAQTSGVVCGNDTSRSQPHLLQSEPMAQTRSKQSRSQLSPIRSPMRDAVTSRAHPRLTYSQVAGTPIVKQRPHAGVVKENGGRPATSDPVAVRDFHLASDQFPPLQ…
evm.model.chr4.3634	Mch	Mch-Chr4:27293744-27297574	Momordica charantia	Cucurbitaceae	MRSVHCRIVHLPRFPVAVRRLPVGPPLLLLLWPGPTPSKLKAHSITPKPIFHFPELAHKATLKGKHKQEEEQAAALITCLSSSINFINEQKSPTLEDMGFVCWLIWSGGSSLTGPEICRQEGERDTSIKRRTYSSKSRSRDGKIPVSEALLCSGNHDFFYLVQQHQWQVSLCNVKPCQKPARPIFSIYGFWPSSSSGTPNCKIGTTFDPSKILDLKEELDREWPSLEEEENEKEWKKEWERHGICSEPLLTEHAFFETALKLKQTYDLFNMLANKAIFPFGEVYGLENISDAIKAATGHTPQVECESYKHIPLLSNIFLCFQYTATSIDIIDCPLITRCNFQAILFPYDLFGPS
MD10G1162000	Mdo	Mdo-Chr10:25267596-25277434	Malus domestica	Rosaceae	MHFFKIVLVVIALCFVTYLGKSNAATPYDIFQFVQQSPYVFCLGNGICGNPPVLRHTFTTHGLWPSNFTDPSASILCAGTLFDRKQMNADHNLQLLLSNSWPNFNIRRTNMDFWEHEYNKHGRCSDNKFSQTQYFHEAHRLWLTYNAQYLFSQTTGIVPGHQYDYIDLESAIRRTIGGKTPLLMCKYDGRIVYLQEVVICFDYNAANPVDCVRTTNCGALVYIVATYIYINVIRTTI*
MD10G1146300	Mdo	Mdo-Chr10:23251440-23255071	Malus domestica	Rosaceae	MAILSAQFASAVALFAAASLCLIEAKQVGIGVEIGSRGGGGQREFDYFNLALQWPGTFCQRTRYCCSSNACCRGSNGPTVFTIHGLWPDYNDGTWPACCTQKTFDEKEISTLHDALEKYWPSLSCGKPSSCRGGKGSFWGHEVKHGTCSSPVVGDEYNYFLTTLNVYFKYNVTQILNEAGYVPSNTEKYPLGGIVSAIQNVFRATPKLVCKKGAVEELHLCFYKDFKPRDCLVGSGNLNDKLASSSSCPNYVSIPAYTSWGLGGGETEISSA*
MD10G1162800	Mdo	Mdo-Chr10:25352684-25353451	Malus domestica	Rosaceae	MHFFKIVLVVIALCFVTYLGKSNAATPYDIFQFVQQSPIVFCLRSGICGNQPVLRHTFTTHGLWLSNFTDPSAPILCAGTLFDRNQMNADHNLQLLLSNSWPNFNIRRTNMDFWAHEYNKHGRCSDNKFSQTQYFHEAYRLWLTYNAQYLFSQTTGIVPGYQYHYIDLESAVQRTIGGKTPLLMCKYDRRIAYLLEVVICFDYNAANPVDCVRTTNCGALVSYSL*
MD13G1071600	Mdo	Mdo-Chr13:5028383-5030519	Malus domestica	Rosaceae	MKTNPSTFVKLLLIGCLSVVCVAEQFDFFYFVQQWPGSYCDTKKSCCYPTTGKPAADFGIHGLWPNNKDGSYPSNCDPNNPFDQSEISDLRSSMQKEWPTLACPSGNGITFWTHEWEKHGTCSESFIDQHGYFAAALNLKKKINLLQALESAGIKPNGDSYTLQNIKGAVKDATGFTPFIECNVEESGNSQLYQVYLCVDTSGSDLIECPVFPHGKCGAQIEFPTF*
MD13G1071400	Mdo	Mdo-Chr13:5010716-5013690	Malus domestica	Rosaceae	MYINILMSQYYIIYFTLFLDIQLPLEKNITKRTNFGVIQIGRRSYVSWLVCIKIWDFSTKRLFSGDQMKEQYATRCWKVTFLGLNCVFGAQVVKILSMSFSLLFLRSQNPTWPGAYCDATNFTCCYPKSGKPTADFGIHGPWPNYKDGGYPSKSLTVIPTISELLSSLDKNWPSLKCPSNDGYGFWSHEWEKHGTCSESELDQKEYFEAALKLKKNIESIVEAMKEGAGYTPGIECNNDSAGNSQLYQVYLCVHTSGKTSLSVLSFQRKDVLLKFIISH*
MD13G1071500	Mdo	Mdo-Chr13:5020751-5023168	Malus domestica	Rosaceae	MRYSNTLILIKLLIIQYLSVLCVSQDFDFFYFVQQWPGAYCDTKHTCCYPKSGKPTADFGIHGLWPNYKDGGYPSNCDPDSVFDKSQISELMTSLNKNWPSLSCPSSNGYRFWSHEWEKHGTCSESELDQKEYFEAALKLREKVNLLQILKNAGIVPNDELYNLESIVEAIKEGVGHTPGIECNKDSAGNSQLYQVYLCVDTSGQDIIACPLLPKGRCASKVQFPKF*
MD15G1167100	Mdo	Mdo-Chr15:12597982-12598817	Malus domestica	Rosaceae	MFSSGQLLNAKLQGGVNKCHIMQPSHLQFTIHGLWPANKSSSSSLGCKGDAFNVNEMDDALKKALLSSWWDWRKGKPVEFWQREYDKHGKCSDNVFLKTEYFRKTLAMYHDFDIAQILQKDNIVPQPLQPKMSLYKLYSIDQITKAIESETGGHSVNIRCYQQYQKKSNNGSKPLIYLAQVALCYNRSGNNRTNCDPGETTSCNLNKSEPKTVPRIAHIKLW*
MD15G1167600	Mdo	Mdo-Chr15:12791832-12792604	Malus domestica	Rosaceae	MQPSHLQFTIHGLWPANKSSSSSLDCKGDAFNVNEMDDALKKALLSSWWDWRKGKPVEFWQREYDKHGKCSDNVFLKTEYFRKTLAMYHDFDIAQILQKDNIVPQPLQPEMSLYKLYSIDQITKAIESETGGHSVNIRCYQQYQKKSNNGSKPLIYLAQVALCYNRSGNNRTNCDPGETTSCNFNKSEPKTVPRIAHIKLW*
MD15G1167800	Mdo	Mdo-Chr15:12842773-12844293	Malus domestica	Rosaceae	MESKLVQVIFFFLFVTVSSAYTPFQYFMHVQFWPAAECQATGGVNKCHIMQPSHLQFTIHGLWPANKSSSSSLGCKGDAFNVNEMNDTLKKELLSSWWDWRKGEHVEFWQREYDKHGKCSDNVFLKTEYFRKTLAMYHDFDIAQILQKANIVPQLLQPKTSLYKLYSIDQITKAIESKTGGHSVNIRCYQQNQKKSNNGSKPLIYLAQVALCYNRSGNSRTNCDPGETTSCNFNESEPKTVPRIAHIKLW*
MD16G1072400	Mdo	Mdo-Chr16:5070796-5071750	Malus domestica	Rosaceae	MFIRLFIIQCLAVVSVSQSFDFFYFVQQVNISACFIFSLIYSCEDWNLIYVAMQWPGSYCDTDASCCYPTTGKPAQEFGIHGLWPNYNDGSYPSNCDSDNPYDESKISDLISRLQADWPTLACPSGNGSKFWAHEWNKHGTCSEPVLDQHGYFEASLNLKENLDIFQILQNAGIRADGNIYSLSSIKEAIKSAIGYTPGITCNEDASGNSQLYEVYICVDTSGSNIIECPVLPGTKCSSKIEFPSF*
MD16G1072300	Mdo	Mdo-Chr16:5066570-5068327	Malus domestica	Rosaceae	MKSNPSTLVKLLLIGCLSVVCIAEDFDFFYFVQQWPGSYCDTKTSCCYPTTGKPAADFGIHGLWPNYNDGSYPSNCDPSNPFDQSEISDLRSSMQKEWPTLACPSSSGIAFWTHEWEKHGTCSESVIDQHGYFEAALNLKKKINLLQALESAGIQPNGDSYTLQNITGAVKDATGFTPFIECNVDESGNSQLYQVYLCVDTSGSDLIECPVFPHGQCGAQTEFPTF*
MD01G1175200	Mdo	Mdo-Chr01:27629886-27630687	Malus domestica	Rosaceae	MQPSHLRFTIHGLWPANKSSSSSLNCMGDAFNVNEMDDALKKDLLSSWWDWKDGNHVEFWQREYDKHGKCSDNVFPKSKYFRKTLATYRDFDIAQILQKANIVPQPLQPKMSLYKLYSIDQITKAIESETGGHSVNIRCYQQEQKKSKKSKKGSNLLIFLAQVALCYDESGNNRIDCDPGQTTSCKFNGGDPETAPSIAHIKLW*
MD04G1192300	Mdo	Mdo-Chr04:28152886-28154486	Malus domestica	Rosaceae	MSSLLFHLYILLAILVLYNLYTLIAIFLLPVSSDFPTQTLGATPYEYLMFTQQWPKAVNKNSRLTKFTIHGLWPSNFSGKKLICTGTNFSKSKMPPELEEELNISWPDVERGRNWGFWEHEYNKHGTCSEDIFDQTKYFELANKMRKTLDIAQMLKKRKIVPGKNWGVISTQPILLLTHSFNFRPSDRMN*
MD17G1255600	Mdo	Mdo-Chr17:31238888-31241027	Malus domestica	Rosaceae	MGITGMIYMVTMVFSLIVLILSSSAVKFDYFQFTQQYQPAVCSSNPTPCKDPPDKLFTVHGLWPSNVNGSDPKKCKTTILNPQTITNLTAQLEIIWPNVLNRKAHARFWRKQWRKHGTCGYPTIADDMHYFSTVIEMYITKKQNVSEILSKAKIKPEKKFRTRDDIVNAISQSIDYKKPKLKCKNNNQITELVEVGLCSDNNLTQFIDCPRPFPQGSPFFCPTNNIQY*
MD05G1152000	Mdo	Mdo-Chr05:28265893-28269051	Malus domestica	Rosaceae	MAILSAQFASAVALIAVGASLCLIDAKQAGIGFEIGSRGGGGQREFDYFNLALQWPGTFCQRTRHCCSSNACCRGSNAPTMFTIHGLWPDYNDGTWPACCTRKTFDDKEISTLHDALEKYWPSLSCGKPSSCHGGKGSFWGHEVKHGTCSSPVVGDEYNYFLTTLNVYFKYNVTQILNEAGYVPSNTEKYPLGGIVSAIQNAFRATPRLVCKKGALEELHLCFYKDFQPRDCLVGSGSLSDKLASSSSCPSFVSIPAYASLGLGGGEAEISSA*
Manes.S088400	Mes	Mes-Scaffold01372:24336-24745	Manihot esculenta	Euphorbiaceae	MVFLVLLLVIFYTFNIASATTHYDAFYLTLRWPPSFCKLYSCNTPYIEDRFTLHGLWPITLNGKSPNYKKCKKIPFNANQLIHSEIIDDLNNLWPVLEITKTNIKF*
Manes.05G102400	Mes	Mes-Chr5:8715881-8716954	Manihot esculenta	Euphorbiaceae	MKPSFSILIKLFILQYLSVLCVSQDFDFFYFVQQWPGSYCDTRHSCCYPKTGKPVADFGIHGLWPNYNNGGYPSNCNPDSVFDKSQISDLKSSLEKNWPTLACPSGDGYKFWTHEWEKHGTCAESELDQHGYFEAALKLKEKANLLQVLKNADIKPDDEFYDLDSIEQAIEDAIGYAPGIECNVDGSRNTQLFQIYLCIDTSGSEFIKCPLLPRGRCASRVQFPKF*
Manes.05G102500	Mes	Mes-Chr5:8718053-8719579	Manihot esculenta	Euphorbiaceae	MKTCSGILIRLSFALCLALLCASEDFDFFYFVQQWPGSYCDTKNSCCYPTTGKPAADFGIHGLWPNYNDGSYPSNCDSNNPFNQNKISDLISSMQKKWPTLACPSGNGVTFWSHEWEKHGTCSESVLDQHGYFKAALALKNQVNLLQALQSAGIQPNGGTYSLSSIKGAIQGAVGYAPWIECNTDASGNSQLYQIYLCVDTSGSNLIECPVFPSGKCGSEIEFPSF*
Manes.12G057200	Mes	Mes-Chr12:5044575-5051555	Manihot esculenta	Euphorbiaceae	MASLSVKSTLVHLQLPLLIFLTALFCMVEEVRATQGQREFDYFKLALQWPGTYCQSTRQCCSSNACCRGSNAPTEFTIHGLWPDYNDGTWPACCRRSDFDEKEISTLLDGLQKYWPTLSCGSSSTCHGTKGSFWAHEWEKHGTCSSPVVHDEYSYFVTVLNLFFKYNVTKVLNEAGYIPSNTEKYPLGGIVSAIENAFHTTPSLVCSRGAVKELYLCFYKDFKPRDCVVGSIMKDIYSSRSSCPKYVSLPLYFSSGLGAVKTAIPWMPDNEAL*
Manes.S111700	Mes	Mes-Scaffold03698:342-1292	Manihot esculenta	Euphorbiaceae	MVFLVLLLVIFYPFNIASATTHYNAFYLTLRWPPSFCKLYSCNTPYIEDRFTLHGLWPITLNGKSPNYKKCKKIPFNANQLIHSEIIDDLNNLWPVLETTKTNIKFWKHEWERHGVCTTWEQFRYFQTSVERVKHTHTLEMLKGSDIIPNNSVYKIVDIMQALSGLSRPIIECKKIKKDAHPMLYQVYFCLTQNGEQFQDCPPMAPHGQLGYGCDTAEVVIFPSTEEEVILPSTAISSQFSWKLYLITCTIFNVIIYF*
Migut.N00684.1	Mgu	Mgu-scaffold_14:3596306-3600245	Mimulus guttatus	Phrymaceae	MASLSIPPLNSSIRSVLFTVILWIGLFCIAEINAGGDVGEFLRKGGNNPREFDYFVLALQWPGTYCRRTRHCCSSNGCCRSTNAPTGFTIHGLWPNYNDGTWPSCCTGKTFDAKEVSTLLSGLNMYWPSLSCGSTSNCHGGKGIFWEHEWEKHGTCASSVTGEEYNYFVTALNVYFKYNVTDVLREAGYVASDSEKYPLGGIVSAIQNAYHSTPELQCSGGALQELHLCFYKDFTPRDCAAGSNTTNGFVNSKKSCPKYISLPEIASLKLGKAETEVSQSTLLSSI*
Migut.D00765.1	Mgu	Mgu-scaffold_4:3695547-3698816	Mimulus guttatus	Phrymaceae	MASLPTGPPISFPATKGVLLSVVWIGLCCIAKINAGGDLGRVIGIGNNEREFDYFKLSLIWPGTSCAATPRHCCSSNACCRRSDAPTGFTIHGLWPDYSDGTWPACCPGKKFDVNVISSLLSTMNKYWPSLSCDSNISNCYGGTGLFWEHEWEKHGTCSSPVVRDEYDYFVKTLDLYFKYNVTEVLKKAGYVASNSEKYPLEGIISAIQTAFHVTPELQCSGNSIDELRLCFSKDLKLTDCEAESSTKSVLINSETSCPKYVRLPEVVSSSEFNVLHVTGSGNYGHDAS*
Migut.L01287.1	Mgu	Mgu-scaffold_12:22751080-22752374	Mimulus guttatus	Phrymaceae	MNVKISSVVIIKLFVLQCCISISFSSSDFDFFYFVQQWPGSYCDTRQSCCYPTTGKPDEDFSIHGLWPNYNTGKWPQNCGSQSSLDRSEISDLMSRMHKDWPTLACPTADGMKFWGHEWDKHGTCTSFDQHTYFQFALDLKNKANLLQVLAKSGIRPGNFYGLESIKQAIQEGVGYEPYIDCNVDSEGNHQVFQVYLCVDKSATKFIRCPILPHGRACGSRIEFPSFSSDSNSSHKEL*
Migut.L01288.1	Mgu	Mgu-scaffold_12:22753668-22754954	Mimulus guttatus	Phrymaceae	MEKKLNLLILLCLSVVSNAQDFDFFYFVQQWPGSYCDTKQSCCYPTTGKPPSDFGIHGLWPNYKDGSYPSNCDPSNSYDQSKISDLISKMQENWATLACPSNSGSTFWSHEWDKHGTCSESVLDQHSYFGTALNLKSKLDLLQILQSAGINPDGSLYSLSTIRSTISNAIGYTPWIQCNVDEQGNSQLYQVYVCVDNSGSNLIECPVFPNGKCGSSIEFPSF*
Migut.H00903.1	Mgu	Mgu-scaffold_8:6746933-6747406	Mimulus guttatus	Phrymaceae	LSKYEKQLANAWPSLRRDLANRELWQYQWEKHGTCVLPKMTVLQYLQVIITQARRFDFVRALKKNGITTNGALSYSRKTVEASIREEIGGRHFYISCQKSRKGVLVIKEIYICLDGNTVISCPYIDNQRGCGGGGGGGGGGKNISLGFTAASSRIYA*
MtrunA17.Chr1g0170111	Mtr	Mtr-Chr1:18726763-18727870	Medicago truncatula	Fabaceae	MTNLLSMFIVSFIYEAIVLSRFQPSSLFPAHDSNDQPYHFHSNRDKKKTSPPLQSKTFPPHLVSKKKFPPPPRSPSLPPSLPPPQSPLPPPPPPPPPPPPCILFDHFKLVERWPNTYRMTEKGCRAKLPSKFVIHGLWPSNKGSTGDQPRGKGKSKETTNLNFPFINELQDEWPSLTPGTIQLSEDIDFWREQWKSHGSCSSMDAKDYFRLTLDIHKRIGKNLKDVLENKNIKSKGKPVKRKDIFDAVKDHIGGFKPQIKCIKGPNNLYYLQEIRICLDKSTDHNYIHCVINYIDCPEDDFVYFP
MtrunA17.Chr2g0287461	Mtr	Mtr-Chr2:7487012-7487471	Medicago truncatula	Fabaceae	MDTKCFHEAKKLYTSSFETTYRSWFVAFKHSVASTPTFHICAICFQIYVGGTCDSFCQRPWEKHGICTPFSQYDYFCHTLYLWYIHNVTVMVDEKNIKPGTPMITNRSTQI
MtrunA17.Chr2g0287471	Mtr	Mtr-Chr2:7495628-7496837	Medicago truncatula	Fabaceae	MAKLSCIALTILLFNNLILSQAIYGSSSTVLQLTPDNFNSKVLNSNEVVLVEFFAPRCGHCEVLTPIWEKAATVLKGVVTVAALDADAHKSLAHEYGIRGFPTIKAFSPGKPPVDYQGARDLKAITEFAIQQVYYFDIGNISSTSTITIAITTVTIIQSLRRVEQWALGVCKDPKIKCISTTLPKIFTVHGLWPSNKGQSQPSVCSHEVLNQADIKILTPMLTIPWPSVTTTMNNNQFWKHEWRKHGTCSTFQKIDYFQHGVNLWARENITAILEQAGITPGKSYDQTRIITAINAKTGSDPELVCVAAGNYLAEIRLCLDPSTATTYMVCPTSINKKPSCQPMVAFAA
MtrunA17.Chr2g0287541	Mtr	Mtr-Chr2:7518429-7519159	Medicago truncatula	Fabaceae	MMAAPRYHHLTRTDQWPPAACINSFRRCKHPIPKYFTLHGLWPSNRALPHPEWCTPPLFDPNEIVGLVSKLSVEWPNLFGADEILWRHQWEKHGSCTPFKEYDYFKLGIELMEEFNLTAILENNAIIPRVAPYRTQDISDAIEYSNLGVKPSLICVGVFLTEIKLCLDPLAQKYKVCPYLSKNCPNKLHLST
MtrunA17.Chr2g0287561	Mtr	Mtr-Chr2:7553206-7553658	Medicago truncatula	Fabaceae	MVLESKFFLPLLFYKIDSLKSDLSIAWPSIYGDDDAFWAKQWEKHGICSTFKQYEYFKHALELWKAHNITSLLEEKGITPGACYDYQHINTTILAEIGSVPHITCEGSTYLAEIHLCFDAATATQFVSCSPFAQSNCMGKKGMNKISFER
MtrunA17.Chr2g0287571	Mtr	Mtr-Chr2:7557262-7558133	Medicago truncatula	Fabaceae	MISDCALSAQPAFDYYKLALQWVPGVLTATGICPATVVSRLLTIHGLWPSNKARPHPSGCPFVAYNSTKINSLKLDLGIAWPTIYGSDDDFWRRQWEKHGICSTFDQCHYFKHTLDIWKAHNVTLMLEDNGIVPGGKYDYGRIERTILKKTGSNPHITCTGNKYLGEIHLCFDAATPTNFVPCSSSGGSKCNTNPIEFVT
MtrunA17.Chr2g0333401	Mtr	Mtr-Chr2:51185507-51185920	Medicago truncatula	Fabaceae	MLLGLHAQGRSRLRSPPPPPPPPAVQFDHFLLVLSWPPAFCKELYISSNRPCITPLPINFTLHGFWPSNNGNSQPRDCDKDEKKYPFDFNTVVSFIFFLGDEQSEIYFSLNIIVVVLIIIINFTMSFIFLKKYICFI
MtrunA17.Chr2g0333421	Mtr	Mtr-Chr2:51204720-51205112	Medicago truncatula	Fabaceae	MRHKSNPPVPRIDNLRFWGEQWVKHGTCSVSMLDQYEYFSLALKLYNGINLREMLRKESVIPRGTLVARQAIFDAIRKHMKCKPQIRCQEIQNQYYLYEIRFCLTASKDPKFIDCNTEFVGCSINPEVYF
MtrunA17.Chr3g0089081	Mtr	Mtr-Chr3:10244586-10245495	Medicago truncatula	Fabaceae	MIPIIIIFVGLLLASSSCSYSTPNNTSYYKTPTPTSPSLSHDSPSPYHFPLLKKGKKKPPPPPQPIVTPFEYLKIVQTWPTTFCKVNKCINPPPTTWFTIHGLWPSNYSDPQPRLCTKEKIDWSTFSSLVSMTDLRKYWPRLDTAVRNDDLFFWSEQWDNHGTCSSMHPPDFFNLAFKIYHKKELKTILQNEGIIPGGIKPETSQKIFDTIETGIGGFKPQIECLRVQNKDYLYQIKLCLDKTGDKYKDCPGPLIKCPMDVYFP
MtrunA17.Chr3g0089091	Mtr	Mtr-Chr3:10263897-10264894	Medicago truncatula	Fabaceae	MSLNMIPIIIIFVGLLLASSSCSYSTPNNTSYYKTLTPTSPSLSHDSPSPYYSPLLNKGKKKPPPTPPLPPPQPIVTPFEYLKIVQTWPTSFCKFKKCIIPPPTTWFTIHGVWPSNISDPQPRLCTKEKIDWSTFSSLVSMTDLRKYWPRLDTAVRNDDLFFWSEQWDNHGTCSSMHPPDFFNLAFKIYHKKELKTILQNEGIIPGGIKPETSQKIFDTIETGIGGFKPQIECLRVQNKDYLYQIKLCLDKTGDKYKDCPGPLIKCPMDVYFP
MtrunA17.Chr4g0028501	Mtr	Mtr-Chr4:29416311-29417387	Medicago truncatula	Fabaceae	MNSLLFLFLSFFFLHSSLANFDFYMLSHTWPPSFCLKKNCKGRLLGKFTIHGLWPQNNSSPQPAGCTSNYTFKAEDLPAKLKTDWPAIIGDDTDLWKYEWNEHGTCSMLTPNEYFKHSLALYGKPGKNIKDILAKAKIKAGEELVKRTDIEAAIKNHIKKEPQIVCDPTKEYLLEIRICYDKSDNYKDCASYTTSCNEEVRYPYRIKL
MtrunA17.Chr5g0417321	Mtr	Mtr-Chr5:17923036-17925191	Medicago truncatula	Fabaceae	MESKGSVLIKLLLLLNVTVLCASQSQDFDFFYFVQQWPGSYCDSKKSCCYPTTGKPAADFGIHGLWPNYKDGTYPSNCDPNNAFDPSQISDLKSNLQQNWPTLACPSGDGIQFWTHEWEKHGTCSESVLKQHDYFETTLNLRQKANLLQALTSAGVQPDGNSYSLSSIKGAIQNAVGFAPFIECNVDSSGNSQLYQVYLCVDTSGSNFIDCPVFPHGKCGSEIEFPTF
MtrunA17.Chr5g0417341	Mtr	Mtr-Chr5:17930362-17932333	Medicago truncatula	Fabaceae	MEFKGSFLIKLLLLLHVSILCASQSHDFDFFYFVQQWPGSYCDSQKSSCCYPTTGKPAADFGIHGLWPNYKDGTYPSNCDPSNAFKPSQISDLTSNLQKNWPTLACPSGNGITFWTHEWEKHGTCSESVLSQHDYFETTLNLRQKANLLQALTSAGIQPDGGSYTLSSIKGAIQNAIGYTPYIECNVDSSKNSQLYQVYLCVDTSGSDFIDCPVFPKGKACGSKIEFPSF
MtrunA17.Chr5g0417371	Mtr	Mtr-Chr5:17953030-17954791	Medicago truncatula	Fabaceae	MKLNSISFLFKLLILQYLSIQCLSDDFDFFYFVQQWPGAYCDTKQSCCYPKTGKPTADFGIHGLWPNYNDGSWPSNCDPDSTFDKSQISDLMKNMEKNWPSLSCPSSNGFRFWSHEWEKHGTCAESELDQHEYFETALKLKEKANLLQSLTNAGIEPNDEFYSIENISEAIKEGTGFTPGIECNRDSARNSQLYQVYMCVDTSGSNFIECPLLPRSRCGEQIQFPKF
MtrunA17.Chr5g0417381	Mtr	Mtr-Chr5:17958969-17960679	Medicago truncatula	Fabaceae	MKLSSISFLSKLLILQYLSVQCLSAQDFDFFYFIQQWPGAICDSKQSCCFPKTGKPTADFTIAGLRPNFNDGSSPSNCNIKSVFDKSKISDLIKGLENNWPSLSCPSGNGIRLWSHEWMKHGTCSESKLTQHDYFQTALKLKKKSNLLQILKNAGIEPDNKFYNTGNILDAIQQATGYSPGIECNRDSARNSQLYQVYMCADISGSKFIECPGLPMGSCDANVQFPKF
MtrunA17.Chr5g0417391	Mtr	Mtr-Chr5:17971566-17973166	Medicago truncatula	Fabaceae	MKLSITYSLLCKLLILQYLSAQCLSAQDFDFFYFIQQWPGAYCDSNQSCCYPITPILPAEFNIYGLRPTKNDGSTPLNCDIHSVFDKSKISDLIENLELNWPSLRCPQLKSIKLWSHEWMKHGTCSESKLTQHDYFQTALKLKKKLNIIQILENAGIEPDDKFYDTSSILDAIQQATGFLPGIVCNRDPGLKSQLLKVYMCVDTSGSNFIECPGVPMGSCGDTVQFSKFWVNLFC
MtrunA17.Chr5g0417401	Mtr	Mtr-Chr5:17976707-17978014	Medicago truncatula	Fabaceae	MKLSSISFLSKLLILQYLSFQCLSTQDFHFFTFILQWPGSYCDSKLGCCYPKTGKPAADFTIYGLRPSFNINGTSPTNCDIQSVFNKSKISDLIEDLEINWPSLRCPRLNNIKIWSHEWMKHGTCSESKLSQHDYFQTALKLKKKLNLLQMLKDAGFEPNDQFYDIGNPLSIIEDATGFLPGMECNRDSAGNDQVLKVYMCVDISGSNFIQCPSLVDNCGAKVQFPKF
MtrunA17.Chr5g0429761	Mtr	Mtr-Chr5:31039503-31039805	Medicago truncatula	Fabaceae	MGSLYFKFILVICIYTTTNALIYDDIIVSHQWSPAVCRESICLRPPTAAFTLHDIWPGAKKGVVSQSNCWRLPQSSPFDKNVVSLFEPFLKEGKGRILKF
MtrunA17.Chr5g0439761	Mtr	Mtr-Chr5:38540948-38541693	Medicago truncatula	Fabaceae	MARLVFLICLFFFLPTVMSCDFLVLALQWPITYCRPPSNCRTGLPQSLTIRGLWPSTKFPPYPAHCVGKDLSLNMVTSIEDRLHNEWPSLNSGQSDFSFWEMEWNKHGKCSTDVFPDPLTYFSFALTKSRAADIMRVLDLNAIKPSQREIFSAVRIVSAIVNAGFGVPQLECNYLAYPSELREIRLCLHTNGTFMQRCPYNNLKIGCGLTLSWPLQ
MtrunA17.Chr5g0439991	Mtr	Mtr-Chr5:38709431-38709841	Medicago truncatula	Fabaceae	MFFYFHQIEDLWNALLNAWPSLFGPDYTLWSNQWKKHGLCSYPTFDIHQYFSVALYNWGSRNLTDDLGRYGIRPLAYTLEAIEKSVGFTPQLICSNETTFWTSELLEIRLCHERNGIDLKNCTRQHGCPSNFYWLP
MtrunA17.Chr5g0448541	Mtr	Mtr-Chr5:44514153-44515437	Medicago truncatula	Fabaceae	MICVFGKDSSSYTTFNQTQYFDVANDIWKKLNLFYMLKAQGISPSTSSKPHLRADFENAISKHLGFTLKVQFHCPSNELLEIRLCRNREEWYIYVLWNPSTTEFTVIPTSPNEFVPPYQHPSFKFHGFGYDRVRDDYKVIRYTSFSHVYDEDEDVYEVISYDPLFEVFSLRSKSWSILDVDVPKVCYELPPGVYTNGVCHWWSNSSSHDKEDCLVCLVVLNESIALISNCPNATTFHISILGELGVKKLWIKLFIVGPIPFIHRPIGVGKKGNICFKKKR
MtrunA17.Chr6g0475901	Mtr	Mtr-Chr6:30586626-30587208	Medicago truncatula	Fabaceae	MKFAFPIYFLLSFFTYAIGYEYDYIVVSFQWEPATCREPFTQCRQNPREDFSIHGVWPTKYQGPLWIPAPTYCAGGKSFDRSVCDLRYGDLRNAWPNMLGENFRFWKA
MtrunA17.Chr6g0479301	Mtr	Mtr-Chr6:33963743-33964670	Medicago truncatula	Fabaceae	MKMNHLIICIFFAIAIFLCKASIAKPFLQSPTQFLPSTLEEPIAKPLEEPDVRKGRKKPPRHPQSPPGPPPPPPHLTFDHFKLAETWPPTFCKDPANNCFHDWPTINRFIIHGLWPAKKGSDELKDCDKHYHAPSTEHLNGIHTKLTDYWPSLHKAQFQVQANINFWLYEWKEHGTCSVQLLNFHDYFNVAIKLYQKHKILDILKNAGIKPGGTYSPDEISDAISKHVQFTPQIQCKKIGEISYLSEVRLCFTASKDPQYINCDHHGSLFGHECDAEVHF
MtrunA17.Chr6g0479341	Mtr	Mtr-Chr6:34013998-34014910	Medicago truncatula	Fabaceae	MKMNHLIICIFFAITIFLCNAAEDASIAKPFLPSPTQFLPSALEEPDVRKGRKKPPPPPRSPPPPPPLLEFNHFKLAETWPPTFCKINTCIDDYRPMKFIIHGLWPGDLTDCDPDKKMKPDYEKLSGIYPKLIEDWPNLHKVKNKFPVETNKELWFFEWYKHGTCSAQLFTFPEYMGMAIQLYGNKHNIVLILRNAGIKPGGKYSRDEISDAISKHIKFTPQIQCKKIGQISYLLEVRFCFTASKDPQYINCDGHGSLFGQECDAEVHF
MtrunA17.Chr6g0483091	Mtr	Mtr-Chr6:37637533-37638343	Medicago truncatula	Fabaceae	MKMRFCALLFLIVVITQVGPSAGSYEYFAMAQQWPPTLCVNGGCTIPKPVRNQFTIHGLWPTNISQPYPEFCLGKKKTRGGFNLNLLSQLQPQLQHEWPDVIHGKDLDFWEKEWNKHGTCSLSKYTQLAYFQRALSIKTEINLIDVLKNSGIVPHKTNPYDIGQIVTAIKSGNKNLEPAVMCTPPTRKSLPYLKEIRLCLFPNGSTYMDCPSASRVINCNNSKNQLLFPA
MtrunA17.Chr8g0339941	Mtr	Mtr-Chr8:3941785-3944692	Medicago truncatula	Fabaceae	MDDSEPEFQVPARKELDIIKNYFNVESEFIAAADFFTSFRDILFRNLAVSVIVKFSRSDDPDSFIPYLVMNYFNLFKSQHKLNLEDVEGRTETERVRLIAVSCLTISAKMRTNSFSVDRFLENLYRDMNVRITPPMVMRMELLILQELQLPMRSVTAFCFLNYYYPYFKKFCGFKRHSINEIIVQAQGEHAFAHCMPSHIAISAFLAAVKTQYPSKYSEIAKDITSKIGLQGQVKECVKKMVDLCNRLNIQIESTESGTRSTSSKVTAVPEEEIKEAGTSEEDEDEEWTGLIKQVQDMGKRKARVQVLVQAEELLDDEVRLASGNEVMVVDTSDKKDVKETSLAKGKGKAMERSILDIAEVELKWPTDDKGRNKARIKVGSGKLRRFYSLLCIVLILMQ…
MtrunA17.Chr8g0347611	Mtr	Mtr-Chr8:10475101-10481147	Medicago truncatula	Fabaceae	MSSPPLLCLFLSLIVVFAGTVSPARASDELERGGGGGGKQREFDYFALALQWPGTFCQRTRHCCANNGCCRGSNSPGIFTIHGLWPDYNDGTWPSCCTKSHFDPKEISTLNEALEKYWPSLSCGSPSSCSGGKGTFWGHEWEKHGTCSSPVFHNEYDYFLTTLNVYFKYNVTSVLNDAGYVPSNTEKYPLGGIISAIENAFHISPQIVCSKGAIEELRLCFYKDFKPRDCAIGADAKIDMVTKKASCPKYVSLPETVSIGRDGLQSWESNDAAL
MtrunA17.Chr8g0350611	Mtr	Mtr-Chr8:12864279-12867245	Medicago truncatula	Fabaceae	MPQTSSISVSRRFSNKDHRVKSTSAEQEQQSAVQRRKGDDDLLDELQDNRIHTVARRRDVSRSRSPAVNKMHFTITLLAVLCPFTLWWFSFPGNQSVASSIGCYEYFLMTLQWPPTVCMRSLCVSDINQTFGIHGLWPTNTKWPFPQYCSNGSYHEMPKKLKVELHERWPNLLEWNTDEGFWKDEWDKHGTCSLDKFNQTEYFKLALSKTKKLDLLNLLKKGDIMPIHYKSYNIVDIVKAVRDGINNKEPGILCYNKTKTSHFLQEIRVCLEANGHSYKDCPESIRARNCSKGINITLPI
Nycol.F00493	Nco	Nco-Chr6:5227540-5229645	Nymphaea colorata	Nymphaeaceae	MASFLSSALTSVALFLALTSSLVAADFDVYYYGVMWPGAYCTQMKPGRCCMPSTGAPAEDFYVSTMATYTNDGKEVKKCSSSNFYINELLDLSESLQLYWPSIKCPQNDGKSSWRSIWKTFGVCTNLSEHDYFEKALQIRTDVNVLRILEDNGIVPDGSNYSLASIQQALDNGIGQKVAIQCSKIYNTSLYQLFRIFFCVDQSDASTIVSCPFVSKYKCPDEVVFSHFDVGMLKGFTALPELNPIKLYPENE*
Nycol.B02305	Nco	Nco-Chr2:28943437-28947685	Nymphaea colorata	Nymphaeaceae	MDPASGSLKMTMVVVLLSISCIVSSAQDFDFFYFVQQWPGAYCDTKFGCCYPKTGKPAVDFSIHGLWPNYNDGGYPSHCDNGSPFLPSEISDLRDEMEKQWPSLSCPSSDGTSFWSHEWEKHGTCSESVLNQHQYFQAALNLKTQLNLLHILTKAGIRPDGGSYSLESIKNAIQEATGFAPGIECNVDESRQPQLYQIFVCVNTKGTNFIDCPVLPRGRCSSEVEFPAF*
Nycol.B02306	Nco	Nco-Chr2:28955706-28958396	Nymphaea colorata	Nymphaeaceae	MEFASGYLGMTTTVVFLLLLPCVMSMPREFDFFFFVQQWPGSYCDTRRGCCYPRTGKPAADFSIHGLWPNYDDGSYPSDCNRHSHFNISEISDLRDEMEKEWPSLSCPSSDDTNFWSHEWEKHGTCSMLDQHQYFQAALNLKTQLNLLHILQSAGIHPDDGLYSLESIRNAVEEAAGFTPGIECNADESRQRQLYQIFVCVDTTATTLIECPVLPRGRCPHLIEFPAF*
Nn4g25475	Nnu	Nnu-chr4:68963516-69228802	Nelumbo nucifera-China Antique	Nelumbonaceae	MASASSFLLTILAIQCLAALSVSHATSVHFFLHAQVWAGSFCGSEKGCCFPSTGKVSQEFTVHGLFPCSSNGTRLMNCDRGNSLDLSQITGLLHTMQRKWPSYSCQSSDSTPFWSHEWSKYGTCSLSVFDGQYDYFKAGLDLKDKVNILQILKQEGINPDRQYYNSERITRVLQIATGVTPALACTVDKFGKYQLHQVMFCVDKSGSEFMDCPWAGSFCASEKGCCFPNTGMVSQEFTVHGLFPCSSSGTRLMNCDRGNSLDLSQITGLLHTMQRKWPSYSCPSSDSTPFWAHEWSKHGTCSLSVFDGQYDYFKAGLDLKDKVNILQILKQEGINPDGQYYSSERITQVLQIATGVTPALDCTVDKFGKYQIYQVMFCVDKSGSEFMDCPVYPEPTSAD…
Nn7g37508	Nnu	Nnu-chr7:29480048-29552042	Nelumbo nucifera-China Antique	Nelumbonaceae	MVKSFLSVVVLLFFSLFCFSEIDGSEQREFDYFVLALQWPGTFCQRTHHCCKSNGCCRSSNGPTEFTIHGLWPDYNGGTWPACCTQSNFDIKKVSSLLGELQKYWPSLSCSASSTCHGGRGLFWAHEG*LQRSTLAVGETRDLFISSNTR*VQLFLNNSRSLFQI*CHENSERGWICTL*F*EVSFGRNCFRH*ECCGGISIVSVLTWCFGGTSFMLL*RFQAS*LHNWL*HPI*TTYS*KFLPQIHQPATICAITT*KW*R*ISMVI*Y*SHV
Nn1g09526	Nnu	Nnu-chr1:209146818-209157921	Nelumbo nucifera-China Antique	Nelumbonaceae	MSKSHLHALLMLLSSFCFLEMQEAAQREFDYFSLSLLWPGTLCQKTQRCCSSNGCCRNWLLFLILILLCFNNLGTVLLYFWIEEYSFSLFFPPEFSVSSLVGTLEKYWPSLTCDAFSTCEGGKGLFWAHEWEKHGTCSFPVIQDEYSYFITTLNLYFKYNVTKVLSEAGYVPSSSQKYPLEGVVSAIENAVGASPLLVCSDGAVEELHICFSKNLKPRNCITDSRSTCPQHITFPGPVPLRSENCITEVTELSENET*
Nn4g23181	Nnu	Nnu-chr4:17942592-17952346	Nelumbo nucifera-China Antique	Nelumbonaceae	KEREREIRGASWFIGVLAVQHLAVLCASRDFDFFYFVQQWPGSYCDTRRGCCYPKTGKPAADFSIHGLWPNYNDGSYPSNCDSQQNPFDPSEITDLTDRMQRSWPSLACPNNDMLKFWSHEWNKHGTCSESVLDQHGYFETALNLKKKVDLLQILAEAGINPDGNFYNLRDIKVAISEATGYTPGIECNVDGSGNSQLYQVYLCVDKSGPDLIKCPVYPRSRCDSTIEFPSFTGHDHDHARAPSTAPSTHTEL*
Nn3g21432	Nnu	Nnu-chr3:102442501-102444613	Nelumbo nucifera-China Antique	Nelumbonaceae	MASYILPIALVALFMFSTALQTTSIKDLDFYHLVLMWPGSYCKQTSAGCCIPKTGGEPELDFFVKGLLPYSNDGKALTQCGMSPFYLDEISDLNNDLNSYWPNIKCPSSESRHLWKNTWKTYGVCSGLSEHDYFKKALDLRSKIDLLSIFKKHGIISTDYADYSLAEIKQVINREFGATTAISCSKNQWDETQVYEIYLCVDREARNIIPCPVLPNFTCASRVVFGSFTYDMLKNVSSLADNPIRMRIR*
Nn4g25872	Nnu	Nnu-chr4:78075226-78076333	Nelumbo nucifera-China Antique	Nelumbonaceae	MASYASFVFGALLFIFSTSAMQTIATKHFDFYYLVLMWPGSYCKQTSAGCCLPKTGEPELDFFVKGLFPSSNDGKALTQCGMSPFYLDEILDLKDDLYAYWPTIKCPSTDSRYSWMNTWKTYGVCSGLTEHDYFEKALDLRAKINMLSIFKRNGIISTDYADYSLAKIKEVIHREIGATAAISCNKNMWDESQVSEIYLCVDKDAMTIIPCPVLPDFTCASRVVFGSFTYDMLKNGTSLSDN*
Nn4g25510	Nnu	Nnu-chr4:70136116-70137148	Nelumbo nucifera-China Antique	Nelumbonaceae	MASASSFQLMILVIQCLAALSVSHATSVHFFHHAQVWAGSFCASEKGCCFPNTGMVSQEFTVHGLFPCSSSGTRLMNCDRGNSLDLSQITGLLHTMQRKWPSYSCPSSDSTPFWAHEWSKHGTCSLSVFDGQYDYFKAGLDLKDKVNILQILEKEGIIPDGQYYSSERITRVLQIATGVTPALDCTVDKFGKYQLYQVMFCVDKSGSEFMDCPVYPEPTCPSIIRFPPFRGSAAEGIYHPF*
Nn4g25507	Nnu	Nnu-chr4:69902321-69941730	Nelumbo nucifera-China Antique	Nelumbonaceae	MASASSFQLMILVIQCLAALSVSHATSVHFFHHAQVWAGSFCASEKGCCFPNTGMVSQEFTVHGLFPCSSSGTRLMNCDRGNSLDLSQITGLLHTMQRKWPSYSCPSSDSTPFWAHEWSKHGTCSLSVFDGQYDYFKAGLDLKDKVNILQILKKEGINPDGQYYSSERITRVLQIATGVTPALDCTVDKFGKYQLYQVMFCVDKSGSEFMDCPVYPEPTCPSIIRFPPFRGSAAEGIYLRS*
Nn4g25479	Nnu	Nnu-chr4:69322477-69323582	Nelumbo nucifera-China Antique	Nelumbonaceae	MASASSFQLMILVIQCLAALSVSHATSVHFFHHAQVWAGSFCASEKGCCFPNTGMVSQEFTVHGLFPCSSSGTRLMNCDRGNSLDLSQITGLLHTMQRKWPSYSCPSSDSTPFWAHEWSKHGTCSLSVFDGQYDYFKAGLDLKDKVNILQILKKEGINPDGQYYSSERITRVLQIATGVTPALDCTVDKFGKYQLYQVMFCVDKSGSEFMDCPVYPEPTCPSIIRFPPFRGSAAEGIYLRS*
Nn4g25478	Nnu	Nnu-chr4:69148746-69323025	Nelumbo nucifera-China Antique	Nelumbonaceae	MASASSFQLMILVIQCLAALSVSHSTSVHFFLHAQVWAGSFCASEKGCCFPNTGMVSQEFTVHGLFPCSSSGTRLMNCDRGNSLDLSQITGLLHTMQRKWPSYSCPSSDSTPFWAHEWSKHGTCSLSVFDGQYDYFKAGLDLKDKVNILQILKQEGINPDGQYYSSERITRVLQIATGVTPALDCTVDKFGKYQLYQVMFCVDKSGSEFMDCPVYPEPTCPSIIRFPPFRGSAAEGIYLRS*
Nn4g22011	Nnu	Nnu-chr4:451232-491086	Nelumbo nucifera-China Antique	Nelumbonaceae	MASASSFQLMILVIQCLAALSVSHSTSVHFFLHAQVWAGSFCASEKGCCFPNTGMVSQEFTVHGLFPCSSSGTRLMNCDRGNSLDLSQITGLLHTMQRKWPSYSCPSSDSTPFWAHEWSKHGTCSLSVFDGQYDYFKAGLDLKDKVNILQILKQEGINPDGQYYSSERITRVLQIATGVTPALDCTVDKFGKYQLYQVMFCVDKSGSEFMDCPVYPEPTCPSIIRFPPFRGSAAEGIYLRS*
Nn4g22010	Nnu	Nnu-chr4:450951-490876	Nelumbo nucifera-China Antique	Nelumbonaceae	MASASSFQLMILVIQCLAALSVSHSTSVHFFLHAQVWAGSFCASEKGCCFPNTGMVSQEFTVHGLFPCSSSGTRLMNCDRGNSLDLSQITGLLHTMQRKWPSYSCPSSDSTPFWAHEWSKHGTCSLSVFDGQYDYFKAGLDLKDKVNILQILKQEGINPDGQYYSSERITRVLQIATGVTPALDCTVDKFGKYQLYQVMFCVDKSGSEFMDCPVYPEPTCPSIIRFPPFRGSAAEGIYLRS*
Nn4g26000	Nnu	Nnu-chr4:79584209-79586343	Nelumbo nucifera-China Antique	Nelumbonaceae	MRHIFRQSKAGCCLPKTGEPDRDFFIRSLIPFSQNGKQLKKCSRSPFDKNEFSDLLDQLNLYWSNIKCPSNDGRFLWKSAWKTYGVCSALSQHDYFERALKLRSDDNMLSILGENGIIPTDYVDYSLIEVEEAINNEFEDAAAIRCSVDYKNGKSQLYEIYVCVDKYANKIIPLVEEVNALKYQMSDEALQQMPDFQGRIDVLNEIDCIDADLVVQIKSVACEMNSGEELTLHRVFV*
Nn3g17251	Nnu	Nnu-chr3:16055428-16057251	Nelumbo nucifera-China Antique	Nelumbonaceae	MKAIYSLLIGILVSQHLAAICVSEGFDFFYFVQQWPGSFCDTRTGCCYPQTGKPASDFSIHGLWPNYNNGSYPSNCDYRNPFNPRMISDLRIRLEKTWPSLACPRSEMLRFWSHEWIKHGTCSESILNQRAYFITALNLRNKVNLLQILVNAGIKPDGRLYSLGVIKEAITKATGYTPGIVCNLDRSGSSQLYQIFLCVDTSGSKFIECPVFPRQMCGSSIKFPSFGASTQL*
Nn3g21821	Nnu	Nnu-chr3:109246302-109252316	Nelumbo nucifera-China Antique	Nelumbonaceae	MASISSILLQVLVIQFLVALGVSQCPSFYYFGQEVRSALCASTEGCCFPTLRGLIRRMQRNWSSFSCPSSNSESFWAYQWKKYGTCSLPTFGTQHAYFKAALDLKDRVDLLQILEDEGIKPTGQYYSREKIIQAVRTATGYTPSVVCSDDKFGRNQLYEIHLCVDKSGSHFIECPVYFTPTCNSIVRFAPFDDDAAVGGIYLPS*
Nn4g25816	Nnu	Nnu-chr4:77205935-77206919	Nelumbo nucifera-China Antique	Nelumbonaceae	MQNCDPNSNFNPQELKPILGEMQRNWPSYSCPSSNSESLWAYQWEKYGTCSLSVFNDQREYFEAGLNLKSKVNVLQILEEAGAIEMATGYTPAVSCSTDKEGYSQLKEVFFCVDASGSNFIQCPFFAVPATCSEIISFNPFAEATDEGSTSVPKLLLKTSK*
Nn2g14846	Nnu	Nnu-chr2:88170056-88170592	Nelumbo nucifera-China Antique	Nelumbonaceae	MLDQLNLYWSNIKCPSNDGRFLWKSAWKTYGVCSGLSEHDYFERALKLRSDADMLSILGENGIIPTYYVDYSLFEVEEAINNEFEDAAAIRCSVDYKNGKSQLYEIYVCVDKDANKIIPLVEEVNELKYQMPYEALQQMAGFRAGYIFL*
Nn4g24562	Nnu	Nnu-chr4:40381886-40383118	Nelumbo nucifera-China Antique	Nelumbonaceae	MKILYISMALLALIFLCTSHAVETLDAQEVAFYYLVLQWPGSYCRQSKAGCCLPKTGEPERDFFIRSLIPCSQNGKQLKKCSRSPFDKNELSDLLDQLNLYWSNIKCPSNDGRFLWKSA*
Nn6g32422	Nnu	Nnu-chr6:20200198-20200782	Nelumbo nucifera-China Antique	Nelumbonaceae	MLSILGENGIIPTYYVDYSPFEVEEAINNEFEDAAAIRCSVDYKNGESQLYEIYVCVDKDANKMIPLVEEVNALKYQIPDEALQQMPDFQCRIDVLKEIGCIGADISDQGTDVLHVK*
Nn4g22164	Nnu	Nnu-chr4:3666001-3670097	Nelumbo nucifera-China Antique	Nelumbonaceae	MKPPSSFLIKTLVILAALGVSRAFDYQIFAQLWQGSYCETSITCCTPSTGMPAANFSIHGLFPRYKNGSSISYCDSSNTFNSSQVSDLISRLETSWTTFSCPVMVSHIGNTFG*
Nn4g22165	Nnu	Nnu-chr4:3670178-3671671	Nelumbo nucifera-China Antique	Nelumbonaceae	MLQVLEDAGIKPNGDFYSLDAITTAIEEATGYTPTIICNVNTSGYYQMYEIYMCTDTSGSDFIECPVSPTTNCPSTVLFPPFVESASAARIYLPSQQYA*
Nn4g25476	Nnu	Nnu-chr4:68963987-68964492	Nelumbo nucifera-China Antique	Nelumbonaceae	MQRKWPSYSCPSSDSTPFWAHEWSKHGTCSLSVFDGQYDYFKAGLDLKDKVNILQILKQEGNIILLQA*
Nitab4.5.0002231g0010	Nta	Nta-S-Nt15:112946341-112948014	Nicotiana tabacum	Solanaceae	MGQFVFVLLFLSSSVLCPVISQPDYHVMKYVLQWPPTFCRILGNTCKTDAQQQFSIHGLWPANGRGVSLTSRLCAPRSVQDRIVKNVVRTHLNADPNLEEALEKVWPNLLAGTNEHLWKYEWRTHGFQSSETIQATDYFNAATRITTALYKLVGNNNNVYISCKLNIARNIFLHEIYLCSDKMLHNFVSCPTTKDSRGCGKGSNIILPTLTFKVYVSLNYVVNKDQEMKNLIILCIIIKERKTTTEKIGMRSPI
Nitab4.5.0002472g0090	Nta	Nta-S-Nt16:39327929-39331157	Nicotiana tabacum	Solanaceae	MRSIQLVLVKLVIFQCIMLLHAQDFDFFYFAQQWNPASCDSKIKCCYPTNGKPAQDFGIHGLWPNYNNGSFPKSCNKNARYDETQISDLISSMQKNWPTLSCPSNNGTRFWSHEWKKHGTCSLSMLDMHSYFQAALALKEKLGWCSLAWFSNRSKIFSGIKPDGGFYSYEAMKEAIEKGIGHTVGVECNIDLFGNRQLFEVYVCVDKCGSEIIDCPIVPESKRCKESIEFAVFESESLLDEKSAYSL
Nitab4.5.0002547g0030	Nta	Nta-S-Nt18:11901247-11902014	Nicotiana tabacum	Solanaceae	MQIVLQWAPTFCGRNNYKNPVQLSFTMHGLWPANSTGYTLKCDLPQHETNEQLLTNAWYILIHGRSDDILWTRERRYYGYCSSQNIKDIDYFWAATLKYATNTKNAGNVIVNKLSSAGTGASYDKGYRKRAITSVLSKILDFNQVDIVYISCTAKNASPMLGNFIPCPPNPYTKGCGGASKSYKIIIPTK
Nitab4.5.0001348g0160	Nta	Nta-S-Nt22:7087798-7091261	Nicotiana tabacum	Solanaceae	MNKVYCTADGLWADYNDETWPACCSGPQFDKKEISTLLKPLRKYWPSFSCEAVSNCHHGKGTFWAHEGVLFEAGYVPSNSEKYPLGGIITAIQNAFHATPELICSGDDVEELRICFYKDFQPRDCASGFIIRSDRLSSGSCPQYVSLPAYGSWRYSTVQRQFLDLSDSLTAVS
Nitab4.5.0005592g0010	Nta	Nta-S-Nt16:30659288-30666988	Nicotiana tabacum	Solanaceae	MLLSNYWETNRSFSIRWFKPYDNNFIEPKNCDVTARYNERQINLGLDKYYAKAMAVTNLSIKQRHELDIHSYFQAALNLKEKLNLLQILMDAGVKPDGSSYSRDQIMNAMKTVTGKNFGIECKDHEIWDRKLSKVHICVDKSGTDLIDCPGFGTTVVRNTCPPNIKWFGYGS
Nitab4.5.0000014g0040	Nta	Nta-S-Nt12:31937704-31992377	Nicotiana tabacum	Solanaceae	MESVKLQMEPHVWTPFAYQTQGVLCYYLGHYEAIKEAIEKGIGHTAGVECNIDLSGNSQLFEVYICVDKSGSKIIDCPIVPEKVLISNGRQFSSTLHINELRGNDLILTIEVAKILRETQ
Nitab4.5.0007093g0020	Nta	Nta-S-Nt18:11558970-11559417	Nicotiana tabacum	Solanaceae	MYLQWTTDGQLRTALQKCWYSLIRGRPNYILWKHEWKDYGYCSSHTIKDTDYFWAAVRKHGRNTKIAGDAIVNELSDAEITKNATHVFLREIFFCLDKMLGNFIPCHQVQAEKF
Nitab4.5.0000391g0400	Nta	Nta-T-Nt24:102742915-102746114	Nicotiana tabacum	Solanaceae	MAFPAPTLKIGTFSCQDFITKNSRKDTFTPIDPFSLVPKCKSLRDLKQIQAFSIKTHMQNDVFFMSKLINFCTADPTPASLHHAHLLFDQIPQPDIVLFNFLARGYARSGTPLNAFVLFLKILTLGVAPDFYTFPSLLKACAGAEALEEGKQLHCLLIKYGLNDDIYVCPALMNIYIECNDNGSARLVFDRIADPCVVMYNAIIMGYVRSSEPNEALLLFRELQVKKLKPTDVTILGVVSSCALLGSLGFGKWVHEYVKKNGFDQYVKVNTALIDMYAKCGSLPDAISVYESMSYKDTQAWSAMIMAYATHGRALCAISLFQEMQNARVRPDGITFLGLLYACNHSGLIEEGFRFFNSMKESYRIVPGVKHYGCMLDLMARAGRLNDAFKFLMELPIYP…
Nitab4.5.0002231g0010.S	Nta	Nta-S-Nt16:30659288-30666988	Nicotiana tabacum	Solanaceae	MGQFVFVLLFLSSSVLCPVISQPDYHVMKYVLQWPPTFCRILGNTCKTDAQQQFSIHGLWPANGRGVSLTSRLCAPRSVQDRIVKNVVRTHLNADPNLEEALEKVWPNLLAGTNEHLWKYEWRTHGFQSSETIQATDYFNAATRITTALYKLVGNNNNVYISCKLNIARNIFLHEIYLCSDKMLHNFVSCPTTKDSRGCGKGSNIILPTLTFKVYVSLNYVVNKDQEMKNLIILCIIIKERKTTTEKIGMRSPI
Nitab4.5.0000040g0350	Nta	Nta-T-Nt24:100473220-100474634	Nicotiana tabacum	Solanaceae	MASNSATSRFLTLFLITQCLSVLTAAQDFDFFYFVQQWPGSYCDTKQSCCYPKTGKPASDFGIHGLWPNNNDGSYPSNCDSNTFWSHEWEKHGTCAENVFDQHGYFKKALDLKNQINLLEILQGAGINPDGGFYSLNNIKNAIRSAVGYTPGIECNVDESGNSQLYQVYICVDGSGSDLIECPVFPRGKCGSSIEFPTF
Nitab4.5.0001348g0160.S	Nta	Nta-S-Nt22:7087798-7091261	Nicotiana tabacum	Solanaceae	MNKVYCTADGLWADYNDETWPACCSGPQFDKKEISTLLKPLRKYWPSFSCEAVSNCHHGKGTFWAHEGVLFEAGYVPSNSEKYPLGGIITAIQNAFHATPELICSGDDVEELRICFYKDFQPRDCASGFIIRSDRLSSGSCPQYVSLPAYGSWRYSTVQRQFLDLSDSLTAVS
Nitab4.5.0000040g0340	Nta	Nta-T-Nt24:100452735-100456047	Nicotiana tabacum	Solanaceae	MMQWPASYCDTRRSCCYPTTGKPDEDFSIHGLWPNYENGKWPQNCDRESSLDESEISDLISTMEKNWPSLACPSSDGVRFWSHEWLKHGTCSALGERAYFQAALDFRKKSNLLENLKNADFIDCPVFPRGRGCGSKIEFPPFSSDHDEF
Nitab4.5.0000014g0040.S	Nta	Nta-S-Nt12:31937704-31992377	Nicotiana tabacum	Solanaceae	MESVKLQMEPHVWTPFAYQTQGVLCYYLGHYEAIKEAIEKGIGHTAGVECNIDLSGNSQLFEVYICVDKSGSKIIDCPIVPEKVLISNGRQFSSTLHINELRGNDLILTIEVAKILRETQ
Osjap01g46020	Osa	Osa-Chr1:38991286-38993730	Oryza sativa	Poaceae	MATARKAPRMVAIWAVVVVVVAADLFGAAVARSASARHAVGKKQREFDYFALALQWPGTICASTRHCCAINGCCRSEPLQTFTIHGLWPDYDDGTWPACCRHTSFDMDKILPLKPTLEKYWPSLYCSSSSTCFSGKGPFWAHEKHGTCSSPVVKDELEYFTTALDLYFKYNVTEMLASGGIHVSNGKQYALTDVIDAIKCAFGASPQIVCKKGSVEELRLCFDKDLKPLDCLTTTATNENVSKKKYCPRYITLPTYDPIVHANSTREIITVESEVYGYLYTS
Osjap01g46030	Osa	Osa-Chr1:38994755-38997409	Oryza sativa	Poaceae	MEEKRQRLVISLSALCLAVAVMSGALLPPRASAAGGVGRKRRWAGFDYYVLALQWPGTVCRQTSHCCSSNGCCRWAVAAVQLWGMAILLQANHIRRQQDLEVEDDTRGVLAVLVLRLFLNLLWWEKAILETHGTCGYPEIQDEYDYFSTALYLYSKYNVTKALKKAHIYPRGGRKYLVGHIVSAIEFSFGAMPSIVCKNGSVQELRLCFHKDYQPRDCLVEGENSVRRNHCPRYVTLPSYKPHAFGNSTEGISNQVNVEHQSYQ
Osjap07g26800	Osa	Osa-Chr7:26125850-26128304	Oryza sativa	Poaceae	MAMKRTMKVVFSLALLLLPLASVAEEFDFMYLAQQWPDSYCSTHKCLVKPPPPSHFTIHGLWPSYNKLIDGKMWLEDCNKEDPLDPTQIQDLEKQLDQKWPSLKQTNLEFWSLEWKKHGTCSNLGQHAYFEAALALERLTNLTKILADGGVGPSDVKTYTFREISDALARGTGFRTYFKCSKNKAGDTLLSEVRQCVDRYGEKLINCTALSFDYCDNADKIKMPQSGYMISSSTSYNLAATRSIYIIMHLYLLGVMHVYY
Osjap09g18260	Osa	Osa-Chr9:21165544-21167579	Oryza sativa	Poaceae	MASGRIALLCLLGLLLVAASPAAIAAKDDKIFYQITFMWPGAYCAQTKAGCCMPKTDVAPASDFYVAGFTVYNATTNSSLSSCSNTPFDMNQIGDVTRLMQYWNNIRCPSKSGQKGWKNAWETSGVCSDLTESAYFDTALALRDKINPLSRLVSNGIKPDFGLYSVKKIKEVIEEGIGAPALIQCSKGPFNKFQLYQIYVCVAEDAKTFVECPSPRKPYTCGDDILFHPFKKWMLKTNSTKSYAAADAIDQLLEAVMEI
Osjap07g26810	Osa	Osa-Chr7:26141321-26143016	Oryza sativa	Poaceae	MKLAVVAVAALLLAAGVASADEFDFFYLVQQWPGSFCDTQAGCCFPDTGKPAAEFGIHGLWPNYAKCRPAAGAVADDDDGVVEMVVDGGAAVERHHRRRQKCWPEYCDDGNKLRPWEIKDLVAELDANWPTLSCKGGKSFEFWSYEWKKHGTCSGMGQHGYFAAALELKKRHDLAAVLAGAGIVPSDDESYSLGSIRDAIAAATGAVPNLECNRDAAGETQLFQVYQCVDRSGKKLVDCQLPMQGKCRDKVKLPTF
Osjap09g18240	Osa	Osa-Chr9:21156221-21157890	Oryza sativa	Poaceae	MEQRKFLLCLILGLLATSGPAKTVNADSPFDFYYLILMWPGAYCTDSEYGCCVPKYGYPSEDFFVKSFMTFDSSENTAVVRCNSDNPFDINKLDSIENNLNHYWSNIKCPRTDGVNSWKSEWNSYGVCSGLKELDYFKAGLQLRKNADVLSALAEQGIKPDYQLYNTAFIKWAVNQKLGVTPGVQCRDGPFGKKQLYEIYLCVDKDAKSFIDCPVLPNLSCPAEVLFHPFHTWMLNTTSAANIVMPTETVLA
Osjap07g26790	Osa	Osa-Chr7:26098112-26100178	Oryza sativa	Poaceae	MAVKKTMKVVFSLVLLLLPLASTSAVEVKFDFMYFVQQWAPSYCSTAPHECEYEPRLPPNNFTIRGLWPSYEEWRPEYCNISDRLDPGQIQDLVKPLNQSWPSLLRNETNLELWSHEWSKHGTCSNLSQHGYFAAALALDKLKLTNLTKILADGGVVPSDEKTYTLGEISDALAKGTGFSTYLRCSQNELKYGETLLYEVLQCVDRSGEKLVNCTTPYWVTRCLDPDKIKIPAWFYGQ
Osjap08g16700	Osa	Osa-Chr8:21050341-21053751	Oryza sativa	Poaceae	MAAAARATARVGLALLLAVVGVGAQDYDFFFLVLQWPGSYCDTKQSCCYPRSGKPAADFGIHGLWPNRDDGSYPQNCDPDSEFDPSKVSDLLGSMRSEWPTLACPSNDGIRFWAHEWEKHGTCAAAALGDEHGYFEAALRLRSRLPVLAALRDGGVSPDGGYYTLSQIKGAIQRGVGAEPFVECNRDESGNSQLYQLYFCVDAAGERFVDCPASPGGRPCGNRIEFPAF
PARG02864m01	Par	Par-LG1:21753216-21754247	Prunus armeniaca	Rosaceae	MAMLKSPLAFLVLAFALFLCFIMSTGSYVYFQFVQQWPPATCIRSKKPCSKHRALQNFTIHGLWPSNYSNPTRPSNCVGSHFNESKLSPQLISKLRISWPDVESGNDTQFWEGEWNKHGKCSQEKLNQMQYFERSHDMWMSYNITDILKNASIVPHPTQTWTYSDIVSAIKSKTQRTPLVRCKRDPAPNKNAPNSQLLHEVVFCYEYKAKKQIDCNRTAGCWNNVDIKFPP
PARG06348m01	Par	Par-LG2:23628218-23629799	Prunus armeniaca	Rosaceae	MKSNSSTLIKLLVLGCLSVVCVAEDFDFFYFVQQWPGSYCDTKKSCCYPTTGKPAADFGIHGLWPNYKDGSYPSNCDPSNPFDQSEISDLRSSMQKEWPTLACPSGSGIEFWTHEWEKHGTCSESVIDQHGYFAAALNLKKKLNLLQALKSAGIQPNGDSYSLGNIKDAVKSGTGFTPFIECNVDESGNSQLYQVYFCVDTSGSDLIECPVFPHGKCGSQIEFPSF
PARG06349m01	Par	Par-LG2:23631021-23633021	Prunus armeniaca	Rosaceae	MRFSTSLILIKLLVIQYLSVLCISQDFDFFYFVQQWPGAYCDTKHTCCYPKSGKPSADFGIHGLWPNYKDGSYPSNCDPDSVFDKSEISELMSNLEKNWPSLSCPSSNGFRFWSHEWEKHGTCSESELDQKDYFEAALKLKQKVNLLQILKTAGIVPDDGMYSLESIKEAIKEGAGYTPGIECNKDSAGNSQLYQVYLCVDTSGQDIIECPVLPKGRCASDVQFAKF
PARG12022m01	Par	Par-LG3:21588888-21604761	Prunus armeniaca	Rosaceae	MAAAAAAAGKYGNYYDFKFYTLLMTWPNIYCVQMKDLARRNCYEAVAQKFIMNGLWSLYNDFNARPKYGSASNAQREFDGEQFKIAETTCVVKMKAYWPNPTAKDLTQTFKFYEDVNVTKMLEDAGISIGIDFIPVVIIQVIGKKTKSFANIRETRTTDIPLQTFDLYDNQFLGSIPTAIFNLSALPTIDLGNNELSGIIPREIRNLTMPKEIHLYSNNFKEIPNEIGSLDQLEKLFVQWNALEALFSSGLNCMRKIMIQNATSRTMAVMIKISSMVVQSQSMNLTHYLKETAWEEPKENLSKLLSQPSEDFSQACEKMFKGCKEFFQYIHQENSLVPTTPPTVEKIENLEEVKNEDQKMVQEQKYEEMPTKEDSQVNFYKDQNMVRIEIDMVVGNKTN…
PARG20298m01	Par	Par-LG6:2751112-2753328	Prunus armeniaca	Rosaceae	MKFLATIVAMVLGIALSFNIVGNMSCNAAGQYDYFQFVQESPFAFCKGSNGNGCNILPLPRIFTIHGLWPSNFTNRHKPCVGRQFSRDVMNEASNDELRADLELSWRSFISGRSNMDFWEYEYNTHGKCSDHKFSQTQYFDRARSLWKQYKAHALFSNRSVEPGKSYRFTDLEQAIR
PARG20303m01	Par	Par-LG6:2788369-2789244	Prunus armeniaca	Rosaceae	MKFLEMIVTMVLAISLSYIVGKYDYFPTMSRSISATPYEYFVFAQQSPFVFCLNNTDCKGGPLPKIFTIHGLWPSNKSGYIGNCSGDNFNISVMTSDLVARLNDSWPSLKRSKENLDFWKYQYNRHGKCSNDLFSQTKYFEHAWHLWNKYKAHDLFSNHSILPDSPHNYSKLEKAIRSFINWRKPLLRCKRNATNQYLLEVRICFDKKANKPENCKGDTDCTQTLDVWYMLQPIDARVN
PARG20305m01	Par	Par-LG6:2805648-2806343	Prunus armeniaca	Rosaceae	MKFSETVVAMVLGIALSFDIGGNMSCNAAGQYDYFQFVQESPFVFCKNITGKGCNILPLPRIFTIHGLWPSNFKHRHKPCVGAQFSRDVMNEASNDELRADLELSWRSFISGRSNMDFWEYEYNTHGKCSDHKFSQTQYFDRARSLWKQYKAHTLFSNRSVEPGKSYRFTDLEQAIR
PARG20635m01	Par	Par-LG6:4696369-4699394	Prunus armeniaca	Rosaceae	MGIFSAQFAYAVALIVAASLCLIEANQTAIGIEIGSRGQREFDYFNLALQWPGTFCQRTRYCCSSNACCRGANSPTVFTIHGLWPDYNDGTWPACCTQKSFDEKEISTLHDALEKYWPSLSCGRPSSCHGGKGSFWGHEWEKHGTCSSPVARDEYSYFLTTLNVYFKYNVTKVLNEAGYVPSNTEKYPLGGIVSAIQNAFRTTPKLLCKKGALEELHLCFYKDFKPRDCAIGSTSPNGRLYSSSSCPDYVSIPAYASMGLGSGETEISSA
PARG23382m01	Par	Par-LG7:6083926-6090109	Prunus armeniaca	Rosaceae	MPNEPLAAHYTVLLRTASLQAITTHGQPYDYLQYVLQWQKTKCLKVGRRCTPRLQPYEKFTTHGLWPTNLSKMLTCKSASKFSSTMLQNNASLLSKMENSWPNLEQRVAQGKGNNMWFWAMEYEKHGTCAKFSSQNTYLSKACDLWEENKIKEIFEHHKIIPRNATPYKDVLLMNAIQMETRSSPLLLCHRINGDYLLWEVVLCYDDTAKKRMNCSDQSARQTNCGTDIYYK
Pav.sc0000220.1.g1360.1.mk	Pav	Pav-Chr1:22097156-22098782	Prunus avium	Rosaceae	MRFSTSLILIKLLVIQYLSVLCVSQDFDFFYFVQQWPGAYCDTKHTCCYPKSGKPSADFGIHGLWPNYKDGSYPSNCDPDSVFDKSEISELMSNLEKNWPSLSCPSSNGFRFWSHEWEKHGTCSESELEQKDYFEAALKLKQKVNLLQILKTAGIVPDDGMYSLERIKEAIKEGAGYTPGIECNKDSAGNSQLYQVYLCVDTSGQDIIECPVLPKGRCASDVQFAKF
Pav.sc0000220.1.g1390.1.mk	Pav	Pav-Chr1:22074722-22091499	Prunus avium	Rosaceae	MDCLKAEKMESQNQHPPEPQEPSKLGTTFSRTCFNGLNTLSGVGILSIPFALSEGGWLSLILLFLLALLCWYTGLLLQRCMDANLHIKTYPDIGDVAFGQKGRITISIFMYLELYLVAVEFLILEGDNLNQLFPNMGFNMAGIKVGGRQCFVLLTAVVILPTTWLKNLGLLAYVSAGGVLASAVLVACVFWVGAVDGVGFHEGDVLLNMRGLPTCISLYLFCYCGHAVFPTLCNSMKDRSQFSKVLLVCFITSTITYGSMAVLGYLMFGQYLKSQVTLNLPIRKMSSRIAIYITIINPLTKYAIIITPIAAAIEEARPFRNSRVISILVRTLIVISTVLVALMVPFFSYVMAFVGAFLSVTVSVLLPCLFYLKINVAARRFGLELVTIIGIMVIGSLVG…
Pav.sc0000245.1.g280.1.br	Pav	Pav-Chr3:4054748-4055376	Prunus avium	Rosaceae	MAKVGMSHGLLEFKIHGLWPSNFSVYELKNCTGAYLDLEKMKNNKSLQSELVKSWPNVKDNDHMKFWDSQYKKHGICSDNTFPQLEYFVVSNQMWKNYNISKMFESYPKSPIVPGAKYNKSDLLAAIKHVTKFDPNIRCKNSILSEVVICFNSRGRDVIDCDPAKTCNAPEIEFPG
Pav.sc0000407.1.g130.1.mk	Pav	Pav-Chr8:15664639-15670830	Prunus avium	Rosaceae	MPLKLNKFLISLKMAIFSAQFASAVALIIAASLCLIEANQTGIGIEIGSRGQREFDYFNLALQWPGTFYGLWPDYNDGTWPACCTQKSFDEKEISTLHDALEKYWPSLSCGRPSSCHGGKGSFWGHEVRVPISVLVLLIFHFSLFLAEKHGTCSSPVARDEYSYFLTTLNVYFKYNVTKVLNEAGYVPSNTEKYPLGGIVSAIQNAFRTTPKLLCKKGALEELHLCFYKDFKPRDCLIGSTSPNGRLYSSSSCPDYVSIPAYASMASLHCLSVWDAHNYILRYSQTSSNIWTFVLSTPVVNSFIAIGFSSNGQMVGSSAIVGWVSSTESTIKQYFLGGTTANLVEPNKGNLQVASNFSLITSQSSRMYLVFQLETNQPQKRLLYSFGRDGFLPVAPNYR…
Pav.sc0000474.1.g380.1.mk	Pav	Pav-Chr5:1361848-1363088	Prunus avium	Rosaceae	MASLSPLCILIVFTLSLSTTTLSIAQENPVSFYITYQWPGSYCGAKHGCCYPKTGKPTKGFKIGGIWPYIFSGNRPTNCKSKSHFSLSKPSPLENSRHPEATQRCSASAVYSAIQSKVTYMPGIACNEDKA
Pav.sc0000583.1.g1190.1.br	Pav	Pav-Chr8:17904432-17905338	Prunus avium	Rosaceae	MKFLETIVAMVLGIALSFNIVGNMSCNAAGQYNYFKFVQESPFAYCKDGNGNNRCNILPLPRIFTIHGLWPSNFTNRHEPCVGAQFSRVVMNEASNDDLRADLQLSWRSFNSRWSNMDFWEYEYNKHGKCSYKITPPGTLPINTRLKLHSKGSNTKPKSPTEQLIFSCAGAPSLLFVHSPHISYDRRSLSNAPEHRPKHTTNTITQRPYSLGREPNSRD
Pav.sc0000583.1.g1210.1.br	Pav	Pav-Chr8:17899447-17900253	Prunus avium	Rosaceae	MKFLETIVARVLGIALSFNIVGNMSCNAAGHYDFFKFVQESPFAFRKYGNGNNRCNILPLPRIFTIHGLWPSNFTNRHEPCVGAQFSRVVMNEASNDDLRADLELSWRSFISGQSNMDFWEYEYNTHGKCSDHKFSQTQYFDRARSLWKQYKAHTLFSNRSLEPGKSYRLTDLEQAIRSFIGGRRPLLLCKKSEEEKKQYLLEVVICFDDRAINPVNCPRRKECDPRSPVWYML
Pav.sc0001386.1.g040.1.mk	Pav	Pav-Chr0:32765674-32766995	Prunus avium	Rosaceae	MLKLLLLVLFSAASHQAITTHEQPYDYLQYVLQWQKTKCVKKTKCVKVGQRCIPGLQTYEKFTTHGLWPTNLSKILTCNSASKFSSTMLQNDASLLSKMKTSWPNLEQRVAQGKDNDMWFWAMEYEKHGTCAKFSSQNTYLSKACDLWEENKIKDIFAKHKIIPRNATYKDVLLMNAIQMETRSSSLLLCHRVNGSDLLCEVVLCYDDAAKKRMNCSDQSARQTNCGTDIYYK
Pav.sc0001518.1.g120.1.br	Pav	Pav-Chr8:8724369-8724641	Prunus avium	Rosaceae	MGANTDLVTAWPSFRWPDPTMFWGYEYIMHGACFNNQTWYFNTALDLWRQHNVTALLGHTNGYPSSYRDLNLTVSRSIHGKRPLLTCWKS
Pav.sc0004475.1.g130.1.mk	Pav	Pav-Chr6:21909097-21910409	Prunus avium	Rosaceae	MAMLKSSLSFLVLGFAFFLCFIISAGDGSYVYFQFVQQWPPTTCRVQKKCSKPRPLQNFTIHGLWPSNYSNPTMPSNCNGSRFKKELLSPRMQSKLKISWPNVVSSNDTKFWESEWNKHGTCSEQTLNQVQYFEISHEMWNSFNITDILKNASIVPHPTQTWKYSDIVSAIQSKTQRTPLLRCKTDPAHPNANTQLLHEVVFCYGYNAIKQIDCNRTAGCKNQVNILFP
Pav.sc0004705.1.g020.1.mk	Pav	Pav-Chr0:78429100-78432083	Prunus avium	Rosaceae	KTKCVKVGQRCIPGLQTYEKFTTHGLWPTNLSKILTCKSASKFSSTMLQNDATLVSKMKTSWPNLEQRVAQGKDNDMWFWAMEYEKHGTCAKFSSQNTYLSKACDLVNGGDLLWEVVLCYDDAANKRMNCSDQSARQRNCGTDIYYK
Pav.sc0006298.1.g080.1.mk	Pav	Pav-Chr4:3894847-3898934	Prunus avium	Rosaceae	MNGLWSLYNDFNARPKYRSASNAQREFDGEQFKIAETTCVVKMKEYWPNPTAKDLIENYFNLAFKFYEDVNVTKMLEDAGISIGIDFISIVIIQQETACLIKLKEYWPDPTAKDLTENRKIWKKKWKDHGKYTDLLAEDYLNLAFKFYEEANVMKMFEDARISIGMDFDPILIIQ
Pav.sc0006359.1.g040.1.mk	Pav	Pav-Chr6:21940589-21953352	Prunus avium	Rosaceae	TEVYTLDADSWREIECDTQEAHILPHTRIFIKYQYQIELRFSFLDLWNDYVDAHEHNVNSVVEDIKFLGLESPQLRSKLQTSWPDVESGNDTKFWESEWNKHGTCSKETLNQMQYFERSYAMWMSYNITEILKNASIVPHPTQTWKYSDIVAPIKAATKRTPLLRCKQDKNTVLLHEVVFCYEYNALKQIDCNRTSGCQNQPAISFQ
Pav.sc0007435.1.g020.1.br	Pav	Pav-Chr0:101923035-101923906	Prunus avium	Rosaceae	MKFLETIVAMVLGIALSFNIEGNMSCNAAGQYDYFKFVQESPFAFCKYGNGINRCNILPLPRIFTIHGLWPSNFTNRHEPCVGAQFSRDVMNEASNDDLRADLELSWRSFISGQSNMDFWEYEYNTHGKCSDHKFSQTQYFDRARSLWKQYKAHTLFSNRSLEPGKSYRFTDLEQAIRSFINSRKPLLRCKKITEQNATNQYLLEVVICFDDRAINPVNCPGRKECDPLSRVWYML
Pav.sc0009448.1.g020.1.mk	Pav	PavChr0:116343281-116344131	Prunus avium	Rosaceae	MLKLLLLVLFSAASLQAITTHGQPYDYLQYVLQWPNTKCVKARCIPGIQKTEFTTHGLWPTNLSKILTCNSASKFSSTMLQNDATLVSKLKTSWPNLEQRVAQGKDNDMWFWAMEYEKHGTCAKFSSQNTYLSKACDLWEENKIKDIFAKHKIIPRNATYKDVLLTNAIQMETRSSPLLLCHRVNGGDLLWEVVLCYDDTAKKRMNCSDQSARQTNCGTDIYYKFINNNNNN
Peaxi162Scf00003g05349.1	Pax	Pax-Scf00003:5479038-5482720	Petunia axillaris	Solanaceae	MCCNGLRRIGRLQDIPANHVLQNTSSSMASDQWMLRDKAYHMRSDRSLKKILRAIWKNLRYGIPDEELCKHEWLDHGCCNTNSLSTEQYFRAAKRVYDTQFKKNGEQKNLVDYLIDGGIRPSNHIPYSKTNIIGAISSLVGNNNLIYISCKTNNTGWCKGPGVPDNKGTGAALLAYSYYEEFGNGAACLNCYRGSFVSWSPVMH
Peaxi162Scf00018g00238.1	Pax	Pax-Scf00018:2382190-2383715	Petunia axillaris	Solanaceae	MRSIHFVLVNFVIFQCITLLHAQDFDFFYFVQQWNPASCDSKIKCCYPTNGKPAEDFGIHGLWPNYNNGSYPKSCNKNAPYDEAQISDLISSMQKNWPTLSCPSNNGTRFWSHEWKKHGTCSLSTLDIHSYFQAALALKEKLNLLQILKDSEIKPDGGFYSLKAIKEAIEKGIGHASGVECNIDLNGNSQLFEVYICVDKSGSDIIDCPIIPESKRCTETVEFAVFGSESVLDEGSAYSL
Peaxi162Scf00023g00239.1	Pax	Pax-Scf00023:2367253-2369881	Petunia axillaris	Solanaceae	MMKPQKSLLIKILAVQCLLVLCVAKDFDFFYFVQQWPASYCDTRRSCCYPTTGKPDEDFSIHGLWPNYDNGKWPQNCDKESSLDESEISDLISTMEKNWPSLACPSSDGLRFWSHEWLKHGTCSALDQHAYFQTALNFKKKSNLLQNLENAGITPRHGEYYSMESIKQAIKEGVGHTPFIECNVDTEGNHQIYQVYLCVDFSASDFIDCPVFPHGGKCGSKIEFPPFSSGSDDSSHADF
Peaxi162Scf00023g00251.1	Pax	Pax-Scf00023:2433001-2442458	Petunia axillaris	Solanaceae	MQWPGSYCDTKQSCCYPTTGKPSSDFGIHGLWPNNNDGSYPSNCDPSNPYDQSQIISRMQQNWPTLACPSGSGSTFWSHEWNKHGTCAESIFNQHGYFKKALDLKNQIDLLGILQGAGINPDGGFYSLSNIKNAIRSAIGHTPGIECNVDESGNSQLYQCLSVLTAAEDFDFFYFVQQWPGSYCDTKQSCCYPTTGKPSSDFGIHGLWPNNNDGSYPSNCDPSNPYDQSQFSLGEFHKFLIFTMQDLYVMMDGQGSYFIPEGSRGEVIDFVCIF
Peaxi162Scf00023g02528.1	Pax	Pax-Scf00023:2451784-2452453	Petunia axillaris	Solanaceae	MKLIYFLLVNLMILQCITASATGDFDFFYFVQQVHFVKPIQVVAFLVQGSLHQTSVFMDFGLTTRMAQRKSRSPPNLEECRNLIAGIQPDGRSYRLKEVKKSIRKGTGITPVIECNVDPSGNIQLFEMYLCVNKSGSKFIRCPKPSKSSCNSTIKFQEFMQFNH
Peaxi162Scf00023g02529.1	Pax	Pax-Scf00023:2454546-2455073	Petunia axillaris	Solanaceae	MAQNSGATNGTNMVPVPFSTLDEHSYFKAALAFKEKVNLLSVLKDAGIEAGGFYGLEAIKEAIKAGTGHETGIECNKDALGNNQLYEVYLCVDKYGVDLIDCPIIPKRKCNETIEFATFGPAAFVEEGSFFSL
Peaxi162Scf00023g00259.1	Pax	Pax-Scf00023:2455222-2458132	Petunia axillaris	Solanaceae	MYIECNDTGSARRVFDRILDPCVVMYNAIIMGNVRSSKPNEALLLFRELQVKKLEPTDVTVLGVVASCALLGGFWIWVHEYVKKNGFDQYVKVNTALIDMYAKCGSLDDAISVFESMPFRDTQAWSAMIMAYAIHRRARCAITLFQEMQNSQVTPDRITFLGLLYACNHSGLIEEGFRFFNSMKENYKIVPGLKHYGYMLDLLGRAGRLTDAYKFLMELPIAPTVLLWRTLLAACSIHGNVDLGKLVIERIFEIDKSHSGDYVIYSNMCAQAGKWEEVSNIWKLMKVRGIKKIPGCSSIEVNNVLHEFFSGDVTHIEHRELLQEVDKLIEKLKSVGYVPDTSIAFRPGLKDLEKEVTLRYHSEKLAITFGLLNSPPGKTIRVVKNLRICGDCHSAAKLI…
Peaxi162Scf00062g00616.1	Pax	Pax-Scf00062:665244-667209	Petunia axillaris	Solanaceae	MAFFGVCWWFSAGGITVSLHVRSVPLPCSVVLINSIMWFSDMSLWMAVFAAIVYGGVCCCARRERGRGGMGFGVPQIFCQVINMYDMQFVLQWNPSVCSRTMKPCINPVPQTFTIHGLWPADALARSLHFQKPQSTQELQDFNNDVCARNRWFLCYFSIFYFLFRLLKYNAYAMQMALLNQDQNLVNALHHVWPSVIASRPDDQFWEHEREQHGFGVRTLIDQLGYYDTMIATNGNTDLKDYLSRVGIQPGRTFTRGQLRRALNPLAMGIDIRCHFNGTHNFRWEVIFCLDKSSLYSFVSCQRGKFGGAFVRLTLSCALRKPLYFPS
Peaxi162Scf00222g00321.1	Pax	Pax-Scf00222:347024-348269	Petunia axillaris	Solanaceae	MRYCGPILLKLFIVNCLFVLCVSQSFDFFYFVLQASLHLSLWPPALCDQKRSCCYPTTGKPALDFGIHGLWPNYNNGSYPESCDKTALYDETEIEDLISSLQKNWPTLACPTNNGTKFWRHEWDKHGTCSLSTLDEHSYFKAALDFKEKVNLLSVLKDAGIEPGGFYSLEAIKEAIKAGTGHEAGIECNKDALGNNQLYEVYLCVDKYGVDLIDCPIIPKRKCNETIEFATFGPAAFVEEGSFFSL
Peaxi162Scf00222g00322.1	Pax	Pax-Scf00222:349725-350861	Petunia axillaris	Solanaceae	MHCLIFFKYSRKKDQKFLSRIFVGLLILISELIVMFQWPGSFCETNRSCCFPSTGKPASNFSIHGLWPNYKNGSYPEFCNPSNPFNQTQISDLISRMQNNWPSLSCPNANNTKFWAHEWDKHGTCSESILNQHCYFEVTLNLKEKLDLLQILKNAGIQPDGRSYRLKRVKKAIRKGTGFAPVIECNVDPSGNSQLFEIYLCVNKSGSKFIRCPKPSKSSCNSTIEFPVF
Peaxi162Scf00222g00034.1	Pax	Pax-Scf00222:359795-374899	Petunia axillaris	Solanaceae	MASIFATSMLTFFLVTQCLLVLTAAQDFDFFYFVQQWPGSYCDTKQSCCYPTTGKPSSDFGIHGLWPNNNDGSYPSNCDSSNPYDQSQVSDLISRMQQNWPTLACPSGSGSTFWSHEWNKHGTCAESVFNQHGYFKKALDLKNQIDLLAILQGAGINPDGGSYSLSSINNAIKSATGFTPGIECNVDQSVLTAAEDFDFFYFVQQWPGSYCDSKQSCCYPTTGKPSSDFGIHGLWPNNNDGSYPSNCDPSNPYDQSQVSDLISRMQQNWPTLACPSGSGSTFWSHEWNKHGTCAESIFDQHGYFKKALDLKNQIDLLAILHGAGINPDGGSYSLNSIKNAITSAIGHTPGIECNVDESGENVVPALSSQHFKILSLLFGLISYILVPIASAGRQPFHYS…
Peaxi162Scf00222g00314.1	Pax	Pax-Scf00222:377997-379895	Petunia axillaris	Solanaceae	MMKPQKSLLIKILVVQCLLDLCVSQDFDFFYFVQQWPASYCDTRRSCCYPTTGKPDEDFSIHGLWPNYDNGKWPQNCDMESSLDESEISDLISTMEKNWPSLACPSSDGLRFWSHEWLKHGTCSALDQHAYFQTALNFKKKSNLLQNLENAVIA
Peaxi162Scf00315g00073.1	Pax	Pax-Scf00315:759437-774326	Petunia axillaris	Solanaceae	MRFLSIVKLVVFVLCCCVVRIKCGGWDEEKGLLRKVGYEQREFDYFKLCLQWPATYCRKTRHCCSSNACCSRSNSPPVFTIHGLWAEYNDGTWPSCCGGREFDQKEEVLFDAGYLPSSSEKYPLGGIISAIENAFHATPELVCSGDALEELRICFYKNFEGLEAMPHQFLSLQGSLV
Peaxi162Scf00336g00045.1	Pax	Pax-Scf00336:449266-450052	Petunia axillaris	Solanaceae	MFKLQLASVLCVFLFACSPISGSFDHWQLVLTWPAGYCKVKGCPRPVIPNDFTIHGLWPDSISVIMNNCDPTKTFVTITEINQITELEKRWPELTTTAQFALTSQSFWRYQYEKHGTCCFPVYSQSAYFDFAIKLKDKTDLLSILRSQGVTPGSTYTGERINSSIASVTRVKPNLKCLYYRGKLELTEIGICFDRTTVAMMSCPRISTSCKFGTNARITFRQ
Peaxi162Scf00457g00004.1	Pax	Pax-Scf00457:2806-3439	Petunia axillaris	Solanaceae	MENQLLTFWPPIRENSRPWDLWKHEWREHGVCVGRDYKPETYFRTAININEMLQQGNLFNYLKTDGIIACDSLSFTRAEVVKAVQKVFGSRSRDIYLTCIPIDEKNDTHVYLSEVILCTSVNGRSFTSCPQQTDPRSCPTGAKAPRIMLPHPQKQTRMSGSLQEVQADRTSYV
Peaxi162Scf00457g00010.1	Pax	Pax-Scf00457:11391-13077	Petunia axillaris	Solanaceae	MKLLFFLHIVMTVLLVSVQSTEIPKTALMQFVLQWPPTFCIKLARSKESEKCIETIPQKFTLHGVWPADSRGNGLSVTQNKCPTWDPDSWEDVLGTMENQLLTFWPPIRENSGPWDLWKHEWREHGVCVGRDYKPETYFRTAININEMLQQGNLFNYLKTDGIIACDSLSFTRAEVVKAVQKVFGSRSRDIYLTCIPIDEKNDTHVYLSEVFLCTSVNGRSFTSCPQQTAPRSCPTGAKAPRIMLPHPQKQASWMSGSLQEVQGDGTSYV
Peaxi162Scf00457g00003.1	Pax	Pax-Scf00457:27060-28495	Petunia axillaris	Solanaceae	MHQMQYVLRWPQTYCMDNNVRCRPSPPMKFTLVRFLGTDASGDPFTNCRDNVNHNWNSVFTPSLKKDLENYWPSLTTNQDQEDMWKKAWEEHGACTTSKFKTPTAYFNRAVRAAKGIKDLLNDHLIKNDGIVPCDSALYKNDEIVNALTTVANKKRVSFTCTLRNGKHYLNEVTFCYNNDATRFADCPNSVTLKRCLAANIVVPRPPTSSISIPGILERPEESFDPIADGISSSYATVN
Peaxi162Scf00746g00027.1	Pax	Pax-Scf00746:278958-279776	Petunia axillaris	Solanaceae	MEFLIMIMMFNMLVPQIFSQVNDYHIMQFVLGWNPSFCSKPDTKPCVNPVPENFTIHGLWPANAYANSLYLKMPKSWKERQDLKNDMALLNQDQNLVNSLHHVWPSVVPKFPAELFWRHEWAKHGFGIRAQIDVKTYFEAATRIHDTMIAINGKTNLKGYFTGVGIQPGKSVTVSQLGRALNPLVNGIDIRCYNNGTHNFLLEVIFCLDKSSLYSFISCQRAYSRTGQVQLTGSCVLKDPLYLPSQ
Peaxi162Scf00803g00534.1	Pax	Pax-Scf00803:627977-629438	Petunia axillaris	Solanaceae	MVVISVKAVVLIQVSIIVLSSFYELSHGEVGIENVFDEPVLEPLSFKFGRKRPPPSRPPKQQQPSPPRPFKSPSPPSSWTPPPSAHAQPPPPHMVPTVVSDYHLMQYVLQWVPTTCMKEQTCKAFYLNPSANVFSLHGLWPADIKGHSLICESPPSSTVGKVWANDNTLKSELQDVWPNLLLIKSDEWLWKHEWDKHGSCTSSIISDVDYFKAAITINSMIKDRGSKTNLVDYLQAAGIHPSNSSFHSKIDIKSALYPLVGKNNEVYVSCEKIDNKVHLKEIYLCLDKSLQKFISCPTQPQNYRYCGSSSPNNIEHMDLTYLQAS
Peaxi162Scf01075g00113.1	Pax	Pax-Scf01075:126006-127475	Petunia axillaris	Solanaceae	MVVISVNALVLIQVSIIVLSSFYELSHGEVGIENVSDEPVLESLMFKIGHKRPPPSRPPKQQKPSPPRPVKSPPPSPPLPPPPVKSPPSWTPPPSAHAQPPPPHMVPTVVSDYHLMQYVLQWVPTTCMKEPNCKASFLNPQENVFSLHGLWPANSTGYSLNCSEPKLTTLLNVRNVWRGDQTLKLKLQKVWSNLLGPDEGFWIHEWKKHGFCTNTIIKDVDYFKAAITINNMIVKGSTNNLIGYLKAVGIYPSNSSFHSKTDIESALYPLVGKNNKVYVSCEKIDNQVHLKEIYLCLDKSLQKFISCPQPHANRGTYGSYLPTSIIMAGDEEIIPSTWLKNKREKIQQYNRLLLD
Peaxi162Scf01242g00036.1	Pax	Pax-Scf01242:26526-32213	Petunia axillaris	Solanaceae	MANLSTQLLYLLIIAFCVIQINCNNNWNVEEEEGILRQRSGHQREFDYFKLSLLWPGTACRTTSTDTKCCPSNACCRLKRFLRAADGLWADYNDGTWPACCSGSEFDAKEIETLLKPLRKYWPSYSCEASSTCHHGTGSFWAHENPIQFKELTCPPSLHFLYDDTGDIHFQWEKHGTCSYPVVHDEYEYFLTTLNVYFKYNVTGVLFEAGYVPSNSEKYPLGGIISAIQNAFHATPELICSDDEVEELRICFYKDFQPRDCASGSIIKSGRVSSGTCPPYVSLPAYGSWGLNNNTAAGYWSKR
Peaxi162Scf01298g00002.1	Pax	Pax-Scf01298:50057-50832	Petunia axillaris	Solanaceae	MCFSNFRMFKLQLTSAFYIFLFALSPIYGYFDHWQLALTWPAGFCKIKNCPIKPIPNNFTIHGLWPDNVSAVLYDCHPNKQFTTIIDPRIKTELEKRWPELTTSKSALHRQPFWKYEYEKHGLCCLDVCSQSEYFEFAMKFKDRTDLLTILRSKGVAPGFTYTGEKINSSIASVTRAAPNIKCLYYQGNLELTEIGICFNRTTERMMSCPRISTSCKFGTNAGIMFRP
Peaxi162Scf02151g00011.1	Pax	Pax-Scf02151:108029-108857	Petunia axillaris	Solanaceae	MEFLIMIMMFNMLVPQIFSQVNDYHIMQFVLGWNPSFCSKPDTKSCVNPVPEIFTIHGLWPANPYANSLYLKMPKSWKERQDLKNDMALLNQDQNLVNSLHHVWPSVVPKFPSELFWRHEWAKHGFGIRAQIDVKTYFEAATRIHDTMIAINGKTNLKGYFTGVGIQPGKSVTVSQLGRALNPLVNGIDIRCYNNGTHNFLLEVIFCLDKSSLYSFISCQRAYSRTGQVQLTGSCVLKDPLYLPSQ
Pbr013326.v2.1	Pbr	pbrv2-Chr05:20468507-20471372	Pyrus bretschneideri	Rosaceae	MAILSAQFASAVALIAVAASLCLIDAKAAGIGIEIGSRGGGGQREFDYFNLALQWPGTFCQRTRHCCSSNACCRGSNAPTMFTIHGLWPDYNDGTWPACCTQKTFDDKEISTLHDALDKYWPSLSCGKPSSCRGGKGSFWGHEKHGTCSSPVVGDEYNYFLTTLNVYFKYNVTQILNEAGYVPSNTEKYPLGGIVSAIQNAFRATPRLVCKKGAVEELHLCFYKDFQPRDCLVGSGSLSDKLASSSSCPSFVSIPAYASLGLGGGETEISSA
Pbr024860.v2.1	Pbr	pbrv2-Chr17:26770222-26771049	Pyrus bretschneideri	Rosaceae	MGMTGMIYMVTMVFSLTVLVLCSSTVGYDYFQFTQQYQPAVCNSSTTPCKDPADKLFTVHGLWPSNWNGSHPVNCTNKTMNSLTMGNLTAQLEIIWPNVLNRNDHAGFWNRQWNKHGTCGVPKINDSLQYFRTVIKMYITQKQNVSEILAKANIKPEGKNRTLVDILKAIRSGTNNKAPKLKCQKKSSMTELVEVSLCSDHNITQFINCPRPFPQGSPHFCPNNSIQY*
Pbr038552.v2.1	Pbr	pbrv2-Chr13:4042214-4043212	Pyrus bretschneideri	Rosaceae	MMFYIIQWPGAYCDNANYTCCHPNSGKPTADFGIHGLWPNYKDGGYPFDCDPNSVFDKSESFNLSSLDKNWSSLKCPSSDGYGIWSHEWEKHGTCSESELDQKEYFEAALKLKEKVNLLQILKKAGIVPNDEVYSIETIVRGSYKRRCWVQPRDRMQQRFCRKQPLPSLFVRGHFRRRHH*
Pbr019009.v2.1	Pbr	pbrv2-Chr15:12654005-12655063	Pyrus bretschneideri	Rosaceae	MESKLVQVIFFFLFVTVSSAYTPFQYFMHVQFWPAAECQAIGGVNKCHIMQPSHLQFTIHGLWPANKSSSSSLTCMGDAFNVNGMDDALKKELLSSWWDWRDGDHVKFWQREYDKHGKCSDNVFPKTEYFRKTLATYHDFDIAQILQKANIVPQPLQPKMSLYKLYSIDQITKAIESETGEHSVNIRCYQQMQKQSKKLIYLAQVALCYDESGNNRIDCDPGETTSCKFQRTDPETVPSIAHIKLW*
Pbr005074.v2.1	Pbr	pbrv2-Chr16:5593995-5595666	Pyrus bretschneideri	Rosaceae	MGCLSVVCVAEDFDFFYFVQQWPGSYCDTKTSCCYPTTGKPAADFGIHGLWPNYNDGSYPSNCDPSNPFDQSEISDLRSSMQKEWPTLACPSSSGIAFWTHEWEKHGTCSESVIDQHGYFEAALNLKKKINLLQALKSAGIQPNGDSYTLQNITEAVKDATGFTPFIECNVDESGNSQLYQVYLCVDTSGSDLIECPVFPHGQCGAQIEFPTF*
Pbr005073.v2.1	Pbr	pbrv2-Chr16:5597569-5598750	Pyrus bretschneideri	Rosaceae	MDSKFDRSMFIRLFIIQCLAVVSVSQSFDFFYFVQQWPGSYCDTEASCCYPTTGKPAREFGIHGLWPNYNDGSYPSNCDSDNPYDESKISDLISRLQADWPTLACPSGNGSKFWAHEWNKHGTCSESVLDQHGYFEASLNLKENLDIFQILQNAGIQADGNMYSLSSIKEAIKSAIRYTPGITCNEDASGNSQLYEVYICVDTSGSKLIECPVLPGTKCSSKIEFPSF*
Pbr019010.v2.1	Pbr	pbrv2-Chr15:12673758-12674529	Pyrus bretschneideri	Rosaceae	MQPSHLQFTIHGLWPAKIPSSSSLNCKGDAFNVNGMDDALKKELLSSWWDWKKGKHVEFWQREYDKHGKCSDNVFPKTEYFRKTLAMYHDFDIAQILQKANIVPQPLQPKMSLYKLYSIDQITKAIESETGRHSVNIRCYQQDQKKKNESKTLIYLAQVALCYDRSGNNRTNCDPDETTSCNFAKAEPKTVPRIAHIKLW*
Pbr038551.v2.1	Pbr	pbrv2-Chr13:4044698-4046019	Pyrus bretschneideri	Rosaceae	MTIRYSSTLILIKRLITQYVSVLCVSPDFDFFYFVQQWPGAYCDATNFACCYPKSGKPTADFGIHGLWPNYKDGGYPSNCDPDSVFDKSEISELLSSLDKNWPSLKCPRSDGYRFWSHEWEKHGTCSESELDQKEYFEAALKLKKKVNLQQILKKAAIVPNDEFYSIESIVEALKEGAGYTPGIECNNDSAGRNSQLYQVYLCVDTSGKTSLSVLSF*
Pbr043463.v2.1	Pbr	pbrv2-Chr10:13148128-13149159	Pyrus bretschneideri	Rosaceae	MHFFKIVLVVIALCFVTYLGKSNAATPYDIFQFVQQSPFVFCLRNGICGNQPVRRHTFTTHGLWPSNFTDPSAPILCAGTVFSRNEMNADHSLQLLLFNSWPNFNIRRTNMDFWAQEYNKHGRCSDNKFSQTQYFHEAYRLWFTYNAQHLFSQTTGIVPGYQYRYIDLESAIRRTIGGKKPLLMCKYDGGITYLLEVVICFDYNAANPVDCVRTTNCGALVWYSL*
Pbr045147.v2.1	Pbr	pbrv2-Chr10:19728053-19729036	Pyrus bretschneideri	Rosaceae	MHFFKIVLVVIALCFVTYLGKINAVTPYDIFQFVQQSPFVFCLRNGICGNQPVRRHTFTTHGLWPSNFTDPSAPILCAGTVFSRNEMNADHSLQLLLLNSWPNFNIRLTNMDFWEHEYNKHGRCSDNKFSQTQYFHETYRLWFTYNAQYLFSQTIGIVPGYQYRYIDLESAIRRTIGGKKPLLMCKYVGGITYLLEVVICFDYNAANPVDCVRTTNCGALVWYSL*
Pbr038550.v2.1	Pbr	pbrv2-Chr13:4047192-4049480	Pyrus bretschneideri	Rosaceae	MRYSNTLILIKLLIIQYLSVLCVSQDFDFFYFVQQWPGAYCDTKHTCCYPKSGKPTADFGIHGLWPNYKDGGYPSNCDPDSVFDKSQISELLTSLNKNWPSLSCPSSNGYRFWSHEWEKHGTCSESELDQKEYFEAALKLREKVKLLQILKNAGIVPNDELYNLESIVEAIKVGVGHTPGIECNKDSAGNSQLYQVYLCVDTSGQDIIECPLLPKGRCASKIQFPKF*
Pbr022379.v2.1	Pbr	pbrv2-Chr10:18989907-18993328	Pyrus bretschneideri	Rosaceae	MAILSAQFASAVALIAAASLCLIDAKQAGIGVEIGSRGGGGQREFDYFNLALQWPGTFCQRTRYCCSSNACCRGSNGPTVFTIHGLWPDYNDGTWPACCTQKTFDEKEISTLHDALEKYWPSLSCGKPSSCHGGKGSFWGHEWEKHGTCSSPVVGDEYNYFLTTLNVYFKYNVTQILNEAGYVPSNTEKYPLGGIVSAIQNVFRATPKLVCKKGAVEELHLCFYKDFKPRDCLVGSGNLNDKLASSSSCPNYVSIPAYASLGNYSLTQNYLKVDLCVRRRLSFFFRIPYLNSLCNVHYLRITCGIDGFLTCNEAGNLDPKGPPVGGSNVCACWV*
Pbr038549.v2.1	Pbr	pbrv2-Chr13:4052744-4054757	Pyrus bretschneideri	Rosaceae	MKTNPSTFVKLLLIGCLSVVCVAEDFDFFYFVQQWPGSYCDTKQSCCYPTTGKPAADFGIHGLWPNKKDGSYPSNCDPNNPFDQSEISDLRSSMQKEWPTLACPSGNGIAFWTHEWEKHGTCSESFIDQHGYFAAALNLKKKINLLQALESAGIQPNGDSYTLQNIKGAVKDATGFTPFIECNVDESGNSQLYQVYLCVDTSGSDLIECPVFPHGKCGAQIEFPTF*
Prudu.022584.v1.0	Pdl	Pdl-Chr8:15030223-15036430	Prunus dulcis-Lauranne	Rosaceae	MTNLPLLCPYKPTTPDASEIEKVPHIFENGYILCQFASAVALIVVASLCLIEANQTGIGIEIGSRRQREFDYFNLALQWPGTFCQHTRHCCSSNACCRGANSPTVFTIHGLWPDYNDGTWPACCTQKSFDEKEISTLHDALEKYWPSLSCGRPSSCHGGKGSFWEKHGTCSSPVARDEYSYFLTTLNVYFKYNVTKVLNEAGYVPSNTEKYPLGGIVSAIQNAFRTTPKLLCKKGALEELHLCFYKDFKPRIVRLDLPVQMAGYIQGLAVVKRKFQVPDADYSQTSSNIWTFVLSTPAVNSFIAIGFSSNGQMVGSSAIVGWVSSTERTIKQYFLGGTSANLVEPDKGNLQVASNFSLITSQSSRLYLGFQLETSQPQTRLLYSVGPDGFLPVAPNYRL…
Prudu.002480.v1.0	Pdl	Pdl-Chr1:23685612-23687410	Prunus dulcis-Lauranne	Rosaceae	MEEERNNNQPTMRFSTSLILIKLFVIQYLSVLCVSQDFDFFYFVQQWPGAYCDTKHTCCYPKSGKPSADFGIHGLWPNYKDGSYPSNCDPDSVFDKSEISELTSNLEKNWPSLSCPSSNGFRFWSHEWEKHGTCSESELDQKDYFEAALKLKQKVNLLQILKTAGIVPDDGMYSLESIKEAIKEGAGYTPGIECNKDSAGNSQLYQVYLCVDTSGQDIIECPVLPKGRCASDVQFAKF
Prudu.002479.v1.0	Pdl	Pdl-Chr1:23683033-23684336	Prunus dulcis-Lauranne	Rosaceae	MKSNSSTLIKLLVLGCLSVVCVAEDFDFFYFVQQWPGSYCDTKKSCCYPTTGKPAADFGIHGLWPNYKDGSYPSNCDPSNPFDQSEISDIRSSMQKEWPTLACPSGSGIEFWTHEWEKHGTCSESVIDQHGYFAAALNLKKKLSLLQALESAGIQPNGDSYSLGNIKDAVKSATGFTPFIECNVDESGNSQLYQVYFCVDTSGSDLIECPVFPHGKCGSQIEFPSF
Peq016939	Peq	Peq-scaffold_387:940225-941852	Phalaenopsis equestris	Orchidaceae	MKFILLVFFLALPSFCSALEAQGFDFFYLVLEWPGSFCGATQSCCYPNSGKPASDFLIHGLWPNNKDGSYPSNCDPNTPFDSSQISDLSSSMATEWPSLACPSNNGESFWAHEWAKHGTCAESVLNEHDYFHAALSLKDKANGILQMLSSSGIEPNDNSYSVNSIIEAINGGIGYAAGIECNQDESGSSQLYQVYLCADTSASSFINCPVFPKGGCSGEIKFPSF*
Peq007446	Peq	Peq-scaffold_767:3045889-3046788	Phalaenopsis equestris	Orchidaceae	MKLQWPGAYCQQTNGGCCLPTTGEPAADFLIRDLITYSSNGDSITKCQNINFDYNQISSLSDDLEAYWANIKCPSNNGRSSWRSKWKTYGVCSGLNQTSYFETGLRLLQKADISFNLVKNGIHPDYNLYRLADIKSAITEGIGAEPLIRCSRGPFGKFQLFEVHICVDNGGSAAIDCPVKPKFSCSEEILFHPYRGWMLNDTTKGIGTGSVMDLLPIDVE*
Peq027183	Peq	Peq-scaffold_838:17140-17373	Phalaenopsis equestris	Orchidaceae	MFTGIKPDGGYYSVSSIKDAIKQATGFTPWIECNADEGRNRQLYQVYMCVDTSATNLIECPVFPRGKCTAQIEFPPF*
Pm003089	Pmu	Pmu-Pm1:23106717-23110554	Prunus mume	Rosaceae	MGMLKSSLAFLVLAFAFFLCFIMSAGDGSYDYFQFVQQWPPTNCRVRIKRPCSNPRPLQYFTIHGLWPSNYSNPTVPSNCNGSKFDARKVSPQLRNKLTKSWPDVESGNDTKFWEGEWNKHGTCSEQTLHQMQYFEISHDMWLSHNITHILKNATIVPSATQTWKYSDIVTPIKIATKRTPLLRCKPDPmQNKSGPKTQLLHEVVLCYGYNTKKQIDCNRTAGCWNNVDIKFQ
Pm006492	Pmu	Pmu-Pm2:17129148-17130564	Prunus mume	Rosaceae	MRFSTSLILIKLLVIQYLSVLCVSQDFDFFYFVQQWPGAYCDTKHTCCYPKSGKPSADFGIHGLWPNYKDGSYPSNCDPDSVFDKSEISELMSNLEKNWPSLSCPSSNGFRFWSHEWEKHGTCSESELDQKDYFEAALKLKQKVNLLQILKTAGIVPDDGMYSLESIKEAIKEGAGYTPGIECNKDSAGNSQLYQVYLCVDTSGQDIIECPVLPKGRCASDVQFAKF
Pm006493	Pmu	Pmu-Pm2:17132091-17139267	Prunus mume	Rosaceae	MKDLKAEKLECQNQHPSQPQEPSELGTTFFRICVNGLNTLSGSYCDTKKSCCYPTTGKPmADFGIHGLWPNYKDGSYPSNCDPSNPFDQSEISDLRSSMQKEWPTLACPSGSGIEFWTHEWEKHGTCSESVIDQHGYFAAALSLKKKLNLLQALESAGIQPNGDSYSLGNIKDAVKSGTGFTPFIECNVDESGNSQLYQVYFCVDTSGSDLIECPVFPHGKCGSQIEFPSF
Pm010261	Pmu	Pmu-Pm3:3507506-3512025	Prunus mume	Rosaceae	MAMRKIMIQNATSRTMAVMIKISSMVVQSQSMNLTHYLKETAWEEPEENLSKLLSQPSEDFSQACEKMFKGCKEFFQYIHQENSLVPTTPPTVEKIENLEEVKNEDQKMVQEQKYEEIPTKEDSQVNFYKDQNMVRVEIDMVVGNKTNLPKSSMAKLELEAKSGFSIHFLWELDPmNRDSSWHQQFDSIQVNGEEKFEFHKYVLGSSSVSLFSNAYPMSGLFYLETTCVVKMKEYWPNPTAKDLTESKFFWERQWKEHDYFNLAFKFYEDVNVTKMLEDAGISIGMDFDPIVIIQVIEKKTKSFPNIRCYKGMLWGDRICFGKYGMFRDCNMRIEDMFLGCKRTQNVYHKISLPmMPPTIKAEKCDGGDANEADEVVDANLLRIEEDDDDFVSKRDCLS…
Pm013135	Pmu	Pmu-Pm4:1986017-1986892	Prunus mume	Rosaceae	MKFSETIVAMVLGIALSFDIGGNMSCNAAGQYDYFQFVQESPFVFCKNITGKGCNILPLPRIFTIHGLWPSNFKHRHKPCVGAQFSRDVMNEASNDELRADLELSWRSFISGRSNMDFWEYEYNKHGKCSDHIFSQTQYFDRARSLWKQYKAHTLFSNRSVEPGKSYRFTDLEQAIRSFIGGRRPLLLCMQSEWKKKTKQYLLEVVICFDDIAINPVNCPKRMSKECLPQSPVWYML
Pm017089	Pmu	Pmu-Pm5:7947227-7950513	Prunus mume	Rosaceae	MAKPNGTCRTDLGPSPSSHQGPSSLNSRPLQLEPTMGLKGSRSLKFATAKYLPKLVLQWPNTLYQIDKNKYNSADKFVEKFKIHGLWPTNFSNHPLNSKYDPPQIFDKSLVEGDPELLAKMEAAWPNLLTGRKDREFWAYEYVKHSGCGGFPTQNDYFEKTLALWAKNNISKFFEASDIRPGHNKYTLDDLERAIQKKTQRLPLIRTFKELKNATTEYFLWEVIICYDQVGKSRIDCPLHPmPESSQSKANILYGQPPETGKTNSKGEGSDRKREK
Pm020547	Pmu	Pmu-Pm6:3611392-3615100	Prunus mume	Rosaceae	MNPCRSLRLCDNCLFQLMTSDLVARLNDSWPSLKRSKENLDFWKYEYNKHGKCSNDLFSQTKYFEHAWHLWNKYKAHDLFSNHSILPDSPHNYSTLEKAIRSFINGCKPLLRCKRNATNQYLLEVRICFDKKANKPENCKGNTDCKQTLDVWYMLQPIDTRVN
Pm020551	Pmu	Pmu-Pm6:3634812-3641224	Prunus mume	Rosaceae	MEGRESSCHPLLRGGRRESKFSHGFSPmQIQSLAAICEALVPPLSLEDTINNNNNNKEESPDDQALHSIYRASGSQPPIPDEVAELMVKRALPEVLEGMKLFLKMLSFRLGTLLLCRHRCLSWKWPFIHSFSEMSLEKREEVLKKWSREKLVLTLRLMFLVVKIFCFYTFFSWLDENSRNPmWKAVGYDLNTNKKLIKTPKERPLEQGIIETMNESDSTLVQSLTKRGLRVSDDTTHNLHKIQCDVVIVGSGCGGGVAAAVLAESGQKVIVVEKGNYFLPKDYSSLEGPSMNELYESGGIMSSVDGMIMILAGSTVGGGSAINWSASIRTPDTVLHEWSVDHKVRLYASSDYKSAMDVVCKRIRVTDSCTEENFQNQILRKGCDTLGLKVDLVPRNSPG…
Pm020725	Pmu	Pmu-Pm6:4597153-4603287	Prunus mume	Rosaceae	MAIFSAQFASAVALIVAASLCLIDANQTAIGIEIGSRGQREFDYFNLALQWPGTFCQRTRYCCSSNACCRGANSPTVFTIHGLWPDYNDGTWPmCCTQKSFDEKEISTLHDALEKYWPSLSCGRPSSCHGGKGSFWGHEKHGTCSSPVARDEYSYFLTTLNVYFKYNVTKVLNEAGYVPSNTEKYPLGGIVSAIQNAFRTTPKLLCKKGALEELHLCFYKDFKPRDCAIGSTSPNGRLYSSSSCPDYVRIPmYASMAKVNSETDSCGSSLNLQNVNLPFDAASLHCLSVWDAHNYILRYSQTSSNIWTFVLSTPmVNSFIAMGFSSNGQMVGSSAIVGWVSSTERTIKQYFLGGTSANLVEPNKGNLQVASNFSLILSQSSRLYLGFQLETSQPQTRLL…
Pm022981	Pmu	Pmu-Pm7:1036558-1038061	Prunus mume	Rosaceae	MLTLGPmRSRIDSCPIASTDGCWRGSTFDHHSWGRQDIDGGDARVSLQLGQGLIVEQSMVVATQRLENQPKMSNLTKSLGKNWPSLSCPSRRSEKLWKHEWQKYETCSEELFGGQYQYFHAALNLLKTVDILKLLSDAGIHPNGSFYSASAVYSAIQSKVTHMPGIACNEDKTGNKQLYQFSMCGETAGTKIVDCLGLSSHGKCSEKIKFPSF
Pm023472	Pmu	Pmu-Pm7:5297828-5298238	Prunus mume	Rosaceae	MKNSWPNLEQRVAQGKDNDMLFWAMEYEKHGTCAKSSSQNTYLSKACDLWEENKIKEIFAHHKIIPTNATPYKDVLLMNAIQMETRSSPLLLCHRVNGDDLLWEVVLCYDDTAKKRMNCSDQSARQTNCGTDIYYK
Pp3c2.17290	Ppa	Ppa-Chr02:11451878-11453874	Physcomitrella patens	Funariaceae	MSEIESAGGVLQLCKLKLNLQRGSSQALFTLHPLSLEIQRFWVALWACHSPTNRCFPSSQLKHCGSGALSSVFNMERKLLTLGLLLVAAFALVEGKAEQVPAPSEAFEGARRQKDNSFDFLFFVQQWPGSYCDSRQGCCFPVTGEPGPYFGIHGLWPNRDDGTYPATCSNEAFDPSLLADVIDNLNKNWGTLACNSKRGNEDFWEHEWSKHGTCSGFTQREYFQNSVDLYNDYDITGALRDAGIVPDDRFYSIAEISKAFANLLGFAPEIECNTDPKGNRQLYQVYICVAKDGKTLVECPASIRKPCQGSVQFPVFGSNDSGDVKPSDTEVIADELLDISQA*
Pp3c1.22510	Ppa	Ppa-Chr01:16706613-16709233	Physcomitrella patens	Funariaceae	MLLLRPAPSRVFSVTGSVDAAASLPRLTLHHHSRIVNLCGIISSRPCCFSFSSFGIVRIAVEGMRALLKGTAAMPSIMLVALVAWSMICGLAVQAQDDFDFFYFVQQWPGSYCDTRRGCCFPLSSNPKAVFGIHGLWPNYDDGSWPDFCTKEPFNPKELADVVDQMDDDWGSLACPASDSHSFWTHEWTKHGTCSGLGQHGYFQSAIDLYGKHDITGALAKAGILPDGKHYQVDAIRHAISTVLDGHLPGIDCNKDGHGNRQLYQVYICVGKDGKTLIECPIFPRNECKGSVEFPVFDPHHHRLNSGGANDTGMRSDH*
Prupe.8G184700	Ppe	Ppe-Pp08:18308798-18312269	Prunus persica	Rosaceae	MPLKLNKFLISLKMAIFSAQFASAVALIVVASLCLIEANQTGIGIEIGSRKQREFDYFNLALQWPGTFCQHTRHCCSSNACCRGANSPTVFTIHGLWPDYNDGTWPACCTQKSFDEKEISTLHDALEKYWPSLSCGRPSSCHGGKGSFWGHEWEKHGTCSSPVARDEYSYFLTTLNVYFKYNVTKVLNEAGYVPSNTEKYPLGGIVSAIQNAFRTTPKLLCKKGALEELHLCFYKDFKPRDCAIGSTSPNGRLYSSSSCPDYVSIPAYASMGLGSGETEISSA*
Prupe.8G219600	Ppe	Ppe-Pp08:19985717-19986844	Prunus persica	Rosaceae	MKFLETIVFMVLGIALSFNIGGNMSCNAPGQYDYFQFVQESPFLFCKNINGKGCNILPLPRIFTIHGLWPSNFTHRHKPCVGAQFSRDINEASNDELRADLELSWRSFISGRSNMDFWEYEYNKHGKCSDDKFSQTQYFDRARSLWKQYKPHALFSNRSLEPGKSYSFTGLEQAIRSFIGGSRPLLLCEQSKRKKNKKKTK*
Prupe.6G319200	Ppe	Ppe-Pp06:28311489-28312952	Prunus persica	Rosaceae	MGMLKSSLAFLVLVFAFFFCYVMSSGSYDYFQFVQQWPPTNCRVRVKRPCSNPRPLQYFTIHGLWPSNYSNPKMPSNCTGSQFKKQNLYPYMQSKLKISWPDVESGNDTKFWEGEWNKHGTCSERTLNLMQYFQRSHAMWKSHNITEILKNASIVPHPTKTWKYSDIESPIKRATKRTPVLRCKRDPVQANTQLLHEVVFCYEYDALKLIDCNRTDCWNNVDIKFQ*
Prupe.5G070500	Ppe	Ppe-Pp05:8474980-8476076	Prunus persica	Rosaceae	MPLRYEILAGASLQAITTHGQPYDYLQYVLQWQKTKCLKVGKRCTPYEKFTTHGLWPTNLSKILTCKSASKFSSTMLQNNASLLSKMKKSWPNLEQRVAQGKDNDMWFWAMEYEKHGICAKFSSQNTYLSKACDLWEENKIKEIFEHHKIFPTNATSYKDVLLMNAIEMETRSSPLLLCHRVNGDYLLWEVVLCYDDTAKKRMNCSDQSARQTNCGTDIYYK*
Prupe.7G141600	Ppe	Ppe-Pp07:15692439-15694064	Prunus persica	Rosaceae	MLFMKQLVRWVQSIESLMVILAPLTQPKTTHIIFLCLIVLSMAAAAAAGKYSDYDDFEFYSLFITWPNTYCMLMKDLAGSDCYEPVAQKFIIHGLWPIYNDFHVRPKCRSTSNAQKQFNGEPFKKCGIILFFISTCHVVFFYFCRDVAAALEYLHHGCAILIVHCDLKPSNILLDDAKVAHVADFGIAKLLGGGDSMTQTMTLATVGYMAPEYEMEGIVSTRGDVYSFGIVLMETFTKRKPTGEMFVGEMNLKQWVSNSLLADAIVEVVDAYLLGAEEDHFVAKRDCLSSIMRLGLACSAESPEEKMSMQEVVVTLNRIKIKFLKDSGVE*
Prupe.1G275300	Ppe	Ppe-Pp01:28105860-28107602	Prunus persica	Rosaceae	MKSNSSTLIKLLVLGCLSVVCVAEDFDFFYFVQQWPGSYCDTKKSCCYPTTGKPAADFGIHGLWPNYKDGSYPSNCDPSNPFDQSEISDLRSSMQKEWPTLACPSGSGIEFWTHEWEKHGTCSESVIDQHGYFAAALNLKKKLSLLQALESAGIQPNGDSYSLGNIKDAVKSATGFTPFIECNVDESGNSQLYQVYFCVDTSGSDLIECPVFPHGKCGSQIEFPSF*
Prupe.1G275400	Ppe	Ppe-Pp01:28108986-28110810	Prunus persica	Rosaceae	MRFSTSLILIKLFVIQYLSVLCVSQDFDFFYFVQQWPGAYCDTKHTCCYPKSGKPSADFGIHGLWPNYKDGSYPSNCDPDSVFDKSEISELMSNLEKNWPSLSCPSSNGFRFWSHEWEKHGTCSESELDQKDYFEAALKLKQKVNLLQILKTAGIVPDDGMYSLESIKEAIKEGAGYTPGIECNKDSAGNSQLYQVYLCVDTSGQDIIECPVLPKGRCASDVQFAKF*
PRCOL.00004971.RA	Prc	Prc-Chr13:841801-844081	Prasinoderma coloniale	Prasinodermaphyta	MAGRAAAAAAAALALVARAEGARPLAAGALAAAGAVAPLRQAQADFFLLVQQWGESMCDESSAHCSQQPPANHFTIHGLWANYDNGSYPSFCDKSAPFDESKVASIEEDLDEYWPSYSGADTKFWKHEWDKHGTCASPFINSELDFFQTTLDMQQETDLYGALSDAGITPSAERKYDAQHMADAIEKAVGYAPAIHCSAAKGVGSQVGEVWLCVGTDLKFMDCPPSIKSTCSGDIAYPPATSAAHA
Psat1g183720.1	Psa	Psa-Chr1LG6:335163562-335164023	Pisum sativum	Fabaceae	MVKMQKWIAPPPFNHLTRTDQWPYAACMKNGLAPCKQPIPNYFTLHGIWPSNIAPPHPSECLPASFDSNIIASLVPELSTAWPSLHKDNVQTWKHQWNKHGVCFHFTRFEYYNFF*
Psat2g119440.1	Psa	Psa-Chr2LG1:311233428-311234720	Pisum sativum	Fabaceae	MKLSNISFLSNLLILQYLSLQCLSAQDFAFFYFIQQWPGSYCDTKQSCCYPKTGKPIADFTIYGLRPNYNDASFPSNCDPHSVLDKSKISDLIKNLEKNWPSLSCPSSNGIRLWSHEWMQHGTCSESKLTQHDYFETALKLKKKLNLLQILKNAGIEADDKFYDQYSFLDAIQQATGFLPGIECNRDSAHNSQLLNVYMCVDTSGSKFIECPGVPMGSCGAKVQFPKF*
Psat2g119480.1	Psa	Psa-Chr2LG1:311293586-311295252	Pisum sativum	Fabaceae	MKLISISFLFKLLILQYLSIQCLSEEFDFFYFVQQWPGAYCDTKQSCCYPKTGKPAADFSIHGLWPNYNDGSWPSNCDPDSTFDKSQISDLMKNMEKNWPSLSCPSSNGFRFWSHEWEKHGTCAESELDQREYFETALKLKEKVNLLQILKNAEIEPNDEFYSIENISEAIKEATGFTPGLECNRDSARNSQIYQVYMCVDTSGSSFIECPLLPRSRCGDQVQFPKF*
Psat2g119520.1	Psa	Psa-Chr2LG1:311320847-311322633	Pisum sativum	Fabaceae	MESKGSILIKLLLLLQLSILCLSQQQDFDFFYLVQQWPGSFCDSKKSCCYPTTGKPAADFGIHGLWPNYKDGTYPSNCDPNSPFDQSQISDLTSSLQKNWPTLACPSGDGIQFWTHEWEKHGTCSESSLKQHDYFETTLNLKQKSNLLDALTSAGIQADGNSYSLSSIKEAIEKGVGFTPFIQCNVDSSGNSQLYQVYLCVDTSGTNFIECPVFPHGKCGSQIEFPTF*
Psat2g119560.1	Psa	Psa-Chr2LG1:311328572-311329528	Pisum sativum	Fabaceae	MESEGSILIKLLLLLQLSILCLSQQQDFDFFYLVQQWPGSFCDSKKSCCYPTTGKPAADFGIHGLWPNYKDGTYPSNCDPNSPFEESEISDLTSSLQKNWPTLACPSGDGIQFWTHEWEKHGTCSESSLKQHDYFETTLNLKQKSNLLEALTSAGIQADGNSYSLSSIKEAIEKGVGFTPFIQCNVDSSGNSQLYQVYLCVDTSGTNFIECPVFPHGKCGSQIEFPTF*
Psat2g119640.1	Psa	Psa-Chr2LG1:311395937-311397370	Pisum sativum	Fabaceae	MESKGSILIKFLMFLQLSVLCLSQQQDFDFFYFVQQWPGSFCDSQKSCCYPTSGKPAADFGIHGLWPNYRDGTYPSNCDPNSHFDQSQISDLTSSLQKNWPTLACPSGNGIQFWTHEWEKHGTCSESSLKQHDYFETTLNLKQKSNLLDALTSAGIQADGGSYSVSSIKEAIQKGVGFAPFIECNVDSSRNSQLYQVYLCVDTSGTNFIDCPVFPHGKCGTDIEFPSF*
Psat2g124600.1	Psa	Psa-Chr2LG1:325827120-325827505	Pisum sativum	Fabaceae	MSCYVTTFDYYTLSMQWPPSFCIFSTEKCRPSSIHDTTFRVHGLWPSNINGEQPRACIVPGKSLPVRMLPERDIPVNLRTDLNLFWPNFLFTWR*
Psat2g183560.1	Psa	Psa-Chr2LG1:422045251-422046405	Pisum sativum	Fabaceae	MNKLFLSFIVFLSLLLNSAAQYEFFIISMQWPPAHCRVKSCVQKPSRFSIHGMWPANQTGSQPRKCSNDPAKTTLTMDMISATTLAELTTSWPNLEGDNFKFWEKQWLEHGTCSYSTFNQTQYFDQANTIWKGLQLFDILQKDGISPKTTSQKKTDFEKAIGKHIGPNYMIGFHCSYYELLEIRLCRNHAGNDYQGCYRSGNCGSSFKWKP*
Psat4g158960.1	Psa	Psa-Chr4LG4:309702318-309703769	Pisum sativum	Fabaceae	MPIPGSRRLCRRIFSGNCRDELERGGGGGTNRESLTISLWRYNGLVLFVTTRYCCSSNACCRGSNSPAIFTIHGLWPDYNDGRRGRHVAPNLVFDPKEISTLDTALEQILAIMSCGLTIIIVVEKVHLGS*
Psat4g159000.1	Psa	Psa-Chr4LG4:309715134-309718866	Pisum sativum	Fabaceae	MSSPLSRLLCLFLALAVFAGESSPAIAADELERGGGGGHQQREFDYFALALQWPGTFCKRTRYCCSSNACCRGSNSPAIFTIHGLWPDYNDGTWPACCTKSRFDPKEISTLDTALEQYWPSLSCGSPSSCSGGKGSFWAHEWEKHGTCSSPVFNNEYDYFLTTLNVYFKYNVTKVLNEAGYVPSNTEKYPLGGIISAIENAFHASPLIVCSKGSVEELRLCFYKDFTPRDCAIKPGAKIDMVTSKGSCPKYVGLPESIGHDGFQSRVSNDASL*
Psat5g059080.1	Psa	Psa-Chr5LG3:107473608-107475272	Pisum sativum	Fabaceae	MMMTVMISIIPIILIHTLFYVGFSDDMPLTTTLPQSPTSPLPHFHLYNQNSNSYPSSTPLEESKRRSPPPRRRSPPPPPRRSPPPPPRRSSPPPPPPRIRSPPPPRPPPPPPPPLLFDHFKLSQTWPPTYCKLKNNDCVSPLPQKFTIHGLWPSKEGVEIRDCNKEGINVNDFVPIKTRLNENWPALFKKDHQEDANIQLWVNQWYAHGTCSDQLFKFISYFEETLNVYDRHIILDILEKNGTKPGGTYPKQNILNAIQTHTLFRPQIRCERIDNLDYLYEIRLCLTPTLKLEYKDCEIPYSGCRDTEVYF*
Psat5g208880.1	Psa	Psa-Chr5LG3:426369173-426370490	Pisum sativum	Fabaceae	MFLPIDPCSNALFDFAKDGVLLCKLINIDVPGTIDERAINTKQDLNPWEINENYTVSLNSATTHTCMSDLTSSLQKNWPTVACPSGDEIQFWTHEWEKHGTCYGSSLKQYDYF*
Psat6g240440.1	Psa	Psa-Chr6LG2:475096246-475102325	Pisum sativum	Fabaceae	SISERAYLSLGYELLLLGMEMGNLKWQYFNGNVFKKALSVFITAAILGYIKAWTSLQSGPTFCYHHHLNGGTCLVCPTETGFTIHGFWPSTIEERQPRNCSVAWHEMNLNVLWLPQVLTNEMKKLRPSYTMRNDDFWEYQWAKHGRLGDHIGFHQFQHELVGFDETRYDHLQLELNPDDSNTDAVDDDPRVQD*
Psat7g106320.1	Psa	Psa-Chr7LG7:173171561-173173183	Pisum sativum	Fabaceae	MYNGADSLVILLAEFEASSKQLISDLTSSLQKNLPTLGCPSGVEIQFWTHEWEKHGTCSESSLKQHDYFETTVNLKQKANLIDALTSEAAGNSYNLSSIKEAIEKGVGFTSFIECNVDSSDNRQLYQVYLCVDTSGSNFIQCPVFLHGKCGSEIEAGPFAKKDWYDIKAPSVFQVKNVGKTLISRTQRTKDGEAYAYLIQVS*
Psat7g143240.1	Psa	Psa-Chr7LG7:250332534-250333733	Pisum sativum	Fabaceae	MVTMTSLLHIVLIYSILNIVFSNGLPPSTEVSQSPTPFHIDQPSIELSQSPTPLRIDHEILKPYSPYEDLHKSRKRSPPPPPSPPPPPPSPPPPPPSFDHFKLDLTWPQTFCKIETCLSPLPQKFVIHGLWPSKRDTEIRDCKVGKEVSVSKVIYVCFFLLCLFFIFYFLFYHIYKIVTLFYFYHQLAPILKELTNDWPSLKKDSISSNILFWIQQWNSHGTCSIQMF
Psat7g143320.1	Psa	Psa-Chr7LG7:250712184-250713701	Pisum sativum	Fabaceae	MISIIPFILIHTLFYVGYSDDLPLTTTLPQSPTLFLPPFHIYHQISKPYSSYEPLEESKRRSPPPRRRSPPPPPRRRSPPPPPPRIRSPPPPPPRIRSPPPPPPRIRSPPPPPPPRIRSPPPPPPXPPPPRIRSPPPPPPRIRSPPPPPPPRIRSPPPPPPSPPPPPPSPPPPPPPSPSPPPPLSFDHFVLSQTWPPTYCKIKNNKCVSPEPLKFVIHGLWPSKKDTLIQDCDEKIIDVNDLEPLMEELNEDWPALFENDNQTEANIQLWVDQWNGHGTCSVELFEFVPYFEETLNVYHRNSIKDILIENDINPGGTFPKEIILNAIHTHILFMPQLRCKRINDTDYLFEIRLCLTASVELEYKDCDTPYSGCHNEDVYF*
Psat7g148720.1	Psa	Psa-Chr7LG7:267386552-267387961	Pisum sativum	Fabaceae	MKLLPSLLFSMFFLHFYFYYSASINFDYFMLAETWPKSFCKKNQCIPNVPLEFTVHGLWPKNNTRPHTYECSTDPNLVDDMDTKLNKVWPSLTGNNKKFWNQEWKRHGTCSKMSSVNYFNHAIVLYEKNNIKDILKKPLTPGGAAALTPGGAANSADIQMLIKSVTGFEPQLDCEKNSADLLEVRLCFDTDLSNPTYISCPSHLVCPRRINLPL*
Psat7g248280.1	Psa	Psa-Chr7LG7:480683894-480685467	Pisum sativum	Fabaceae	MKFIASFVIFFLVYVPNCSIAQYEFLKIVEQWRPATCLQKNIKCARNPNNFTLHGLWPSNSSSGSSSSDPIRCTHTPFKSSSIQTLFPRINNSWPDVIRGNEEIFWKHVAGRHCSTIFRNSY*
Psat0s2608g0040.1	Psa	Psa-scaffold02608:87753-89141	Pisum sativum	Fabaceae	MNSPLVIILLMLFHIVALVVSDPKAMLSPPSPPPYHADESTIFPTSIPYQSQSSPSHLDKNLPAANLDKKKKPPLNPPKKSPSPPYRRPPPPPPRSAKPFDFLMLAERWPETYCIIMNQACRKITPSKFVIHGLWPNNDGPISSQPRGCDNSSEPSFSFAFQKELQKEWPSLRSYQNTSLADTTLWLNQWKDHGTCSLMTPEKYFEETLKIHKRTNLKFTLIKAGLPPNARRPYMTTEIFDAIKRRIGFNPQIQCIKIGNKFYLQEIRLCLDKSTQHNYIDCPKTYVDCGSNVYFPEKE*
Psat0s2608g0040.2	Psa	Psa-scaffold02608:87753-89141	Pisum sativum	Fabaceae	MNSPLVIILLMLFHIVALVVSDPKAMLSPPSPPPYHADESTIFPTSIPYQSQSSPSHLDKNLPAANLDKKKKPPLNPPKKSPSPPYRRPPPPPPRSAKPFDFLMLAERWPETYCIIMNQACRKITPSKFVIHGLWPNNDGPISSQPRGCDNSSEPSFSKELQKEWPSLRSYQNTSLADTTLWLNQWKDHGTCSLMTPEKYFEETLKIHKRTNLKFTLIKAGLPPNARRPYMTTEIFDAIKRRIGFNPQIQCIKIGNKFYLQEIRLCLDKSTQHNYIDCPKTYVDCGSNVYFPEKE*
Psat0s3523g0080.1	Psa	Psa-scaffold03523:28250-33493	Pisum sativum	Fabaceae	MAFELYGMLAGNVSPMTGENIKPAYGGEEEAFLSKVVTPIYNVIAKEAERTKRGRSKHSQWRNYDDINEYFWSADCFRLGWPMRADADFFCLPVEQLYFDKLKLQKTILSVKHSGGKLGLQSISSCNEDRFSCSLLSFLCEFAFWFGVWVDFFTPSLQWGPTFCYHHHLNGGTCLVRPTETGFIIHGFWPFTIEEPQPRNCLVAWHEMNLNVLWFAQVLNNEMKKLWLSYTTRNDDFWEYQWAKHGRCSFPGFTEITYLLEAMNAFKSLHLFEALQIANIVPVDYRLPHRYYYRQDLIQAVGDRIGFHQIQPELLLLKDFKTCAGRAELVTHLAYGGEEEAFLSKVVTPIYNVIAKEAERTKRGRSKHSQWRNYDDINEYFWSADCFRLGWPMRADADF…
Psat0s3523g0120.1	Psa	Psa-scaffold03523:35341-36344	Pisum sativum	Fabaceae	MKKLWPSYTMRNDDFWKYQWAKHGRCSFPGFTQIAYLREAMNAFESLHLFEALQIANLVPVDYRLRHRYYYRQDLIQAVGDRIGFHQIQPELVGIDETRYDHLLLELNPDDSNTDAADDDPQGTNTFRASPIGIPKNHHFAWYTKVTASSFH*
Pso.gene23598	Pso	Pso-Chr1:281555223-281556591	Papaver somniferum	Papaveraceae	MGEFICRVITTILVLIVAISVSPVYWKITTSCSASVVSSFTPCLSYVTGSGGNGVFPSSQCCYNLKEIVGTSMDCACLLITGNVPFSSSPINRTLAKSLLLACNMSGVPFVCKGNTGIPLTAPSPFSFNSPSTETSTENKKKPPRTRRPPLTPPTTPSPPPPPPLPAVPAFDHYKLVLSWPRVVCNVKENPCDASWPTELPGDRFTIHGLWPQPETSPPATKADFTKILVGNEKLKTDLLTYWPNAKFKYDHGSGRRETQKERQAIDFWTYDWNKHGALSGMSLVDYFQTTIDLYKRVGNLYSTLTDNGMSHGVDIKIDITKVAX
Pso.gene31032	Pso	Pso-Chr4:94670916-94672283	Papaver somniferum	Papaveraceae	MSSEIIPIFFIIFSLFQLSLVLCNDNSDKVCLANNKDFDFFYFVQQWPGSYCNTKHSRCCYPSTGKPAPDFGIHGLWPNYKTGTYPSNCDPHRPLRPSEISEDLKSRMEREWPTLACPSSDGTHFWAHEWNKHGTCSGSNFDELKYFETALNLKKQFNLLQILENAGIKPNGKLYSLNSIKEAIKEATGFSPGIQCNMDGSSSQHQLYQVYMCVDSNTGSHFIECPLLPNGSCSSKIEFPSFX
Pso.gene35805	Pso	Pso-Chr4:171031142-171032607	Papaver somniferum	Papaveraceae	MVKSSSLFSLLSQIFVFQQLAVLCVSQDFDFFYFVQQWPGSYCDSKQSCCYPTTGKPAPDFGIHGLWPNYNDGSYPSNCDSSNPFDPSSISSIKSQMQSEWPTLACPSGDGDKFWRHEWNKHGTCSEDILDQPGYFQAALKLKQETDLLNVLQNAGINPDGKFYSLTSITKAIRDSTGFTPGLECNVDESGNTQLYQIYICVDTSATNLIECPVLPRGKCSSRIEFPIFX
Pso.gene40541	Pso	Pso-Chr8:36726480-36727595	Papaver somniferum	Papaveraceae	MIPYKKMVFCLLFFQIMALSFYCFSTVTQLPQSAAFLQQYHSHGQVQRRPPPSPPAEYILALQWGYTVCGGYPICSQMYLVPDFTVHWLWLEPQPNPAGCKGQAFDDRLLVSLVNDLNLYWMNAENGDNIGFWRHEYNAHGICDNGTWLISSEKFLISTX
Pso.gene64612	Pso	Pso-Chr7:126376803-126377635	Papaver somniferum	Papaveraceae	MKSSAILLLLVEIFLVQHVGVLSVQQDFDFFYFVQQWPGSHQDTVQGCSSKPGKIKSDFGIHGLWPNYVDGTYPTYCDSENPFNPTSISDIEKKLQKNCPVIDCPNNVGLKFWGHEWDRHGTCSKSILDQSTTRKVELSDQAFLVGKAHIESLX
Pso.gene72993	Pso	Pso-Chr10:7701680-7703351	Papaver somniferum	Papaveraceae	MKQYFSFLLLLLLFSTFISSILSLSIHNIQQNEPATTTQTTVSFNNYSLVIQFPKSLCDNPKYGRKCDGLWKLELPNKFTVHGLWPNFGSNREPAGPGVKLDVHQLITKDKILANNLYNSWPDVYFDSKGKGGTVKQNLKQQAAWEFWGREWKKHGDLSGLSPEDYFRTTYSLYDDLENIYEDFKTNGLINMQGRINVNLASQRLEIILHGKPFIKCVTNKLNMELLAEIHIAYRRSDLMRLPHSDSKSRNHNCSSDIAYLRVX
Pso.gene72994	Pso	Pso-Chr10:7706657-7708362	Papaver somniferum	Papaveraceae	MKLFTSVLLLLLVFSNSIFICNSQAGRFKYYILAVQFTRSLCNCQGTPGFYSCDPKWKQDLPTTFSIHGLWENDWYGVKQSSAKKFNLFEIISDATLRNGLYRDWVDAHVIYKSSNKDADRRAAAERFWKSEWDKHGIFTGLTVHEYFRTTSNLFSSVGNIYARFQQDGLIMPGGKIDLNDVMNTLTIMLGGFSPKLKCIANQFGEEFLYEVEFLYDRATLVRLNHFNPTFRGSCTSDIVSLKVNX
Pso.gene72997	Pso	Pso-Chr10:7721617-7723138	Papaver somniferum	Papaveraceae	MKPSIFLLLILALITVSPSSSSLHSLSSPSLLSNSSSDLQQFSINEDGTNAAPAPTAGFTNFSLVLQFSKSLCNFPAYNKKCDKKWKEDLPNRFTIHGLWLNFGRNPKPAPPSPRKDIELSKLLNERVLVNKLYNDWLYAYFVPSGNGPKEVDRKTSVWRFWTHEWDNHGVFSQLSTVDYFRNTDNLFDQLGDIYGQFAQLGLIVKGEINVTQASEVLTRELGVKPLMKCLFNSKGDQLLFEIQVTIRKGDLARLHHSQSPLKGHNCTGHMAGLKIX
Pso.gene75966	Pso	Pso-Chr1:301963544-301964389	Papaver somniferum	Papaveraceae	MVASEEIDDAYCPVDEEDKIRQAYYIGGDASFELRVQWGYSRCNTFANIHCRPDIPKEFTIHGLWRDNGYNQGPPLVNTVFETRKINKKLQEKMKKCWPSMDLRNGEVNDTYFWSHEWVRHGQYTGWSQGCYFAEAVNLFEKQEITGVILRRFPPGPTQTLSVRDLERGVHAEKNIIVFVKCNTNKDDEQQLQEIGIYYLYKGGKWSAIDHPKQSECDSNIPMVFPYEX
Pso.gene80604	Pso	Pso-Chr2:166337072-166338487	Papaver somniferum	Papaveraceae	MIMKSSKFSVLILLHILLVIQLFSTQCVSQDFDFFYFVQSWPGSYCDTKRGCCFPSTGKPRADFGIHGLWPNYKDGSYPSSCDRDSLYDPSVLSDLKWDLQKNWPTLACPSGNGDAFWGHEWNKHGTCSESCLNQHDYFASALKLKRKINLLRILTNSGIKPDGRFYSLNRIKKAIRDATGFIPGIQCNVDGDGNSQLYEIYICVDINGSELIRCPVLPRQRCKSTVEFPYFGAITNTDTGATGTVEDADDLKLSAAX
Pso.gene80608	Pso	Pso-Chr2:166246803-166248287	Papaver somniferum	Papaveraceae	MKSSNFVFVIFLHILMQLFSQCVSQDFDYFCFVQSWPGSYCDTRRGCCFPTTGKPKADFGIHGLWPEYNDGSYPSNCDPHSVFDPSLVSDLKEDLQRNWPTLACPSGDGNAFWGHEWNKHGTCSESSLNQHGYFASALKLKRKINLLGILTNSRIKPDGRFYSINRIKNAIREATGFTPGIKCNVDGDSNSQLYEIFICVDKNGLELIRCPELPKQRCKSTVEFPYFGAITTNVNGTMENVEDADVLKLSAAX
Pso.gene80612	Pso	Pso-Chr2:166140762-166162146	Papaver somniferum	Papaveraceae	MSADGVSYIFVNDVRLKCAATKLSDVGKPYIRRLLDGRGLIVWWDCTWLFPKEDEWPGSHQDTVQGCSSKPGKIKSDFGIHGLWPNYVDGTYPTYCDSENPFNPTSISDIEKKLQKNWPVLDCPNNDGLKFWGHEWDKHGTCSESILDQEEYFEKALKLKKKIKLLHILHKEGIKPDGGFYSSYQIMKAIEDEIEVTPFIICNDDASGNSQLSKVYVCVDKFAKKFIKCPVLPKGSCSSSKIYFPRFGHIDTVETGDDAPDVX
Pso.gene80613	Pso	Pso-Chr2:166128370-166129563	Papaver somniferum	Papaveraceae	MKPSAILLLLVEIFLVQHVAVLSVQQDFDFFYFVQQWPGSHQDTVQGCSSKPGKIKSDFGIHGLWPNYVDGTYPTYCDSENPFNPTSISDIEKKLQKNWPVLDCPNNDGLKFWGHEWDKHGTCSESILDQEEYFEKALKLKKKIKLLHILHKQGIKPDGGFYSSYQIMKAIEDEIEVTPFISCNDDASGNSQLSKVYVCVDKFAKKFIKCPVLPKGSCSSSKIYFPRFGHIDTVETGDDAPDVX
Pso.gene8103	Pso	Pso-Chr3:16038319-16042465	Papaver somniferum	Papaveraceae	MAFPKTLFVSVLLIVVSSCLFVEIDGRSRSRSLLSEQREFDYFALSLQWPGTICQHTRHCCAGNGCCRSDNGPTEFTIHGLWPDYNDGTWPACCTETRFDEKLISSLRKDLDKYWPSLSCGKPSTCSGGRGLFWAHEWEKHGTCSSPVVHDEYQYFTTTLSVYFKYNVTAILAAEGYVPSNSEKYPLGGIVSAVQNAFGATPQVVCSHGAIEELRLCFYKDFKPRDCIMNEKHRSCPKYVSMPERRPMGHESSLPWSLDSEVFSSX
Pso.gene88174	Pso	Pso-Chr11:10324151-10324816	Papaver somniferum	Papaveraceae	MTISVLYYVLVLSSSLLLEPSIEATNVSVLTQSFDYALALQWNPAVCNGNPGCSKKIFPRTLTVHGLWLQGQATRYCTTGPAYDPVFIIPIKNALTNIWINAESGTDEQFWRNEWWKHGRCSRFTQREYFQKVIDLVNYRDFRQQIVNSFSGGNVNRDLLLQTIRVLLGKNVQMICIRNQELLEIRFRYKYQAGTGFHGWTLEDSTWPQQCKPGFIHLRQRX
Pso.gene89642	Pso	Pso-Chr8:187657638-187663396	Papaver somniferum	Papaveraceae	MWWEDERKIFKNILICLLENFVIIVADLEETKYFSTWKSKESWDSSRVYEQRVSQHSEKSIQIAFQLKINLNSKHSYVKKNEYKDDISKNYKGEEKYKKGGRGSNNYQKGDSQQVSKCNFYKKIGHLEKDCLNKRKPQSFNSKKYGYLEKYCVYIDNQQTSSVEEKEDKENLLNTCKTAMETKSEVWFVNCGCTSHMYGEKKLFFDMDSYVGSLVEIGKGNIAQAKERGIICVQTSKDVLYVPHLAQSFLVNAGQHVELGYEKKHKNKIQVKKSIKTEKNRSCTIKFQKENNVAMRMKTIDETWLRDKILEHLKFTSLKVLSKKNMVQGLPHHTDHKKRVYAGCALGKQQHQPFPNHLAWRAKKNLGLVHVEVCGPMKNTPIYKAFPAPPPTPPGPEYY…
Potri.014G174400	Ptr	Ptr-Chr14:12975396-12981386	Populus trichocarpa	Salicaceae Mirb.	MASLSVQTLLVLLVFVTASYCMIEEASAIEGQREFDYFALSLQWPGTYCRHTRHCCSQNACCRGANAPTEFTIHGLWPDYNDGTWPACCTRSDFNEKEISTLHDALEKYWPSLSCGSPSSCHGTKGSFWAHEWEKHGTCSSPVVHDEYSYFSTTLNVYFKYNVTKVLNEAGYVPSNSEKYPLGGIVSAIENAFHATPQLVCSKGDLEELRLCFYKDFKPRDCVIQNDMYTSKSSCPKYVSLPAYVSLGLDGAGTEVPWVPDNEGDEAL*
Potri.006G118200	Ptr	Ptr-Chr06:9283524-9284072	Populus trichocarpa	Salicaceae Mirb.	MQAQEKTQIEDATPEAIRSTPWIECNSTDTSGNNQLYQIYLCVDTTGKNLIEFPVFPKGKCGSEIEFRKA*
Potri.012G099866	Ptr	Ptr-Chr12:12305485-12305703	Populus trichocarpa	Salicaceae Mirb.	MKRKVNMLRDNQIKPGGFYSRSKIEKAIQKKFDTTGFGVKCFWKEGKKELTEIKVCTNRTHVIPCKWFETRE*
Potri.010G168700	Ptr	Ptr-Chr10:17106811-17109169	Populus trichocarpa	Salicaceae Mirb.	MKANSSTLIKLLVLLCLSVLSVSQDFDFFYFVQQWPGSYCDTMTSCCYPTTGKPAADFGIHGLWPNYNDGTYPKNCDASSPYDPKKVADLRSGMQKNWPTLACPSGTGVAFWTHEWEKHGTCSESILDQHGYFQAALDLKKQVNLLQALTNAGINPDGGSYSLSSIKSAIQEAVGFTPWIECNTDTSRNSQLYQIYLCVDTSGKNVIDCPVFPRGKCDSEIEFPSF*
Potri.010G168600	Ptr	Ptr-Chr10:17105216-17106064	Populus trichocarpa	Salicaceae Mirb.	MSSLQKDWPSLSCPSSDGFRFWSHEWIKHGTCAVSEEIGQHVYFEAALKLKKKANLLQALISAGIKPDGESYDLDSIRLAIKEATGFTPDIECNTDASKNRQVYQVFMCADISGSEFIECPVPLKKRCKSNKVHFPEF*
Potri.008G086800	Ptr	Ptr-Chr08:5429232-5431585	Populus trichocarpa	Salicaceae Mirb.	MKLNFSILIKLAIIQYLSVLCVSEDFGFFYFVQQWPGSYCDTKHSCCYPRTGKPVADFGIHGLWPQNEDGSYPQNCNRDNALDEDQISDLTSSLQKDWPSLSCPSSTGFRFWSHEWEKHGTCAESEEIDQHGYFEAALKLKEKANLLQALDNAGIKPDDEFYDLDSIKEAIKDATGFTPGIECNIDASKNSQLYQVFMCVDISGSEFIECPVLPKRRCASKVQFPKF*
Potri.008G086700	Ptr	Ptr-Chr08:5419659-5423061	Populus trichocarpa	Salicaceae Mirb.	MKANRTATLIKLLVLLCLSVLCVSKDFDFFYFVQQWPGSYCDTKQSCCYPTTGKPAADFGIHGLWPNYQDGNYPQNCDSKNPFNPDKVADLRSSMQKNWPTLACPSGNGVSFWTHEWEKHGTCSESVLDQHGYFQAALSLQKQANLLQALASAGINPDGGSYSMSNIKRAIQEAVGFTPWIECNTDASGNSQLYQIYLCVDTTGKNLIECPVFPKGKCGSEIEFPSF*
Potri.013G134400	Ptr	Ptr-Chr13:13990918-13994194	Populus trichocarpa	Salicaceae Mirb.	MRQLFVKLKQNPPPDMMPPPPTSAKDGKDAKDENNGKDAEDVKGEKDGKSENEGKDAKNGKPPTQIAAAAAAADENKPASPSKDIAMSSSLDSSKLDALVAAVAEEAKSIPAHPPPAPSPHHFPLDLWPKDSLLPRRPCPPLPPDHFWLVHTWPKGFCSNSSVHCPQPNNLPLELTIHGWWPVDRKDSTLNNYRQVGPINYLFTGEAGEELYTEMKNNWPNLTSPIEYRYGHIAFWEKEWARHGICSCFEPRLYFETALALKRTINVSQALRANGIKPGIEYPRRRFVKALRRKIPRLSFAMRCGDKNGTKILIEIRVCTSETHAISCSQRLNDNCGSCYIKLVSEIEPF*
29813.m001494	Rco	Rco-Rc02:4108978-4110630	Ricinus communis	Euphorbiaceae	MRTHNSFLFMLLVVLYLSVLCASQDFDFFYFVQQWPGSYCDTKQSCCYPTTGKPAADFGIHGLWPNYDDGSYPSNCDSNNPFNQKKISDLTSSMQKNWPTLACPSGNGVTFWTHEWEKHGTCSESILDQHGYFKAALDLKKQVNLLQVLQSADIVPNGGTYSLSSIKSAIQESIGYTPWIECNSDASGNSQLYQIYLCVDTSGSNLIECPVFPHGKCGSQIEFPSF
29813.m001495	Rco	Rco-Rc02:4114054-4115431	Ricinus communis	Euphorbiaceae	MKQNFSILFKLLTIQCLSVVCLCQDFDFFYFVQQWPGSYCDTRHSCCYPKTGKPAADFGIHGLWPNYKDGGYPSNCNPDSEYDKSQISDLTSSLQKDWPTLSCPSGDGNKFWSHEWIKHGTCSESELDQHDYFEAALKLKEKVNLLQALKDAGIKPDDEFYELSSIEEAIKEATGYTPGIECNVDGSRNSQLFQVYLCVDTSGSEIIECPVLPRGRCASRVQFPKF
30131.m007061	Rco	Rco-Rc10:1263189-1264166	Ricinus communis	Euphorbiaceae	MAKATLKSVYSLVVFFSLVPFINAEETINLGAASDFDFFYLAMQWPPATCSGHPPAQCKQRISNFTLHGLWPAKNVGPSPTYCNSVPFDNGKLTKAVINDLSTCWPDLLRGDNTNFWSREWQKHGTCSGLKLADYFKNSINLVKGINILKTLDNAGIRPDNKNYRIVDIKKAVKIAQNKQPLQLEPSIKCNVNTKGEIQLHEIRLCVNKAGKQFEKFQRSTDIGCGCSQPKIKFPSA
30131.m007063	Rco	Rco-Rc10:1274048-1275101	Ricinus communis	Euphorbiaceae	MAKTTLKPVYSLAIFFLLILLAKETTNLDAAANFDFFYLVMQWPPATCSGLLAPACNRPIISYNFTLHGLWPENNSGSSPAACQSVPFDISKLTKAGIINDLNKYWPNLLLGQKNQIFWKHEWQKHGTCSQWDLVDYFKESIKLAETLNLLKILESSGIKPDDQLHRIVDIKKAFKAHQLEPLIKCNTKNKSDSYQLHEIRLCVNKVGMHFEKCQRRADMGCGGLQQIIFPSAQSATPSPPPPPPKVLRRTSSSPKF
30174.m008880	Rco	Rco-Rc02:1143332-1143701	Ricinus communis	Euphorbiaceae	MLRPKRSVRSRYSSNIQALLTGIKPNDEFYELSSIEKAIKEATGCTPAIECNMGGSGNSHLFQVFLVCGHFWVGDQCYQGLCVSGPIS
30005.m001237	Rco	Rco-Rc08:9784406-9785855	Ricinus communis	Euphorbiaceae	MASLSVQLQLTFILLITTSFWLIEARSGQREFDYFKLALQWPGTFCQRTRHCCSSNACCRGSNAPAEFTIHGLWPDYNDGTWPACCKRSSFNEKEIATLHDALEKHWPSLSCGSPSTCHGTKGSFWAHEVVINCRHSL
30005.m001265	Rco	Rco-Rc08:9959169-9965161	Ricinus communis	Euphorbiaceae	MASLSVQLQLTFILLITASFWLIEARSGQREFDYFKLALQWPGTFCQRTRHCCSSNACCRGSNAPADLQSLYDGLWPDYNDGTWPACCRRSSFDEKEIATLHDALEKHWPSLSCGSPSTCHGTKGSFWAHEWEKHGTCSFPVVHDEYSYFLTTLNVYFKYNVTKVLNEAGYVPSNTEKYPLGGIISAIENAFHATPSLSCSRGAVEELYLCFYKDFKPRNCAVGSIIQDNFSSKSSCPKFVSLPAYVSSGLDGAEAASF
Ro06.G28479	Roc	Roc-Ro6:17555520-17556249	Rubus occidentalis	Rosaceae	MKIPAVLIFLLSVILFKGSRAEPYEYLQFIMTTSLQTDLDQSWPSVRTNKNNMKFWEDEYNKHGCGTTVKTKIGTDKTPLILCKKDQLGLNRLILREIVICFDHQGTNPVNCTRETDCKTGPKQNINATATNRIYYV
Ro06.G11302	Roc	Roc-Ro6:25540835-25541641	Rubus occidentalis	Rosaceae	MKSILFALVILFLNFRRLVAAAPDSFKLVVENGKSLKDCTGVPAMDDCTLNPKKGDLNQYWPDLKHSKFQESKAFWKYEGNKHGTCSGKSPADYLNLVFYQMISKRIRGEQFGRAIFNANRWAPIGQFKNCSSGEAVYRGCTKFEDVKFPPPPASLMVSADELEERT
Ro06.G08317	Roc	Roc-Ro6:28182001-28182881	Rubus occidentalis	Rosaceae	MAKAVCYHKPDQPYPCVVDQDHLPMRFTLHGLWATNWTNLKDEIKCDEAGIPFQIDEMIKQKTLQEELKQSWPTLLPKMPTDISFWGYEYDKHGRCSQDTTTQTEYFSSAHKLWQEMQAVYQAFADEKIVPAADKTYSYTQLEKAIGKRFGSNWKILILCRKENLTPPGGSSKKILLLLHEIIFCFDNKATVKKSCNRKTNCENAKAITVYTNKAIQAPLPLCYSIVQPYYEAEVLLYWNG
Ro06.G08318	Roc	Roc-Ro6:28184613-28184864	Rubus occidentalis	Rosaceae	MGIILVLLYLSACCWGAADEANMYDYIQFVQQWPSTFCAGNPNCVPNPPRDYFTLHGLWLSNYSTPEHKYCVGTNFSTAEVFI
Ro06.G28900	Roc	Roc-Ro6:28468340-28469855	Rubus occidentalis	Rosaceae	MKTCTSSSLYDSHAEPYEYLQTPLAYCKTNCRYSYGSAWESLNTITESKKIRQTTTITILPAKFTIHGVWPTNISNAMVRCLQAKQQHPFDPRLLDRSAYLFYFLDHNIAASRSCPVLAQRRDKEKNEQFWKHEYEKHGSCTAPAITQKAYFERAHALWKQYDIYTVLDQKNYKPGHSYSLGDFEAAVKTKIGLFVCRMEI
Ro06.G18821	Roc	Roc-Ro6:32809108-32810085	Rubus occidentalis	Rosaceae	MVLVVLVSSLFVTTSHSIEPFQYHQFVVAYGKGVCYKNNLCKPQNPLEYPVGWTIHGLRPSNYSTTTSKEVSCLKNAQNNSVHFDIGQLLPHMVEQLLKVWPNLYKGKTDVDLWTNEYENHGTCLQPDPAYNEATYFGKTLELFELYDVFDTLEGNHIHPSEVSIAADIILTALKNIVGEKKPRITCREMKNEDPVLTQITICLDLELEKIVDCEQESNCLTLANPDEGKKYHTKRNL
Ro01.G01317	Roc	Roc-Ro1:4606658-4607476	Rubus occidentalis	Rosaceae	MKSMLFALVTLFLNFRLLVAAAPDSFKLVVVWPNTFCLTEPCQLRPQSFTLHGLWPQANGKSLKDCTGVPAMDDGTLNAKKGDLNQYWPDLKHSKFEESKAFWKYEWNKHGTCSGKSPADYLNLVFALQKTYDVKQIYAQNSILPNDQHAYKGEQFGSAIFNKIKLWTEIECKLKGSDRYLFQIFFCITAQGQFKNCSSGGAVYRGCTKLQGVKFPPPPASLMVSADELEERT
Ro05.G23047	Roc	Roc-Ro5:15810249-15811452	Rubus occidentalis	Rosaceae	MRSPSPIFSLIVCALISLSAPTLSVDEIPVSFYIAYQGHIVQQQSMVVATQRVVEYIPVSQYIGGIWPYTFSGDRPTYCKSKTTPFSLSKISNLTKSLERNWPSLSCPSSTSSSSSKKLWMQEWQKYGTCAESLFGGQYHYFHAALNLRKKVDLLKILSNAGIHPNGSFYNVSSISNAIQSATIYLPGFACNQDKAGNKQLYQIILCGNTAGTRLEDCLGGLNIGKCPEKIKFPSLK
Ro05.G13890	Roc	Roc-Ro5:16043889-16044989	Rubus occidentalis	Rosaceae	MELITCMSIIMSLQLVLACFFLASGCLSFEAAAVDYDYLQAVFQWPKAFCLNAKVNCISNLPDNFTMHGLWPSNMTQSGHPTMRIDGRDCRLQNNFPLFKPEQLMGKPPKIAPPNRTLVSDLETHWPNLDQNKGKLWLWSHEFNEHGICMDKQLNGDQNEYFRKGVEIKKQNDIKEWFREENITPNASKQPSLQKFIDAIQKNIHHKPIITCYSNLYLHEIRLCYNEDGTARMDCDSKILSNLNPNEKCRNNENEYDNFIG
Ro02.G10915	Roc	Roc-Ro2:12844680-12848822	Rubus occidentalis	Rosaceae	MAILSAKLASAALAFILVAASLGLIEAREAGIGIGSRGKPRQREFDYFNLALQWPGTYCQRTRHCCSSNACCRGSNSPTVFTIHGLWPDYNDGTWPACCTKKNFDEKEISTLLDPLEKYWPSLSCGNPSSCHGGKGSFWEKHGTCSAPVTGDEYNYFLTTLNVYFKYNVTKVLNEAGYVPSNTEKYPLGGIVSAIQNAFHATPKLACRNGAVEELHICFYKDFKPRDCVVGSSSSSDVLSSSNSCPNYVSLPAYASLGAGNAESELSWVPDEVL
Ro02.G19269	Roc	Roc-Ro2:14047841-14048694	Rubus occidentalis	Rosaceae	MAFLKRITPYAIAVLLLAVYYVPPPLGKTPYEYLRAFWLYSGHFPSVQATKYDYLMFVVQWPFAVCADRDCSYRPLPHFFTIHGLWPSNYKYPWPVCDGTPFNACEMNQQPQLKKDLEVSWPNLIFSDNMGFWKHEYNDHGRCCDDIFQPQSAYFQRAYEMWRTYPVEMMFRDAGCRPGNSYWPSELRAAVKSKTQKDPALRCNISSSLGPYLLEVVICYNRKGNEVIDCNLTRLDKCSKYTRILYKDQ
Ro02.G19267	Roc	Roc-Ro2:14029514-14035023	Rubus occidentalis	Rosaceae	MAVLNRIAPFAVAVLLLAAFCVPPTSGKTAYEYLLFVVQWPFAVCAYRNCTYPPPDDFKIHGLWPANFSGAMLRCNGTRFNVSEMNQTNQLHTDLLTSWPDLINNNSLGFWRHEYNKHGRCSDDTFNQTAYFQTAHQMWSLNHVELMFKDANYTPGNNSYNRTDLQDAVPETFFSYHRNFGQNFPIFLDISMRMVAASIESRVGFGKRERSVRDQAMGVATTGGKERSVREKRNGSGTCLVKKCGVRLVNEHDVEKFNKVMTESSSNTYEVTNTVHHGDKSVSVNRSYEHCNGEGDSETGEMPVWYAVEFSALKAGPN
Ro02.G19266	Roc	Roc-Ro2:14008622-14009980	Rubus occidentalis	Rosaceae	MAFLKRITPYAIAAAVLLLAAFYVRVPRPLRKTLYEHLQTFSLYRADLPSVQATPYEYLMFVVQWPFALCADREYCTYDPSPKQLHNSWHLASEFQRCLAKLHWKCFNLKEMRKQKRLQTDLQASWPNLECDNNMTFWKRECNKHGRCCHNIFKTAHKMWRKHGVEVMFKNFNCTPGQKYAPDKPRRAVRKETKMDPALRCRKYNNDSNVLLEVVICYNRNGTEVIDCPKRSNTILWKKGPN
Ro02.G20066	Roc	Roc-Ro2:14314311-14319651	Rubus occidentalis	Rosaceae	MEEFSIIGLWPSNDTRRDDEQTQCVEGPKFQVWPRKDPFTQKLEQSWPSLDTINTIFSDVWTVWSTAWMEHGRCSGFSTRKYFELADKLWRRYDIRKMLAENHITPGNMYTYNQIEQAIQAQIGSDVKPLIRCKSAPLRPGSLILDLLFEVIICMDKDLDKDIVYPKESRTERRRLRKSSFSISGQLDRIHHKNKSSRSNLLMKAASIARMSSREGINVLSQSTREDNEVVRMTILVRKEDLEQVLELMRNNNNNNHNYNGSCGADEEEEEASYIVDRGAPKSMEEFKSSAEGKQSGTASLKRALLQHFKSIRIHQTNKRRNKLLTKSATIARVNGINVISRSAQEDNGVMKMKFLVREEDLEQVLEFMRNNNNNNNNNNIIINNNNNNINQNNNIEND…
Ro02.G35829	Roc	Roc-Ro2:34451285-34451854	Rubus occidentalis	Rosaceae	MEEFSIIGLWPSNDTRRDDEQTQCVEGPKFQVWPRKDPFTQKLEQSWPSLDTINTIFSDVWTVWSTAWMEHGRCSGFSTRKYFELADKLWRRYDIRKMLAENHITPGNMYTYNQIEQAIQAQIGSDVKPLIRCKSAPLRPGSFYLDLLFEVIICMDKDLDKDIVYPVSCTRETNCGRPNISLINGIHYL
Ro04.G00313	Roc	Roc-Ro4:1531766-1533755	Rubus occidentalis	Rosaceae	MNISDLINQDEIPNLEADDRTEIARRFGLERSSLIVSSSYAPAPDNNNGTGGTLDYEYFKFALQWPDGYCFQNKRCRTDFVVPEDKFVVRGLCPQRFDQSNQMEFKKLEFDISLLDAETTLRQEYLQMCWPGLVKSNEEWWDWEYTKHAQFCFQDYDEVHYFSLGWKLWTENDVYKWLKYAKIVPGSHYYLKDIETAIINQIGVHPIIRCRLEQPEVSGGFERDY
Ro04.G00062	Roc	Roc-Ro4:3029366-3031306	Rubus occidentalis	Rosaceae	MKSNPSNSVMLLLLGLVGSSCLSVLCAAQDFDFFYFVQQWPGSFCDTKQSCCYPTTGKPAVDFGIHGLWPNYKDGSYPSNCDPNNPFDQSQISDLISSMQEEWPTLACPSSSGIAFWTHEWDKHGTCSESAINQHSYFAATLDLKKKTNLLQALQKAGIKPNGESYTLANIKKGVKDAIGYTPYIECNVDESGNSQLYQVYLCVDTNGSDLIECPVFPHGKCGSSIEFPTF
Ro04.G00061	Roc	Roc-Ro4:3033030-3035186	Rubus occidentalis	Rosaceae	MSCPSEKRSYSGTMRYSTTLILIKLLVIQYLSVLCASQDFDFFYFVQQWPGAYCDTKHSCCYPKSGKPAADFGIHGLWPNYKDGSYPSNCDPDSVFDKSEISELMGSLEKSWPSMSCPSSNGYRFWSHEWEKHGTCSESELDQKDYFQAGLKLKEKANLLQALKKAGIKPDDELYSLESIVEAIKEGVGHAPGIECNKDSAGNSQLYQVYLCVDTSGQDIIECPILPKGRCASTIQFPKF
Ro04.G36171	Roc	Roc-Ro4:3027129-3028442	Rubus occidentalis	Rosaceae	METKFDRSTFIRLLMIQSVALICVAQDYDFFYLVQQWPGSYSGTQHSRCYPTTGKPAQSFTISGFWPSYNNGSIPTYCDPNNHFNETKLSNMISFLQKDWPSLACPSSNSTQLWGEEWEKHGTCSQSVLDQYGYFLQALVVKDVVDILQMLQVAGIQADGRVYNLNSLIYNLKSVFDGHNVGIECNEDESGNSQFYQVYLCIEHSGNFLIDCPVLPDAKCSDSVVFPSF
SGA.v2.0.scaffold53T19344	Sas	Sas-scaffold53:718269-722458	Striga asiatica	Scrophulariaceae	MRVKSSDVIKLFVLQCLLFLASSKDFDFFYFVQQWPVSYCDSRHGCCYPTTGKPNEDFGIHGLWPNYVNGKWPQNCGQSSLDESLISDLMSNMKDEWPTLACPSADGIKFWSHEWEKHGTCTSLDQHSYFQSALLLKSKANLLQLLSNAGIRPGDFYHFKSIKQAIEDGLGHEPFIECNVDPSGNHQLFQVYLCVDTNATSFIKCPILPHGRACGSTIELPSFSSHYRQELKDEL*
SGA.v2.0.scaffold59T20672	Sas	Sas-scaffold59:630859-634766	Striga asiatica	Scrophulariaceae	MKKPDNSLLLCVFFLLCLCSAWSLRKTSYDHFQLVHTWPNTFCLDRNITCKKPVPQNFVIHGLWPADKSGKPLTHCYKTGSICSDISKYKRQLAHSWPSIRADLTNANFWQYQWDKHGSCALSRMTVHDYLQLITTTQRKLDLLRALTSNNIKPNNGSLLYTVKAIEAAVKREIGARHFYVSCRVLKGRVFLREIYICLDGNGKKIVSCPIRYHQTGCGKDKNLVFPASDASRMQIGGLQIDPSVNSGEEEDPISTRTLFGKINARAGGCFCKFSEKESLDMDGKEGGDDGRRGKRLEYFCLSLRPPRTRRRLIYEISWNSIALLYPLFIEEGGLFDSERIKIASFFEISSPEQLEKLEPLNKQAENVVVNLLDWRAIPAENIVAAIQASRKTVFAVSK…
SGA.v2.0.scaffold77T25319	Sas	Sas-scaffold77:1373269-1379235	Striga asiatica	Scrophulariaceae	MAPNLITIKTNSNNNSSFVSPRNYLDSIPAAAPLGLLGESLRKEGANRENSITSSSPSNGLAHTAGELAGAAPPMAAVEGTYSLRSNGPTGFTIHGLWADYNDGTWPSCCSGKKFDAKEISTLLDALNKYWPSLSCGSSSNCHGGKGLFWEHEILPFQHLRFEILKKHGTCSYSVTGDEYNYFLTALNVYFKYNVTEVLREAGYVASNSEKYPLGGIITAIQNAFHTTPQLECSGDALQELYICFYKDFSPRDCAAGANTESDTVSSSKSCPKYISLPEYVSLILGNNGTEVSESTLQSSI*
SGA.v2.0.scaffold158T37513	Sas	Sas-scaffold158:817371-821671	Striga asiatica	Scrophulariaceae	MASLATRLVLQCVFVSVLWIGFCCIKGVNAGGNLGEIFGELCDKQREFDYFMLSLQWPGTACRATRHCCSSNACCRGLDAPREFTIHGLWPDYNDGTWPACCSGKRFDVKEISTLLEDLNRYWPSLSCDFPSNCHGGKGLFWEHEKNMDLVHLQSQKHGPCSFPVVRDEYDYFVKVLDLYFKHNVTEVLRQAGFVASNSEKYPLGGIISVIQNAFHATPELECSGDAVEELRLCFYKDFEPRDCGVTSTEHRVTNSDTSCPKYVSLPELENNGEWRELHSVI*
SGA.v2.0.scaffold205T41769	Sas	Sas-scaffold205:472352-473375	Striga asiatica	Scrophulariaceae	MEKGLKNSLQIQLLCFLLCLFSASGIRAASYDHLQLVYAWPNTFCLDRNVACKNPVPQKFVLHGLWPSDKSGKPLAYCHKTANVSWALSKYEKQLSSSWPSLRRDLTNMKFWQYQWEKHRTCALSRMNVLGYLQLIITTQRNLDPLMALRANNIKPNGYRTPWNLSRMP*
SGA.v2.0.scaffold302T47813	Sas	Sas-scaffold302:56316-58089	Striga asiatica	Scrophulariaceae	MDNKFCSNLAILTLFAVLQCLSTMSSAEDFDFFYFVQQWPGSYCDTKKSCCYPTTGKPPSNFGIHGLWPNNEDGSYPSNCDSNNPYDQSKISELISRMQQDWATLACPSNDGTKFWSHEWDKHGTCSEPVLDQNAYFKAALNLKSKLDLLQILRSAGINPDGGSYSLSSIKSTIGEAIGYTPYIECNVDEEGNSQLYQIYVCVDTSASKLIECPVFPRGRCDSTIEFPSF*
Sb03t21630	Sba	Sba-Chr03:22804947-22808955	Scutellaria baicalensis	Labiatae	MPAVTDGLWADYNDGTWPACCPGKKFDIKEISTLLDVLNKYWPSLSCDSPSNCSGGKGLFWEHEWEKHGTCSSPAVRDEYDYFVKTLNLYFKYNVTEVLREAGYVASNCEKYPLGGIVSAIQNAFHATPELVCSGDVIDELRLCFNKDFKIRDCAVESNTKSGIITAQNSCPKYGMNNVDDDSCLASVKA
Sb02t05440	Sba	Sba-Chr02:5718772-5722503	Scutellaria baicalensis	Labiatae	MVAYKDFDFFYFVQQWPASYCDSRQSCCYPTTGKPDDDFSIHGLWPNYKTGKWPQNCDRESSLDKSEISDIMGRMQKDWPSLACPSADGIKFWGHEWDKHGTCTSLDQHTYFQTALDLKNKANLLQVLQNAGIRPGNFYKMESIKKAIEEGVGYEAYIECNVDPHGNHQLYQVYLCVDKSASKFIHCPILPRGRACGSTIEFPSLSSHSHPRHEL
Sb02t05450	Sba	Sba-Chr02:5723032-5724418	Scutellaria baicalensis	Labiatae	MGKNFHFPTLMKLLLLQCLTLLSSAQSFDFFYFVMQWPGSYCDTKQSCCYPTTGKPPSDFGIHGLWPNYKDGSYPSNCDPNNPYDQSKISDLISRMQENWATLACPSNSGTTFWSHEWDKHGTCAESILNQHSYFKAALDLKSKLDLLQILQSGGINPDGGSYSLSSIRSSIKSAIGHTPWIECNKDEDGNSQLYQIYVCVDTSASTLIECPVFPNGKCGSTIEFPSF
Sb06t06970	Sba	Sba-Chr06:12368970-12374090	Scutellaria baicalensis	Labiatae	MRRSLILTSQTQEKHGTCCVAVTGDEYNYFVTALNLYFKYNVTEVLAEAGYVASNSEKYPLGGIISAIQNAFHLTPSFKCTGDAVEEIYLCFTKEFTPRDCAGESKKSCPAYVSLPEYDSTSIACILLRYYITVW
Sobic.003G388251	Sbi	Sbi-Chr3:69961489-69963791	Sorghum bicolor	Poaceae	MTTARKAACVLAAWVLVAAALSDLGSARAPLGSKPQREFDYFALSLQWPGTICASTRHCCASNGCCRSEPLQTFTIHGLWPDYDDGTWPSCCRRTQFELDKILPLMEVLNKYWPSLYCSKSGTCFSGKGLFWAHEKHGTCSAPVVQDELQYFTIALDLYFKYNVTEMLSSGGIQVSNGKEYALSDVIDTIKHAFGGSPQIVCKNGSVQELRLCFDKELKPRDCLTTSLTNGSVSKSKHCPRYITLPTYDPLVLANSTVEIMSQFDEFVVPTALYTA*
Sobic.003G388300	Sbi	Sbi-Chr3:69964456-69967455	Sorghum bicolor	Poaceae	METRRPRRGGKKRFLLPLALLCLAVLLPGALLPPSASASSSSPAVGGGSRKRRWVGFDYYVLALQWPGTICRETSNCCDTNGCCRSKPLKWFTIHGLWPQYNYGGWPSCCRPTKFNINKILMLMPILEKYWPSLYCGSSSTCFGGRGPFWVHEWETHGTCAYPEIQDEYDYFSTALYLYSKYNVTKALRKAHIRPASGRKYAVGHIVAVIEYAFGAMPSLVCKNGSVQELRLCFHKDYQPRDCTLETGTAPNSRSYCPRYVTFPSYKPSVMANTTEGISNQASKPMVSYTSTSASEQRLGLQVLK*
Sobic.007G137700	Sbi	Sbi-Chr7:56571473-56573346	Sorghum bicolor	Poaceae	MAARLSLLLAVLAVAAGRAAAQDYDFFYLVLQWPGSYCDTKQSCCYPKSGKPAADFGIHGLWPNRDDGTYPQNCSPDNAFNPSKVSDLLSSLRAKWPTLACPSNDGLRFWGHEWEKHGTCAANVFDEHGYFQAAMRLRDQLGVLAALSSAGVNPDGGYYSLSQIKGAISQGTGFEPYVECNRDEAGNSQLYQLYFCVDAAGDSFVECPVLPRGRPCGNRIEFPAF*
Sobic.002G385601	Sbi	Sbi-Chr2:74037078-74038123	Sorghum bicolor	Poaceae	MALHCPLAVVAVLLLPLVAASAATDFDFFHHVQQTSCWPDSCNATAPLDLSQIRDLDSDLRRNWGTLSCKNRNNTQFWSHEWSRHGTCSNMDQHSYFLAALELKARFNLTRILLDAGVVPSDDKQYCLRSIRDAVAAATGSAPMLECNRNGRNETQLYQVFQCVGLDGRTSSTAHRRSTAGAPTWSSSHRSKHLVLLICLNEAELNFSFEPLCFRHLHLAKIQPF*
Sobic.002G278800	Sbi	Sbi-Chr2:66074257-66076549	Sorghum bicolor	Poaceae	MASSRIPLLCLLGLLLVASPAIADDSSGIYYQLALLWPGAYCEQTNAGCCKPTTGVSPARDFYITGLTVYNATTNAALTECSNQAPYNPNLITGIGLEQYWINIKCPANNGQRSWKNAWKKAGACSGLDEKAYFEKALSFRSKINPLVRLKQNGIEDDFELYGLKAIKKVFKSGINAEPVIQCSKGPFDKYMLYQLYFCANGNGTFIDCPAPAKYTCSNSVLFHPYKKWMLKQQLSDESADFYDSADPFVLPGLAMDN*
Sobic.002G278700	Sbi	Sbi-Chr2:66066399-66068719	Sorghum bicolor	Poaceae	MGGRRTIVLSLILGLLAAANAVPFDFFYLILMWPGAYCEDSDNGCCVPKYGYPAEDFFVEFFQTFDVSINKPIVRCRNGSPFDAKKLDKIENNINHYWIRLKCPPTDGVNAWKSAWDNYGVCSGLKQLDYFKAALSLRKQADILGALADQGILPDYKLYNTARIKAAVAAKLGVEPGLQCRDGPFGKKQLYQVYLCVDTDAKTFIKCPKLPATLSCPASVVFHPFYTWMLNSTATFDSKILLPTQTMLN*
Sobic.002G385500	Sbi	Sbi-Chr2:74033450-74034777	Sorghum bicolor	Poaceae	MKLVIAFLVVFSLAVSSTAEKFDFFYLVQQWPGSFCDTRQGCCFPDDTKPAAAFGIHGMWPNYAKCRGRQGLARAMLGDAAGADDAFLSTVGRRGKCWPEYCDDGNELSPWEIRDLVASLDRSWPTLSCKNRRSFQFWSYEWKKHGTCSNLEPHDYFARALALKAKHDLAAILADAGIVPSDTETYTVSSVRDAIAQGTGFVANLECNRDADGEAQLFQVYQCVDRDAKKLIDCPLAMPTKCTDRVKLPVF*
g9839.t1	Scm	Scm-Chr5:32431-32977	Solanum chacoense	Solanaceae	MFVLSGHQHYVIKSEVVVDTGKPTLDFGVHGLWPNYHNGSYPSSCDNTNLYDETEIKDLISSMQENWPMLACPRNKGTKF*
g29366.t1	Scm	Scm-Chr5:2405378-2405931	Solanum chacoense	Solanaceae	MSASSEVITKPPITNYHHMQMIMQWPPTFCGRPDKSCKPSVEMSDFPIHGLWPGNATGHTPFTCNVPPSPKTVEKVEARWTDEKLWKHEWAKHGYCTSEIVPDVEYFNGAITSARRLINMLKTLKEGKMGPTNLKAYKYEDIYLRTSVRR*
g10154.t1	Scm	Scm-Chr7:1120798-1122375	Solanum chacoense	Solanaceae	MKKLVTFFLLVILLLEITISVDSQNPSLLKFVLQWPPTYCIILNSATQPGRCKEPILQHNLTLHGVWPADQRGYSLTCPVPPDPNWNQVFTAAVENQLMAFWPPLRENSQKRDLWKHEWRAHGACGGTTPQVYFNTAIKINNMLQKGNLFNYLKTSGIIACNSLSFAKKDIVDAIRKVFVQLLDVYLTCIPIDATNKTHVYLSEVTLCTNLVGTSFISCPSQATPTSCSTGARIMLPHPKPQP*
g18487.t1	Scm	Scm-Chr5:4537239-4540969	Solanum chacoense	Solanaceae	MKKSQKSLLIKIIVVQCLLVLCVAAQDFDFFYFVQQWPASYCDTRRSCCYPTTGKPDEDFSIHGLWPNYENGKWPQNCDRESSLDESEFSDLISTMEKNWPSLACPSSDGLKFWSHEWLKHGTCSALNQHAYFQTALDLKTKSNLLQNLNNAGIKPRNGEHYSVESIKNAIEEGVGHTPFIECNVDSQGNHQLYQVYLCVDSSASKFIDCPIFPHGGKCGSKIEFPPFSSNDDHAEF*
g25190.t1	Scm	Scm-Chr4:1360614-1361452	Solanum chacoense	Solanaceae	MHSYFQVTLALKEKVNLLQVLKNAGIRPDGRSYGMKAIKEAIKNEIGHDVVIECNNDVFGNNQLFQVYICVDKTGSDLIECPMILKRKCDENIIFADFGSDTEGSSISL*
g10875.t1	Scm	Scm-ChrUn:15768854-15770138	Solanum chacoense	Solanaceae	MVKPQLTSALFIVLFALSPAYGDFDSLQLVLTWPASFCHVNDCVRIAPKNFTIHGLWPDKEGTVLQNCKPKPKYVNFKDKMFNDLDKHWIQLKFDEDYGEKEQPLWLYQYFKHGSCCQKMYNQNTYFSLALRLKDRFDLLRTLQIHHIFPGSSYTFKKIFDAVKTATQMDPDLKCTKGVPELYEIGICFTPNADALIPCRQSNTCDRTGKIFFR*
g27071.t1	Scm	Scm-Chr4:36481831-36482765	Solanum chacoense	Solanaceae	MSEIYLFLIMFIRLTSCQSDFNHLAFVIQWPPTLCGYSGVHCKPSIDTQRFTMHGIWPGNSTGHSLECSLPPQHSEDYIKDVWEKDANRAKQLHDHWPTFLLTNTDEEFWMHEWEVHGYCTKQTLPAADYFQGAMRVAVAGKGKGLLARVRDEFLTAGIFETAYKMTDLLIPLGKVTSKKIYISCTPKDDFFVYLKDIHFCMDKTMRRFVDCPAANLDTRGCGPIYRQRKIIVPLRKDIY*
g10155.t1	Scm	Scm-Chr7:1133645-1134427	Solanum chacoense	Solanaceae	MWKEAWNTYGTCTMERFKTPTQYFNRASRLDSEIGDLLQSHLINSNGIVPCDSATYNNVEIVNSFKQVSNNKDVSFTCKDINASHAYLNQVTFCYTNDAKNFVDCPTSVTNKRCRVQNIIVPRPSPPKPIQTTGEKLGPNSLWRSLVNYVKLY*
g18488.t1	Scm	Scm-Chr5:4546519-4548166	Solanum chacoense	Solanaceae	MASNSAFSLFLIFLIITQCLSVLNAATDFDFFYFVQQWPGSYCDTKQSCCYPTTGKPAADFGIHGLWPNNNDGTYPSNCDPNSPYDQSQVSDLISRMQQNWPTLACPSGSGSTFWSHEWEKHGTCAESVFTNQHAYFKKTLDLKNQVDLLSILQGANIHPDGGSYDLVNIRNAIKSAIGYTPWIQCNVDQSGNSQLYQVYICVDGSGSNLIECPVFPGGKCGTNIEFPTF*
g24138.t1	Scm	Scm-ChrUn:69028660-69041005	Solanum chacoense	Solanaceae	MSSPPAIVNLRMLFVCCILIAVKGGWDEEVGLLRRGGEQREFDYFKLALQWPGTYCRKTRHCCSSNACCTRSNSPSVFTIHGLWTEYNDGTWPSCCSGRPFDEKEISTLLEPMRKYWPSLSCGSPRSCHHKKGPFWEKHGTCAYPVVHDEYEFFLTTLNVYFKYNVTEVLFEAGYVPSNSEKYPLGGIISAIQNAFHTTPELVCSGDALEELRICFYKNFEPSDCAHDTSLRRSCPQYVSLPAHGSWGFRSNTTAAS*
SEGI.17229	Sgi	Sgi-Chr2:258306672-258308029	Sequoiadendron giganteum	Taxodiaceae	MESINKTMTVFAVLFFLCCSINFTAKAQNFDFFYLVQQWPGSYCDTSNGCCYPSTGKPASDFSIHGLWPNYEDGSYPSNCDPNSPFDPSQISDLRNEMSSKWGSLACPSSNGENFWQHEWEKHGTCSESVLSEHDYFAAALSLKDSVDILGALENAGIHPNGGQYSVSSIKNALKEGTGYTAGIECNTDESGNRQLYQIYLCVDSSGSKFMNCPVLPQDKCSSSDSQVEFPSF*
SEGI.18982	Sgi	Sgi-Chr2:258299887-258301239	Sequoiadendron giganteum	Taxodiaceae	MESITKTMSIFVVLFFFCSSINFTAKAQDFDFFYLVQQWPGSYCDTSNGCCYPSTGKPASDFSIHGLWPNYEDGSYPSNCDPNSPFDPSQISDLRNEMSSKWGSLACPSSNGENFWQHEWEKHGTCSESVLSEHDYFAAALSLKDSVDILGALENAGIHPNGGQYSVSSIKNALKEGTGYTAGIECNTDESGNRQLYQIYLCVDSSGSKFMNCPVLPQDKCSSSDSQVEFPSF*
SEGI.27255	Sgi	Sgi-Chr11:262830246-262831292	Sequoiadendron giganteum	Taxodiaceae	MASYSPLHLVILVVLLFQCWAVATARSFDFYYFVQQWPGSYCGSRRGCCYPRTGKPASEFSIHGLWPNYNTGKWPQFCNPSDEFDFSQISDLVGELNSHWGSLSCPSSDGHKFWGHEWQKHGTCSLNLDQHDYFNKALSLRRKIDLLTALKSAGIKPDGGEYSVSDIKEAIRNAIGKEVGVDCNVSEDGEYQLDEIYVCVAKSDASTVITCPVYPHSKCPSTVKFPLFGEEEDNATSSDQNTGSDEL*
SEGI.34468	Sgi	Sgi-Chr5:501595763-501615163	Sequoiadendron giganteum	Taxodiaceae	MDTKLCSLRTVFYPWMLLLLQVISIDLLKATAKSFDFYYFVQEWPGSYCDTHRKCCSPQIGIPSSDFHIHGLWPNMEDGSWPQYCAPHAHFNFSQVADLEGELEEEWASLQCPSNNGHKFWAHEWERHGSCALNLNEHGYFNATLTLKRQLDILGALEAAGILPNGEEYSSDEILETIGEAIGAVPEIRCNRNLEGREQLLDVSRHIVVAGAASPTLPTSPSAHALHASLRLRPLCRRHQPVALAKCAAVAADSTSNAAYANPRSTPKQPAAHCGKQNPCRHRHPLHPSPLDLGGIEAAHRVLEDALALLGPRQVEVQVNLVVREAPPQSEPHMRDLLRGHPPLYDGSSLGLEAKT*
SEGI.36771	Sgi	Sgi-Chr11:262866432-262868318	Sequoiadendron giganteum	Taxodiaceae	MMGSYSPLHLLIVAVFLFEFWVVATARSFDFYYFVQQWPGSYCGTRRGCCYPLTGKPASDFSIHGLWPDYKTGKWPQFCNPSDEFDFSQISDLVGELNSYWGSLSCPSSDGHTFWGHEWEKHGTCSLNLDQHDYFSKALSLRRNIDLLNALKSAGIRPDGGEYRVSDIKEAIRNAIGEEVGVDCNRSEEGESQLNEIYVCVDKFDASTVIKCPVYPHSKCPSTVKFPLFGDEEDIATS*
SEGI.01861	Sgi	Sgi-Chr5:501595748-501597794	Sequoiadendron giganteum	Taxodiaceae	HTIGKMDTKLCSLRTVFYPWMLLLLQVISIDLLKATAKSFDFYYFVQEWPGSYCDTHRKCCSPQIGIPSSDFHIHGLWPNMEDGSWPQYCAPHAHFNFSQVADLEGELEEEWASLQCPSNNGHKFWAHEWERHGSCALNLNEHGYFNATLTLKRQLDILGALEAAGILPNGEEYSSDEILETIGEAIGAVPEIRCNRNLEGREQLLDVFVCINKLDASTVIPCPTKPHNRCSPKIVFPPFRMGLSSS*
Seita.5G413900	Sit	Sit-scaffold_5:43702339-43705887	Setaria italica	Poaceae	METRRHRRGRKRLLLPLSLLCLAVLLPSALLAPSASASSSPEAAAAGGSRKRRWAGFDYYVLALQWPGTICRQTSNCCDTNGCCRSKPLKWFTIHGLWPQYNYGGWPSCCRPARFNINKILMLMPILEKYWPSLYCGSSSTCFGGRGPFWVHEWETHGTCAYPEIQDEYDYFSTALYLYSKYNVTKALRKAHIRPASSRRYAVGHIVAVIEYAFGAMPSLVCKNGSVQELRLCFHKDYQPRDCTFETDKATNSRSYCPRYVTFPSYKPSVLANATEGIIDQASGELHAYG*
Seita.5G413800	Sit	Sit-scaffold_5:43698153-43702314	Setaria italica	Poaceae	MAMKTARKAAWVLVVWALAAAGLGSVSARAPLGREAQREFDYFKLSLQWPGTICASTRYCCASNGCCRSEPLQTFTIHGLWPDYDDGTWPACCRRTQFEMDKILPLKETLDKYWPSLFCSSSSTCFSGKGPFWAHEWEKHGTCSAPVVQDELQYFTTALDLYFKYNVTEMLSSGGIQISNGKEYALSDVIDTIKHAFGGSPQIVCKRGSVEELRLCFDKELKPRDCLTTLTNGIVSRRKHCPQYITLPTYDPLVLANSTREIMTQFNDFEVPAALYTS*
Seita.6G159400	Sit	Sit-scaffold_6:28222441-28224577	Setaria italica	Poaceae	MASARLSLAAAILLMVLAAVAPGRAAPPDYDFFYLVLQWPGSYCDTRQSCCYPKSGKPAADFGIHGLWPNRDDGSYPQNCNPDSEFDPSKVSDLLSSLRAKWPTLACPTNDGLRFWGHEWEKHGTCASNVFDEHGYFQAALRLRDRLGVLRALAAGGVRPDGGYYTLDQIKGAIRDGTGFEPYVECNRDESGNSQLYQLYFCVNAAGDSLVECPILPRGRPCGSRIEFPAF*
Seita.2G400700	Sit	Sit-scaffold_2:46358111-46359692	Setaria italica	Poaceae	MKTAIAFVLLFSLLAVSSTAEKFDFFYLVQQWPGSFCDTRQGCCFPDAGKPAADFGIHGLWPNYAKCRGSQLQGLARAVLGEDAAALFSAVGRRGRCWPEYCDDGNTLSPWEIRDLVASLDRNWPTLSCKSGRSFEFWSYEWKKHGTCSNLEQHEYFARALELKAAHNLTAILAGAGIVPSNTETYSLSSVGDAIAQGTGFTANLECNRDADGEAQLFQVYLCVDREVKQLIDCPLSMRSKCTDRVKLPVF*
Seita.2G400800	Sit	Sit-scaffold_2:46364503-46365938	Setaria italica	Poaceae	MKLVIAFGLVLSLLAVSAAAERFDFFYFVQQWPGSYCDTWRGCCFPDSGKPAADFGIHGLWPNYAQCHGRYGLARAVLGDDAFFSIVGRRGRCWPQYCGGDYDDNALRPWEIRDLIASLERSWPTLSCKSGRSFEFWSYEWKKHGTCSNLEPHDYFARALALKAAHNLTAILAGAGIVPSATETYSVSSVSDAITQGTGFTANLDCNRDADGESQLYQVFMCVDREAKRLIDCPLHKRSKCSDQVKLPLF*
Seita.2G289500	Sit	Sit-scaffold_2:38500521-38502861	Setaria italica	Poaceae	MARRTIVLSLILGLLAAANAVPFDFFYLILMWPGAYCEDSDNGCCVPKYGYPAEDFFVKSFQTFDLSINKPIVRCRNGAPFDNRKMNKIENGINHYWSNIKCPPTDGMNTWKSEWNSYGVCSGLAQLDYFKAALGLRTQAGILAALADQGIKPDYKLYATAKIKSAITKKLGVAPGLQCKDGPFGKKQLYEIYLCASTDGKSFIECPKLPATLSCPDAVVFHPFYTWMLNSTAAAFDSRILLPTETMLN*
Seita.2G289600	Sit	Sit-scaffold_2:38515625-38518081	Setaria italica	Poaceae	MASRIALLCLLGLLVASPAIADSGIYYQLELMWPGAYCEQSSAGCCKPTTSAKPARDFFISGFTVYNATTDAPVNRCSNKAPFDPNEITDIPGLKQYWSNIKCPSNNGQGGWKNAWKKSGACSGLKEKDFFEKALEFRSRLNPLVRLQKNGIQPDFELYSLKKIKKVFQSGINATPLVQCSMGPFNKYMLYKLYFCATEQGTFIDCPVAPKYTCSAEILFHPFKRWMLQQLQGEDAEFAAAADGDDQDAFVLPGVAMDM*
Solyc06g082890	Sly	Sly-Chr6:46095745-46102939	Solanum lycopersicum	Solanaceae	MASLKIKAVFCMQLLPLLIGAFSVIRINGSWDVEEGLLRRQTGHQREFDYFKLSLLWPGTACRNTTKCCSSNACCRSNSPSIFTIHGLWADYNDGTWPACCSGPQFDKEQISTLRKPMKKYWPSFSCKATSTCHHEKGSFWAHEVWEKHGTCSYPVVHDEYEYFLMTLNVYFKYNVTGILFEAGYVPSNSEKYPLGGIISAIQNAFHATPELICSGDAVEELRICFYKDLQPRDCASGSIIKSGRVSSGSCPQYVSLPVVNGSGGLDNTTADFLSE*
Solyc09g020110	Sly	Sly-Chr9:18521850-18533798	Solanum lycopersicum	Solanaceae	MSSPAIVNLWMLLVCCILIAVKGGWDEEVGLLRRGGKQRQFDYFKLALQWPGTYCRKTRHCCSSNACCSRSNSPSVFTIHGLWTEYNDGTWPSCCSGRPFDQKEISTLLEPMRKYWPSLSCSSPRSCHHKKGPFWGHEGEKHGTCAYPVVLDEYEFFLTTLNVYFKYNVTEVLFEAGYVPSDSEKYPLGGIISSIQNAFHTTPELVCSGDALEELRICFYKNFEPRDCAHDTSSRGSCPQYVSLPAHGSWGFRSNTTAAS*
Solyc07g006570	Sly	Sly-Chr7:1359542-1361309	Solanum lycopersicum	Solanaceae	THNMKKLVNFFLLVILLLEITISVDSQNPSLLKFVLQWPPTFCIGLNSAAPPGRCKEPILQHNLTLHGVWPADQRGYSITCPVPPDPDWNKLFTTTLENQLMAFWPPLRENAQKRDLWKHEWRAHGACGGTTPQVYFNTAIKINNMLQKGNLFNYLKTSGIIACDSLSFARKDIVDAIQKVFVSTPLTVYLTCIPIDATNRTHIYLSEVTLCTNLGGTSFISCPSQANPTSCSSGARIMLPHPKPQ*
Solyc05g007950	Sly	Sly-Chr5:2422283-2423896	Solanum lycopersicum	Solanaceae	NTKKNNFFYKKKMASNSAFSLFLILLIITQCLSVLNAAKDFDFFYFVQQWPGSYCDTKQSCCYPTTGKPAADFGIHGLWPNNNDGTYPSNCDPNSPYDQSQISDLISSMQQNWPTLACPSGSGSTFWSHEWEKHGTCAESVLTNQHAYFKKALDLKNQIDLLSILQGADIHPDGESYDLVNIRNAIKSAIGYTPWIQCNVDQSGNSQLYQVYICVDGSGSSLIECPIFPGGKCGTSIEFPTF*
Solyc04g005640	Sly	Sly-Chr4:435323-438202	Solanum lycopersicum	Solanaceae	MRFIYVILINLIIFQFITFLHAQDFDFFYFAQQWNPASCDSKIKCCYPTNGKPAEDFGIHGLWPNYFNGSFPKSCNKNVRYDETQISDLISSMQKNWPTLSCPSNNGTRFWSHEWKKHGTCSLSMLDIHSYFQAALALKEKVNLLQILKNAGIQPNGGFYNLEAIKKAIEKGIGHTIGVECNIDLNGNSQLYEVYVCVDKSGSNIIDCPIIPETKRCNEIVEFAVFGSRNILDAGHAYSL*
Solyc05g007940	Sly	Sly-Chr5:2415438-2418556	Solanum lycopersicum	Solanaceae	MMKSQKKLLIKIIVVQCLLVLCVASQDFDFFYFVQQWPASYCDTRRSCCYPTTGKPDEDFSIHGLWPNYKDGKWPQNCDRESSLDESEFSDLISTMEKNWPSLACPSSDGLKFWSHEWLKHGTCSALNQHAYFQTALDFKTKSNLLQNLNNAGIKPRNGDYYGVESIKKAIEKGVGHTPFIECNVDSQGNHQLYQVYLCVDSSASKFIDCPIFPHGGKCGSKIEFPSFSTNDDHDEF*
Solyc01g055200	Sly	Sly-Chr1:44944259-44945021	Solanum lycopersicum	Solanaceae	MFKSQLITALFILFFCLSPIYGDFDYMQLVLTWPPSFCYPRGTCKRTSNNFMIHGLWPEKKGFRLEFCSGGKAYKKFELHDHIVNDLDHHWIKMKFTEQDAKQKQPLWNHEYTRHGRCCFNLYDQNAYFLLAMRLKDKLDLVRTLRNHRITPGTKHTFDEIKSAIKTVTNQVDPDIKCVKHINGVEELNEIGICYTPSAGSFYPCRQSNTCDETGTAILFR*
Solyc07g006560	Sly	Sly-Chr7:1349741-1352255	Solanum lycopersicum	Solanaceae	MVDKLNVFWPSLTKQDPKDMWKEAWNTYGTCTIERFKTPIQYFNRASRLDSEIGDLLQSHLISSNGIVPCDSATYNNVEILNSFKQVAKDKDVSFTCKDINTTHAYLNQVTFCYTNDAKNFVNCPTSLINKRCRVQNIIVPRPSPPKPIKQQEKSLDQIAYGDSWSIV*
Solyc05g009515	Sly	Sly-Chr5:3752711-3753856	Solanum lycopersicum	Solanaceae	QPPVSSNYHHMQMLMQWPPTFCGRPNKPCKRSVIMLEFPIHGLWPGNATGHTPFTCNVPPNPTTVKKVWLNDRSALGFYWPSLVSTDEKLWIHEWEKHGYCTSQIVPDVEYFNGAIVFARQVKNMLSVRIIPDNNITYTVANMKKFISEEG*
Solyc05g013210	Sly	Sly-Chr5:6353733-6359657	Solanum lycopersicum	Solanaceae	MLMKSKPKWPPALCDQKLSCYSTTGKPTLDFGVHGLRPNYDNGSYPSSCDITNLYDETKIKDLISSMQENWPTLACLRNKGTKFWSHEWDKHVTCSLSTLDEHSYFKAALTIKEKELSQEAFIAWK*
Smo75785	Smo	Smo-scaffold_0:3194026-3194771	Selaginella moellendorffii	Selaginellaceae	MLGTSSAFDFFYLVLEWPGSYCDAATSCCYPQSGKPASDFSIHGLWPNNLDGSYPENCDPSRPFNASQIGGLRGDMDALWSSLSCPSSNSEKFWAHEWEKHGTCSEKILRSQRDYFAAALRLRKSVDLLGALEQAGISPDGKSYPLALIKNALQDGGYAPGITCNADDDDSGSSQLYQIYLCVSKENLEITPCPVLPRSSCHSRVEFPVF*
Smo407198	Smo	Smo-scaffold_6:2754832-2755264	Selaginella moellendorffii	Selaginellaceae	MIHPLADLGAAGIVPNGSSYDADSKLRALHTRTILECSSSGSRDYPQRRGEVVVIVREGAASVGLLIADLMPELRSRWPSLTCPQSNGDDFWEHEWEALYGVESQYSGRDVALDRPWSVKLAANPGG*
Smo270532	Smo	Smo-scaffold_6:2755553-2756599	Selaginella moellendorffii	Selaginellaceae	MGFCAIVVALVCSNLFIIAGAQRFDFFYFVLQWPGAYCDRGQAACCYPTTGKPAEDFSIHGLWPNKDDGTWPQFCDPSNPFELSQISDLRRAMNREWGSLDCPSSNSVEFWEHEWEKHGTCAFRDEHQYFERSLALREQVDPLGYLASAGIRPNNRLYSLQSIQLALEDGLGHTIGIECNRDSSRTAQLYQLYFCVASDASTIIDCPVFPNSKCTTQVEFPSFGRGIKRDHDHEIATL*
Spj04g01228	Spj	Spj-Chr4:6760692-6762056	Spirodela polyrhiza	Lemnoideae	MQSEWPTLACPSSTGRRFWQHEWEKHGTCSESVLDQRRYFLTALDLKREVNLLGALQAAGKHILERAWWLQRFSVLLFFFISCHIHRHLPKEVAGIEPDGGFYSFSSISNAIKAATGHTPGIQCNIDEDKNSQLYQVYLCLDSSASGFIDCPILPRAAATLTGRSRLS
Spj04g01220	Spj	Spj-Chr4:6733735-6734305	Spirodela polyrhiza	Lemnoideae	MGRMVSDWPTLACPSSNGRRFWKHEWEKHGTCSESVLDQRQYFETALFLKREVDLLGVLQAADSAGVVPDGGSYSYTSISRAIEKGVGYLAGIECNRDEAGNSQLYQVYLCLDSSAASFIDCPRLPLSRCNLTRIQFPVF
Soltu.DM.07G001780.2	Stu	Stu-Chr7:2114235-2115919	Solanum tuberosum	Solanaceae	MKKLPFFLLVILLLEITISVESQTPALLKYVLQWPPTFCIQLNSKEEKLCKEPIPQRQFTLHGVMQADEDGFNIKCDYKDPNDLDKLLEEVEGDLVKFWPSLREDFNETELWKHEWRVHGSCGGTTPHEYFYKAIMMNDFPEQGNLYNYLESSVHYISCPSKADPTSCPKDALIMLPLPKEQELDPPFAIMAE*
Soltu.DM.05G005060.1	Stu	Stu-Chr5:4405831-4407543	Solanum tuberosum	Solanaceae	MASNSAFSLFLIFLIITQCLSVLNAATDFDFFYFVQQWPGSYCDTKQSCCYPTTGKPAADFGIHGLWPNNNDGTYPSNCDPNNPYDQSQVSDLISRMQQNWPTLACPSGSGSTFWSHEWEKHGTCAESVFTNQHAYFKKTLDLKNQVDLLSILQGADIHPDGKSYDLVNIRNAIKSAIGYTPWIQCNVDQSGNSQLYQVYICVDGSGSNLIECPIFPGGKCGTSIEFPTF*
Soltu.DM.05G002910.1	Stu	Stu-Chr5:2393824-2394588	Solanum tuberosum	Solanaceae	MSASSELITKPPITNYHHMQMIMQWPPTFCGRPDKNCKPSVKMSDFSIHGLWPGNATGHTPFTCNDPSNPTTVEKVWLNDRSLKNFLGLYWPSLEVHWTDENLWKHEWDKHGYCTSEIVPDVQYFNGAITFARRLKDMLKTLEKGDMGPKNHRAYTVTGMKTFISEQVLKDKNIDVYISCDHQRATSSYVFFLKQIHFCLDKSLNTFISCPKSTATRGCGRVDDQNLIFPK*
Soltu.DM.07G001790.1	Stu	Stu-Chr7:2136561-2142951	Solanum tuberosum	Solanaceae	MMRYVLQWPPTLCMTLEYGRCKEPIPENKFLLHGLWPADENGNVMGGTPKPPDQKWNATLQLQLNWVKPLEVYLVPFWRSLKENFNNMGLYKHEFKRHGIWAQTGVKEYFKTAIRINNISFVKMNLYNYLETSNIIASDTSGYTENDIVDAIQKVFASPTPLLPAPTPPHDPFLSPAPAPSHDPFNIYLSCTSINAKLYLNEVTLCTYPNGTRFISCPHQIPDPLRRCDGANIMLPLARAQPPIPPPPSPPPPKRFQEEEYGTYPTFERSWAKYIFNGWI*
Soltu.DM.05G002950.1	Stu	Stu-Chr5:2593069-2593498	Solanum tuberosum	Solanaceae	MQMIVQWPPTYCGRSDVHCKPYISKLRFTIHGLWPGHANGKTHTNTCPIPPKPNTVDKVEPKECLGLLLWLVGSTKAYGYMSGRSMGLAHQTSSQKLTILTGRYDLPNY*
Soltu.DM.07G001800.1	Stu	Stu-Chr7:2143974-2146986	Solanum tuberosum	Solanaceae	MKMKNLSLLFLTHLTLFFICVCSQNIAQTQFVYKWSETYCNKDTPVGCKQIPPLKFTLNGFWGTDSNGNIQQGCRDPEIRDWNKVFDTAMVNKLSLFWPSLTKQDPKDMWKEAWNTYGTCTIERFKTPTQYFNRASRLDSEIGDLLQSHLINSNGIVPCDSATYNNVEILNSFKQVSNNKDVSFTCKDINATHSYLNQVTFCYTNDAKNLWIVQLLLLTNVVVFKTLLFLVLHLQSLFKQQEKSLDPIAYGDPWTIM*
Soltu.DM.04G000870.1	Stu	Stu-Chr4:990319-996782	Solanum tuberosum	Solanaceae	MGTQTKMFYAARGEICILSSQVQSFDFFYFVQQWLPALCDKKAACCYPTTGKPALDFGIHGLWPVYNNHTFPSNCNGNSPFDENQILDLMSDMQKDWPTLACPKNNGKKFWAHEWNKHGTCSLSMLDMHSYFQVTLALKEKVNLLQLLKNAGIRPDGGSYGMKAIKEAIKNGIGHDVVIECNNDVFGNNQLFQLRCAFFTGRNNFWFSSSEYESH*
Soltu.DM.09G014740.1	Stu	Stu-Chr9:37805315-37810084	Solanum tuberosum	Solanaceae	MSSPPAIVNLRMLFVCCILIAVKGGWDEEVGLLRRGGEQREFDYFKLALQWPGTYCRKTRHCCSSNACCTRSNSPSVFTIHGLWTEYNDGTWPSCCSGRPFDEKEISTLLEPMRKYWPSLSCGSPRSCHHKKGPFWDTQLQWEKHGTCAYPVVHDEYEFFLTTLNVYFKYNVTEVLFEAGYVPSNSEKYPLGGIISAIQNAFHTTPELVCSGDALEELRICFFKNFEPRDCAYDTSLRRSCPQYVSLPAHGSWGKFSLFFLPLAAYFICLA*
Soltu.DM.05G002930.1	Stu	Stu-Chr5:2544579-2545280	Solanum tuberosum	Solanaceae	MQMIMQWPPTFCGRPDKPCKPSVEMSDFSIHGLWPGNATGHTPFTCTVPPSPKTVEKVWLNDRSLKNFLGLYWPSLEFRWTDEKLWKHEWAKHGYCTSEIVPDVEYFNGAITSARRLKNMLDTLKKGRMGPTNHEAYTVTDMKTFISEKVLEDKNIDVYISCERASSSYVLLKQIHFCLDKSLNTFISCPKSTATRGCGRGNVRNLIFPTS*
Soltu.DM.04G000880.1	Stu	Stu-Chr4:998988-1001159	Solanum tuberosum	Solanaceae	MRSINVVLINLIIFQCVTLLHAQDFDFFYFTQQWNPASCDSKIKCCYPTNGKPEEDFGIHGLWPNYFNGSYPKSCNKNVRYDETQISDLISSMQKNWPTLSCPSNNGTRFWSHEWKKHGTCSLSMLDMHSYFQAALALKEKVNLLQILKNAGIQPNGGFYNLEAIKKAIEKGIEHTIGVECNIDLNGNSQLFEVYICVDKSGSNIIDCPIIPETKRCNEIVEFAVFGSRNILDGGHAYSL*
Soltu.DM.03G003050.1	Stu	Stu-Chr3:2923024-2923763	Solanum tuberosum	Solanaceae	MQFVLQWPATYCRIQTCKSAPLFEFTIHGLWPSKPDGNTLYRTPPPGMLENVFIHQEDMKVYAVMQVDHSLRDKLRTIWPNLKVGRSDEWLWMYERRQHGYSIESVLDVTGYFNAAKTINELMIDYLLTYLKDEEINPSESYEINKIKIGYNPSSSRLY*
Soltu.DM.07G001780.1	Stu	Stu-Chr7:2114217-2116079	Solanum tuberosum	Solanaceae	MKKLPFFLLVILLLEITISVESQTPALLKYVLQWPPTFCIQLNSKEEKLCKEPIPQRQFTLHGVMQADEDGFNIKCDYKDPNDLDKLLEEVEGDLVKFWPSLREDFNETELWKHEWRVHGSCGGTTPHEYFYKAIMMNDFPEQGNLYNYLESSEIIASDNLAYTKQHIVEAIQKLFYDKPHNVYISCVPIDLYNNTHVYLSEVTWCTELEGVHYISCPSKADPTSCPKDALIMLPLPKEQELDPPFAIMAE*
Soltu.DM.08G010360.1	Stu	Stu-Chr8:30808189-30809083	Solanum tuberosum	Solanaceae	MRSVENVLREKNVMKGNLKSWKKIILGSCWKSYSVVHDEYEYFLMTLNVSFKYNISRFLFEARYVPSNSEKYPLGGIISAIQNAFHATPELIRLGDADAYYVIIVDRLGRSSLVQIHIFFVNMSNVPRVAASNNVSKVERILYGSLSDIIGCLTHLHIYEIIIYLCHVILCKVINDQKVSKTDEVNSGIL*
Soltu.DM.07G001820.1	Stu	Stu-Chr7:2155304-2159597	Solanum tuberosum	Solanaceae	MKMKNLSLLFLTHLTLFFICVCSQNIVQTQFVYKWSETYCNKDTPVGCTQIPPLKFTLNGFWGTDSNGNIQQGCRDPETRDWNKVFDKAMENQLKSFWPSLTKQDPKDMWKEAWNTYGTCTIENFKTPTKYFNRASRLANEIGDLLQSHLINSNGIVPCDSATYNNVEILNSIKQVSKNKDVSFTCKDINTTHAYLNQVTFCYINDAKHFVNCPTSVTNKRCRVQNIIVPRPSPPKARMTGEKLQSKSLWEILGQLF*
Soltu.DM.05G000020.1	Stu	Stu-Chr5:139063-140855	Solanum tuberosum	Solanaceae	MLVKSKPEWPPALCDQKRSCCYPTTGKPTLDFGVHRLWPNYHDGSYPSSCDNTNLYDETEIKDLISSMQENWPTLAYEHSKFKSALTIKEKELSQEAFTAWK*
Soltu.DM.01G016310.1	Stu	Stu-Chr1:38558681-38559088	Solanum tuberosum	Solanaceae	MLNDLDKHWIQLKVDQASALKDQRAWKYQYLKHGSCCQKIYNQNTYFSLALHLKDRFDLLRTLQIHRIVPGSSYTFEEIVDAVKTVTQMDPDIKCTEGAPELYEIGICFTPNGDSLVGCRQSETCDKTGKIFFRP*
Soltu.DM.07G001840.1	Stu	Stu-Chr7:2180427-2182353	Solanum tuberosum	Solanaceae	MKKLTFFLLVILLLEITISDDSKNPALLKFVLQWPPTFCMNLNNDAKQPGRCQEPILQHNLTLHGVWPADQDGISITCCTKPPYPNWDQLFTPTVENQLMAFWPPLRENSQKRDLWMHEWKAHGACGGTTAQVYFNTAIRINNMLQKGNLFNYLKTSGIIACNSLSFAKKDIVDAIRKVFVVTPPSPPLDVYLTCIPIDSRNRTHVYLKEVTLCTNLGGTSFISCPSKSAPKSCSTGATIMLPHPKPQPSLSPPPPPPRRFQEEIDVDGIYPKFEQSWTKYIFNG*
Soltu.DM.05G005070.1	Stu	Stu-Chr5:4419610-4423366	Solanum tuberosum	Solanaceae	MKKSQKSLLIKIIVVQCLLVLCVAAQDFDFFYFVQQWPASYCDTRRSCCYPTTGKPDEDFSIHGLWPNYENGKWPQNCDKESSLDESEFSDLISTMEKNWPSLACPSSDGLKFWSHEWLKHGTCSALNQHAYFQTALDFKTKSNLLQNLNNAGIKPRNGEHYSVESIKNAIEEGVGHTPFIECNVDSQGNHQLYQVYLCVDSSASKFIDCPIFPHGRKCGSKIEFPPFSSNDDHAEF*
Soltu.DM.07G001840.2	Stu	Stu-Chr7:2180427-2182353	Solanum tuberosum	Solanaceae	MKKLTFFLLVILLLEITISDDSKNPALLKFVLQWPPTFCMNLNNDAKQPGRCQEPILQHNLTLHGVWPADQDGISITCCTKPPYPNWDQLFTPTVENQLMAFWPPLRENSQKRDLWMHEWKAHGACGGTTAQVYFNTAIRINNMLQKGNLFNYLKTSGIIACNSLSFAKKDIVDAIRKVFVVTPPSPPLDVYLTCIPIDSRNRTHVYLKEVTLCTNLGGTSFISCPSKSAPKSCSTGATIMLPHPKPQP*
Soltu.DM.05G002920.1	Stu	Stu-Chr5:2489791-2490490	Solanum tuberosum	Solanaceae	MIVQWPPTYCGRSDVHCKPFISKLRFTIHGLWPGHANGETHTNTCPLPPKSNTVDKVEPKECIGLLLWLVGSTKAYGYCTSNIVPEVDYFNGAIRFAELLKGMVPTLTRGGMGPTDHHAYTVMGMKTFISAKVLNNNKNIKVYISCETVNSSYVFLTNIHFCLDKRLNTFISCPTSTTTRGCCTRGNNLVFPTTVITVI*
Soltu.DM.06G033160.1	Stu	Stu-Chr6:57584269-57591425	Solanum tuberosum	Solanaceae	MASLTIKAIFCMQLLPLLIGAFSVIRINSSWDVEEGLLRRQTGHQREFDYFKLSLLWPGSACRNTTKCCSSNACCRSNSPSIFTIQKHGTCSYPVVHDEYEYFLMTLNVYFKYNVTPRDCASGSIIKSGRVSSGSCPQYVSLPVNGSGGLDNTTADFLSER*
Soltu.DM.07G001810.1	Stu	Stu-Chr7:2151062-2152141	Solanum tuberosum	Solanaceae	MKKLVTFFLLVILLLEITISVDSQKLTLLKFVLQWPPTYCIGLNSAAPPGRCKEPILQHKLTLHGVWPADQRGNSLTCPEPPDPNWNQVFTAAVENQLMAFWPPLRENSQKRDLWKHEWRAHGACGGTTPQVYFNTAIKINNMLQKGNLFNYLKTSGIIACNSLSFAKKDIVDAIRKVFVQLLDVYLTCIPIDATNKTHVYLSEVTLCTNLVGTSFISCPIQATPTSCSSGARIMLPHPKPQCHDPKMDVMALVLSHQDKSA*
Tc01v2.g017220	Tcc	Tcc-Chr1:14489234-14495600	Theobroma cacao-Criollo	Malvaceae	MATTRNDNSVLPSSYLPPINSERVSYTEKKSQAMASLSAQSLLCIALTVVICLIGGVDGSLEGGQREFDYFALSLQWPGTICHGTRHCCSSNACCRGANSPTEFTIHGLWPDYNDGTWPSCCAQVQFDVKEISTLLDALEKYWPSLYCGQSSTCYSGRGLFWAHEWEKHGTCSFPVFRDEYSYFLTTLNVYFKYNVTKILNEAGYVPSNSERYPLGGIVSAIENSFQATPEVVCSKDAVEEIRLCFYKDFKPRNCLASKTSCPKYVSFPAYVSFGRDESETDAAWTSEDEAL
Tc09v2.g023190	Tcc	Tcc-Chr9:33798491-33801069	Theobroma cacao-Criollo	Malvaceae	MHRYNILAGGAVACLSAAITWYLVDPQAFVLYKLHFQPRLLSTSRDTVSTSYFAFYKLSLQWPPSTCTSAPPQGLNCLGRVPGQFTIHGLWPQDAHDKGIPPYNSSNPCTTDTPVSPENLLPYLQPIQETLKQLWPNLRNSESETENQFFWREEWRKHGMCSDYPDKPLDYFNSALNLKNGFDPAFQLTPGASYTVQQVADEVQRQVGAKPEIVCSKNKVDTKKLQLWEIRLCYNKEMPPTTVRDCPKDFSGRCRSLQDSITFPNPPSSSDEMENHLEGIGSEFRASDEK
Tc02v2.g027470	Tcc	Tcc-Chr2:38713129-38714473	Theobroma cacao-Criollo	Malvaceae	MDNRCLLLIYLLAAIILLPAILLSRDDKEFTFYKLSFRWPPSACNQGSLKCLPDTLGYFTIHGLWPMYEDDTQVPAYDSKKNKCTDVTPTDPKDLLPLLKSIETTLQKYWPKYNNYANINMCAESWKHEWKSHGICSDYPADEPAEYFGATLTLAQNYNYDPLKGTKVVPREEPYPAIEIVNAVKEKVKATPQIQCNKKDGTLQLLEIRLCFARAKPPGPPIDCPHTFDPQGVCKQETDLIKFTPAPTDSHGYNQHFEVGMDMKSSFK
Tc10v2.g013010	Tcc	Tcc-Chr10:20436185-20438326	Theobroma cacao-Criollo	Malvaceae	MHNCLLLLAALVFLPFTVGQAPFDLYKLSLRWPPSECNIGQLKCTPTVLNYWVIHGIWPTYENNTAVPKYDKTKNSCAHNPTKENQIKAKLSSIKNTLTQFWPSLRNYAKDKTNLKDWIHEWKFHGQCSDYPTDPLSYFNSALSLRRKNDLAGTRIQPREEPYQAKEIVDAVKQILGATPEITCNTHRPSGMIQLREVRMCFKRAKPPTEPRDCPIQFSGTCNKESDHIRVPPAPSPGHSQVPWLPINIFLLAFCLGIVI
Tc02v2.g027480	Tcc	Tcc-Chr2:38718920-38720167	Theobroma cacao-Criollo	Malvaceae	MDNRCLLLIYLLAAIILLLAILFSRDNKEFSFYKLSFRWPPSACNQGSLECKPDTLGYFTIHGLWPMYEDDTQVPPYDPKKNKCTDVTPTDPKNLLPLLKSIETTLQKYWPNYKNYENINMCAESWKHEWKNHGICSDYPADKPVEYFGATLTLAQNYNYDPLKGTKVVPREDPYPATEIVNAVKEKVKATPQIQCNKKDGTLQLLEIRLCFAKAKPLTPIDCPHTFVPGGVCQQETDLIKFTPAPTE
Tc10v2.g012560	Tcc	Tcc-Chr10:19830010-19831506	Theobroma cacao-Criollo	Malvaceae	MKRHLLAVAVLATLLVSATSEFDFYKLSLMWPPSVCNTGMECIPKIPKMFTIHGLWPQYANDIPVPPYDEDPSCTNIIPTSSDEAMNDLVPIEEELTKYWPNLFIKDGKRDDQYFWRHEWEDHGMCSDYPDDPRSYFYDTFSLTTQHNPLEVMGIQPGDELNEVGTILEAVKQGLGAYPQIVCNILPRVKTLQLKEIRFCFERAKPPSVLKNCTNKLAGDCAQLTDLIRFPPPPTVAICNDEL
Tc10v2.g012580	Tcc	Tcc-Chr10:19876064-19877680	Theobroma cacao-Criollo	Malvaceae	MHRYFLVAAVLATVSWLVAGETNFATYKLSLRWPPAHCDAPSFECKPHVLNTFTIHGLWPQFADGKVVPPYDPDTNRCTDVIPVTDLDPLFRRITPLIEELRKYWPNYKDYQNETLNENFWKHVWKLHGMCSDYPDNPFSYFRTAVSLGIKYIDPFKGTRITPRLVPYIAKDISDAIKERLGVYPQIACNEVGGTVQLTEVRLCFKRDRENSPSILQDCPIRYAYKCSDGTDEISFVPHLIG
Tc10v2.g012550	Tcc	Tcc-Chr10:19826073-19827461	Theobroma cacao-Criollo	Malvaceae	MQRHLLVAAVLATLSLLVSGQTDYPDFFYKLSLQWPPSVCAPSQCPSRIPRTFTIHGLWPQSVEDDKPIPPNNKKKCTDVIPTAPDQILDALQPIPGKLNDLWPSLLKQKTNEEFWRHEWEKHGMCSDYPDKPRDYFTIALDLTTRYNPLEVMEIQPGDEPRKVEKILESVKRNVGAYPQIQCNGGDKKGLQLKEIRFCFVRAKPPSVFRDCPNKLAGECKQLTDRIRLPPLPPEATHNDEL
Tc10v2.g012660	Tcc	Tcc-Chr10:20042595-20044231	Theobroma cacao-Criollo	Malvaceae	MHRHFLVAAVLATVSWLVAGESNFATYKLSLRWPPAHCDAPSFECKPHVLDTFTIHGLWPQFADGKVVPPYDPETNRCTDVTPVNPDQILGQMTHLIEALRKYWPNYRDYQNETLNENFWKHAWKLHGMCSDYPDKPFSYFRNTVSLSVKYIDPFKGTRITPRIVPYIAKDISDAIKEKLGVYPQIACNEVGGTVQLTEVRLCFKRDRENSPSILQDCPIRYAYKCSDDTDEISFVPHLIG
Tc10v2.g012640	Tcc	Tcc-Chr10:20023863-20025041	Theobroma cacao-Criollo	Malvaceae	MNRLLLAVAVLATLQVPATSEFDFYKLSLMWPPSVCNVGKECIPDIPKMFTIHGLWPQYGDDRPVPPYNKDPSCADITPMSSADAMSQLRFIEGELTKYWPNLFTIDGKRDDQFFWRHEWESHGMCSNYPHDPFGYFYKAFSLTTQYNPLEVMGIQPGDELHKVGTILETVRQNLGAYPQIACNTLPGTADRWKIRQLWEIRFCFNRAELLSVLRDCPNKLAGTCSEETDLIRFPPNPFY
Tc10v2.g012630	Tcc	Tcc-Chr10:20000473-20001435	Theobroma cacao-Criollo	Malvaceae	MNRHLLAVAVLATLLVSVMSEFDFYKLSLQWPPSVCNTGKRCIPDIPNKFTIHGLWPQYDIDTPVPPYNEDPSCISITPKSSEEAMEQLRFIQGELTEYWPNLLTKNDERNDQDFWRREWEKHGMCSNYPHDPFGYFQGTVSLTAEYNPLKVIGIQPGDERHKVGTILEAVKQNLGAYPQIACNTRPRNRDPRQIPQLWEIRFCFNRADPPSVLRDCPNKLAGACSKETDLIRFPPNPS
Tc10v2.g012570	Tcc	Tcc-Chr10:19862815-19864439	Theobroma cacao-Criollo	Malvaceae	MQRHLLVAAVLATLSLLVSGQTDFFYKLSLQWPPSVCGPSQCGSPIPRTFTIHGLWPQFVTNDRPVPPYNPTTNKCTNVTPTAPGQILVPLQPIQDQLNELWPSLLKQTTNVAFWRHEWEKHGMCSDYPDKPHDYFTAALDLTTTYNPLEGTEVKPRQDPYKAIEIREAIKAKLGKYPEISCGKVSNTIQLKEIRLCFERAKPPVVLRDCPTKYSNQCSDDDNQEKFPPATSGVLEF
Tc10v2.g012650	Tcc	Tcc-Chr10:20037573-20038790	Theobroma cacao-Criollo	Malvaceae	MQRHLLVAAVLATFSLLVSGQNNYPDFFYKLSLQWPPAVCATSQYRTPIPGTFTIHGLWPQFVKDDRPVPPYNPTTNKCTDVKPTAPDQILVSLQPIRDKLNKLWPSLLMKNTNEDFWRLEWERHGMCSDYLDDPSSYFTSALNLATTNNPLKGLVPRQDLYKAREISEAINTKLGKYPEISCGKVSNTLQLNEIRLCFERAKPPSVLRDCPKRYSNGCSNGNDQVKFPPLTSRV
Tc02v2.g029720	Tcc	Tcc-Chr2:40161188-40163911	Theobroma cacao-Criollo	Malvaceae	MKPNSCSIFIKLLVLQYLSVLCVSQDFDFFYFVQQWPGAYCDTKQHSCCYPKTGKPAADFGIHGLWPNYRDGGYPSNCDPNSRFDRSEISDLIGTLEKEWPTLSCPSNDGTKFWTHEWVKHGTCSESELDQREYFQAALKLKQKANLLQALTNAGIKPNDEFYELQDIRDAIKEAVGFTPGIECNTDSSRNSQLYQIYLCVDTSGSDFIKCPLLPSSRCGSSIQFPKF
Tc02v2.g029730	Tcc	Tcc-Chr2:40165902-40167370	Theobroma cacao-Criollo	Malvaceae	MKSKCSVLINLLVCQYLAVLGVSQDFDFFYFVQQWPGSFCDSDKSSCCYPTTGKPAADFGIHGLWPNYNDGSYPQNCDSNNPFNESEISDLISSMRKNWPSLSCPSSNGESFWTHEWEKHGTCSESVLDQHDYFETTLGLKQQTKLLQSLQSAGINPNGKFYSLADIRDAIKEGTGYTPWIECNKDSSGNSQLYQVYLCVDKSGSNLIECPVFPKGKCGSQIVFPTF
VIT.201s0010g00450	Vvi	Vvi-Chr1:15211334-15212150	Vitis vinifera	Vitaceae	MKSNQSFFIKLLIIQCLTVVCFSQDFDFFYLVQQWPGSYCDSKQSCCYPTTGKPDADFGIHGLWPNYRDGSYPSNCDSNNPYDESEISDLIRSM*
VIT.201s0026g02520	Vvi	Vvi-Chr1:12137509-12138761	Vitis vinifera	Vitaceae	MKSNQSFFIKLLIIQCLTVVCFSQDFDFFYLVQQWPGSYCDSKQSCCYPTTGKPDADFGIHGLWPNYRDGSYPSNCDSNNPYDESEISDLIRSMQEEWPTLACPSGNGSKFWAHEWDKHGTCSESVLSQYQYFEAALDLKKDVDLVQILKKAGIRANGESYPLYDIKDAIKDAVGVTPWIECNVDSSGNSQLYQVYLCVDTSGKNIIECPVMPRGKCGSRIEFPAF*
VIT.201s0010g01250	Vvi	Vvi-Chr1:17127121-17127620	Vitis vinifera	Vitaceae	MQNNWPTLACPSGNGTKFWAHEWNKHGTCSESVLSQHQYFKAALGLKKDVDLLQILEKAGIKPNGESYCLKKTKKAIKDAVGFTPWIQCNVAPSGNRQLYQVYVCVDTSGKNFIQCPVMPKGKCGSSIEFPSF*
Zm00001d022228	Zma	Zma-Chr7:173192813-173193915	Zea mays	Poaceae	MMKLAIAFVVLLSSFLADSSTAEEFDFFYLVQQWPGSFCDTRQGCCFPDGAGKPAAAFGIHGLWPNYAKCRGRHHREGGGLARAVLGAGDAFLAAVGRRGKCWPEYCGGGGGGHQLSPWDIRDLVASLGRSWPTLSCKNRRSFEFWSYEWKKHGTCSNLDPHDYFARALQLRARHDLAAVLADAGIVPSDTDTYPVDRVRDAIAQGTGFAANLECNRDADGEAQLFQVYQCVDREAKDLIDCPLPMPTKCTDRVKLPVF*
Zm00001d022630	Zma	Zma-Chr7:181798165-181799397	Zea mays	Poaceae	MASCRMALLLGLLLLVVASPAIADDDSGIYYQLALMWPGAYCEQTSAGCCKPTTGVSPARDFYITGFTVLNATTDAAVTGCSNKVPYDPNLITGIQGLNQYWSNIRCPSNNGQSSWKNAWKKAGACSGLSEKDYFETALSFRSRINPLVRLKAKGIEPDFGLYGLKAITKVFKSGINATPVIQCSKGPFDKYMLFQLYFCAAGNGTFIDCPAPQQYTCSKEILFHPFKKWMLKQQLNQDDDPFQLPGVAMDN*
Zm00001d032186	Zma	Zma-Chr1:216168360-216169854	Zea mays	Poaceae	MAAARRLSLPLVLLVVLAVAGRAAAQDYDFFYLVLQWPGAYCDTKQSCCYPKSGKPAADFGIHGLWPNRDDGTYPQNCSPDNAFNPSKVSDLLSSLRAKWPTLACPSNDGLRFWGHEWEKHGTCAADVFDEHGYFQAALRLRDQLGVLGALTSAGVKPDGGYYTLSQIKGAIRQGTGFEPYVECNRDEAGNSQLYQLYFCVDAAGDSFVDCPVLPSGRPCGNRIEFPAF*
Zm00001d042511	Zma	Zma-Chr3:170268292-170271282	Zea mays	Poaceae	METRRPRRGWNKRFVLPLALLCLAVLLPGALLPPSASASSSSPAAGGGSRKRRWVGFDYYVLALQWPGTICRETSNCCDTNGCCRYRLAYHSLSSGSRFVSPLKSISFFTHLDAALDELYTILHWMNCIRYCTGCTVYDTALNASFMTYEFVRFKNDLRILMLMPILEKYWPSLYCGSSSTCFGGRGPFWVHEDEYDYFSTALYLYSKYNVTKALRKARIRPTSGRKYAVGHIVAVIEYAFGAMPSLVCKNGSVQELRLCFHKDYQPRDCTLEAGSAPNGRSYCPRYITFPSYKPSGEFLFSITAVWWPILRRGSTTNPMARFRATCVRLTLSSVQDSRFCGPLPSRVCIKYQ*
Zm00001d042512	Zma	Zma-Chr3:170272101-170276048	Zea mays	Poaceae	MTMATKAACVLAVWVLVASGLSDLGSARAPLGSKPQREFDYFALSLQWPGTICASTRHCCATNGCCRYVLRAVPRRRPVAPFPYLILPSKRRELAARPVDQFSAIRFRFGRCETSRPFFFVSPVLPRVQLGASPDVHDPRAMAGLRRRDLAVVLPPHPIRDGQDVSDNCMTGIPLTWSFIFQRNMEPALPLWFRMNYSISPLPLTSTSSITLRMVLRKWCLVPTQSENQHGALCFLYHKFESLGLQEMLSSGWIQVSNGKEYALSDVIDTIKHAFGGSPQIVCKRGSIEELRLCFDKELKPRDCLTTSLANGSVSKSKHCPRYITLPTYDPLVLANSTVEIMTQFDEFEVPAALYTA*

## Sheet: Table S1 Sheet2
Syntenic Blocks RNase T2 genes
Block Index(Two Pairwise's Species Abbreviation)	Block Score	Locus GeneID1	Locus GeneID2
Aar_Aco190-4b	374	AA14G00026	Aco004148.1.path1
Aar_Aco195-2b	348	AA14G00026	Aco001100.1.path1
Aar_Aco1128-4b	335	AA39G00619	Aco004148.1.path1
Aar_Aco1163-5b	502	AA39G00619	Aco001100.1.path1
Aar_Aco1557-4b	257	AA53G00736	Aco001100.1.path1
Aar_Ahs-A234-7b	910	AA14G00026	AH03G42470
Aar_Ahs-A241-2b	239	AA14G00026	AH05G19050
Aar_Ahs-A1263-42b	2686	AA39G00619	AH03G42470
Aar_Ahs-A1288-1b	342	AA39G00619	AH05G19050
Aar_Ahs-A1706-12b	1286	AA53G00736	AH03G42470
Aar_Ahs-A1749-4b	291	AA53G00736	AH05G19050
Aar_Ahs-B224-7b	861	AA14G00026	AH13G45090
Aar_Ahs-B231-3b	259	AA14G00026	AH15G15990
Aar_Ahs-B1184-41b	2696	AA39G00619	AH13G45090
Aar_Ahs-B1225-1b	193	AA39G00619	AH15G15990
Aar_Ahs-B1232-4b	199	AA39G00619	AH15G33690
Aar_Ahs-B1649-12b	1236	AA53G00736	AH13G45090
Aar_Ahs-B1710-1b	181	AA53G00736	AH15G15990
Aar_Ahy226-11b	811	AA14G00026	AH004377
Aar_Ahy231-12b	1223	AA14G00026	AH005047
Aar_Ahy1312-8b	771	AA39G00619	AH005047
Aar_Ahy1772-2b	275	AA53G00736	AH004377
Aar_Ahy1794-2b	507	AA53G00736	AH005047
Aar_Aly221-20b	4252	AA14G00026	AL1G26100
Aar_Aly222-3b	394	AA14G00026	AL1G38770
Aar_Aly226-8b	1934	AA14G00026	AL5G12610
Aar_Aly1127-441b	27109	AA39G00619	AL1G38770
Aar_Aly1142-2b	465	AA39G00619	AL1G26100
Aar_Aly1188-5b	988	AA39G00619	AL5G12610
Aar_Aly1517-5b	750	AA53G00736	AL1G38770
Aar_Aly1527-42b	2951	AA53G00736	AL1G26100
Aar_Aly1590-121b	17856	AA53G00736	AL5G12610
Aar_Anm284-11b	1016	AA14G00026	Am03g31940
Aar_Anm286-3b	164	AA14G00026	Am03g03600
Aar_Anm288-6b	523	AA14G00026	Am05g12520
Aar_Anm1358-25b	3333	AA39G00619	Am03g31940
Aar_Anm1390-7b	618	AA39G00619	Am05g12830
Aar_Anm1826-13b	2631	AA53G00736	Am03g31940
Aar_Anm1883-2b	402	AA53G00736	Am05g12830
Aar_Aqc234-12b	1198	AA14G00026	Aqcoe3G340000
Aar_Aqc1263-41b	2676	AA39G00619	Aqcoe3G340000
Aar_Aqc1683-3b	188	AA53G00736	Aqcoe1G502900
Aar_Aqc1724-14b	1149	AA53G00736	Aqcoe3G340000
Aar_Ash126-1b	160	AA14G00026	AXF42_Ash017594
Aar_Ash127-1b	212	AA14G00026	AXF42_Ash003302
Aar_Ash805-3b	269	AA39G00619	AXF42_Ash003302
Aar_Ath253-20b	4263	AA14G00026	AT1G14210
Aar_Ath254-3b	423	AA14G00026	AT1G26820
Aar_Ath256-7b	1904	AA14G00026	AT2G02990
Aar_Ath1177-19b	6117	AA39G00619	AT1G26820
Aar_Ath1183-2b	468	AA39G00619	AT1G14210
Aar_Ath1203-3b	541	AA39G00619	AT2G02990
Aar_Ath1583-42b	2949	AA53G00736	AT1G14210
Aar_Ath1599-123b	8347	AA53G00736	AT2G02990
Aar_Atr107-12b	1082	AA14G00026	evm_27.model.AmTr_v1.0_scaffold00010.471
Aar_Atr614-4b	517	AA39G00619	evm_27.model.AmTr_v1.0_scaffold00010.471
Aar_Atr838-10b	425	AA53G00736	evm_27.model.AmTr_v1.0_scaffold00010.471
Aar_Bdi139-3b	222	AA14G00026	Bradi1g20520
Aar_Bdi1246-5b	242	AA53G00736	Bradi3g37130
Aar_Bna-A331-3b	1495	AA14G00026	A02p33210.1_BnaDAR
Aar_Bna-A334-5b	1420	AA14G00026	A06p43340.1_BnaDAR
Aar_Bna-A338-6b	1375	AA14G00026	A08p32040.1_BnaDAR
Aar_Bna-A339-15b	2728	AA14G00026	A09p62330.1_BnaDAR
Aar_Bna-A1606-4b	634	AA39G00619	A02p33210.1_BnaDAR
Aar_Bna-A1694-144b	9523	AA39G00619	A07p13140.1_BnaDAR
Aar_Bna-A1711-0b	242	AA39G00619	A08p32040.1_BnaDAR
Aar_Bna-A1719-2b	441	AA39G00619	A09p62330.1_BnaDAR
Aar_Bna-A2141-81b	11164	AA53G00736	A02p33210.1_BnaDAR
Aar_Bna-A2244-76b	13241	AA53G00736	A06p43340.1_BnaDAR
Aar_Bna-A2281-13b	983	AA53G00736	A08p32040.1_BnaDAR
Aar_Bna-A2308-26b	1887	AA53G00736	A09p62330.1_BnaDAR
Aar_Bna-C291-3b	634	AA14G00026	C02p51020.1_BnaDAR
Aar_Bna-C299-5b	749	AA14G00026	C07p33610.1_BnaDAR
Aar_Bna-C302-6b	1619	AA14G00026	C08p16540.1_BnaDAR
Aar_Bna-C303-15b	2880	AA14G00026	C08p45900.1_BnaDAR
Aar_Bna-C1427-2b	270	AA39G00619	C02p51020.1_BnaDAR
Aar_Bna-C1503-5b	953	AA39G00619	C07p33610.1_BnaDAR
Aar_Bna-C1522-2b	474	AA39G00619	C08p45900.1_BnaDAR
Aar_Bna-C1529-0b	272	AA39G00619	C08p16540.1_BnaDAR
Aar_Bna-C1901-81b	11012	AA53G00736	C02p51020.1_BnaDAR
Aar_Bna-C1995-86b	14299	AA53G00736	C07p33610.1_BnaDAR
Aar_Bna-C2015-28b	2047	AA53G00736	C08p45900.1_BnaDAR
Aar_Bna-C2024-14b	1035	AA53G00736	C08p16540.1_BnaDAR
Aar_Bra379-3b	1395	AA14G00026	BraA02g035900.3C
Aar_Bra381-5b	1383	AA14G00026	BraA06g039490.3C
Aar_Bra385-6b	1426	AA14G00026	BraA08g030290.3C
Aar_Bra386-15b	2834	AA14G00026	BraA09g059530.3C
Aar_Bra1782-4b	647	AA39G00619	BraA02g035900.3C
Aar_Bra1873-138b	9229	AA39G00619	BraA07g013230.3C
Aar_Bra1891-0b	243	AA39G00619	BraA08g030290.3C
Aar_Bra1901-2b	502	AA39G00619	BraA09g059530.3C
Aar_Bra2389-80b	10934	AA53G00736	BraA02g035900.3C
Aar_Bra2489-72b	12697	AA53G00736	BraA06g039490.3C
Aar_Bra2527-14b	1036	AA53G00736	BraA08g030290.3C
Aar_Bra2551-28b	1996	AA53G00736	BraA09g059530.3C
Aar_Bve196-13b	1239	AA14G00026	EL10Ac6g13210
Aar_Bve1054-19b	1409	AA39G00619	EL10Ac6g13210
Aar_Bve1445-18b	1259	AA53G00736	EL10Ac6g13210
Aar_Cac115-5b	270	AA14G00026	CA.PGAv.1.6.scaffold964.2
Aar_Cac910-1b	220	AA53G00736	CA.PGAv.1.6.scaffold964.2
Aar_Ccl248-16b	1501	AA14G00026	Ciclev10032651m
Aar_Ccl1293-68b	4343	AA39G00619	Ciclev10032651m
Aar_Ccl1745-22b	1953	AA53G00736	Ciclev10032651m
Aar_Cgp222-15b	1407	AA14G00026	Cg7g021190
Aar_Cgp1230-67b	4237	AA39G00619	Cg7g021190
Aar_Cgp1674-19b	1709	AA53G00736	Cg7g021190
Aar_Cgr177-3b	276	AA14G00026	Cagra.1150s0015
Aar_Cgr182-20b	3534	AA14G00026	Cagra.3501s0078
Aar_Cgr184-1b	668	AA14G00026	Cagra.0534s0011
Aar_Cgr821-9b	1187	AA39G00619	Cagra.1150s0015
Aar_Cgr857-2b	448	AA39G00619	Cagra.3501s0078
Aar_Cgr870-4b	260	AA39G00619	Cagra.0534s0011
Aar_Cgr1155-34b	2781	AA53G00736	Cagra.3501s0078
Aar_Cgr1179-30b	1831	AA53G00736	Cagra.0534s0011
Aar_Cka291-2b	264	AA14G00026	CKAN_01279900
Aar_Cka1521-5b	363	AA39G00619	CKAN_01279900
Aar_Cka2054-4b	259	AA53G00736	CKAN_01279900
Aar_Cla230-8b	1035	AA14G00026	Cla97C05G106300.1
Aar_Cla235-5b	365	AA14G00026	Cla97C09G179610.1
Aar_Cla1246-2b	241	AA39G00619	Cla97C10G198000.1
Aar_Cla1302-40b	3809	AA39G00619	Cla97C05G106300.1
Aar_Cla1349-10b	637	AA39G00619	Cla97C09G179610.1
Aar_Cla1833-0b	231	AA53G00736	Cla97C09G179610.1
Aar_Cmc143-3b	886	AA14G00026	Cm116220
Aar_Cmc751-17b	929	AA39G00619	Cm116220
Aar_Cmc1013-19b	956	AA53G00736	Cm116220
Aar_Cof251-13b	1359	AA14G00026	Cc11_g12930
Aar_Cof1244-47b	4788	AA39G00619	Cc11_g12930
Aar216-2b	222	AA14G00026	AA39G00619
Aar218-6b	1868	AA14G00026	AA53G00736
Aar772-5b	1085	AA39G00619	AA53G00736
Aar_Cpa149-4b	570	AA14G00026	evm.TU.supercontig_128.31
Aar_Cpa791-6b	470	AA39G00619	evm.TU.supercontig_128.31
Aar_Cpa1076-7b	377	AA53G00736	evm.TU.supercontig_128.31
Aar_Crm228-15b	1506	AA14G00026	MSYJ160600
Aar_Crm1252-17b	1818	AA39G00619	MSYJ160600
Aar_Crm1681-20b	1878	AA53G00736	MSYJ160600
Aar_Cru255-3b	303	AA14G00026	Carubv10009986m
Aar_Cru257-6b	1925	AA14G00026	Carubv10017969m
Aar_Cru1219-430b	26567	AA39G00619	Carubv10009986m
Aar_Cru1234-2b	423	AA39G00619	Carubv10010110m
Aar_Cru1280-5b	951	AA39G00619	Carubv10017969m
Aar_Cru1643-3b	768	AA53G00736	Carubv10009986m
Aar_Cru1655-41b	3010	AA53G00736	Carubv10010110m
Aar_Cru1732-117b	17624	AA53G00736	Carubv10017969m
Aar_Csa216-8b	985	AA14G00026	CsaV3_5G032730.1
Aar_Csa217-8b	483	AA14G00026	CsaV3_5G038060.1
Aar_Csa1270-2b	238	AA39G00619	CsaV3_3G041380.1
Aar_Csa1292-43b	4027	AA39G00619	CsaV3_5G032730.1
Aar_Csa1293-9b	646	AA39G00619	CsaV3_5G038060.1
Aar_Csa1755-3b	177	AA53G00736	CsaV3_4G009480.1
Aar_Csa1765-9b	2272	AA53G00736	CsaV3_5G032730.1
Aar_Csa1770-2b	551	AA53G00736	CsaV3_5G038060.1
Aar_Csv153-15b	1365	AA14G00026	Cs7g03760.1
Aar_Csv811-10b	1259	AA39G00619	Cs7g03760.1
Aar_Dac279-7b	850	AA14G00026	DCAR_007154
Aar_Dac288-7b	652	AA14G00026	DCAR_031017
Aar_Dac1551-28b	2658	AA39G00619	DCAR_007154
Aar_Dac1678-28b	1799	AA39G00619	DCAR_031017
Aar_Dac2091-10b	1496	AA53G00736	DCAR_007154
Aar_Dio293-1b	363	AA14G00026	evm.model.fragScaff_scaffold_107.233
Aar_Dio1476-4b	257	AA39G00619	evm.model.fragScaff_scaffold_107.233
Aar_Dio2008-8b	434	AA53G00736	evm.model.fragScaff_scaffold_107.233
Aar_Eja374-13b	1398	AA14G00026	EVM0020533
Aar_Eja378-14b	1405	AA14G00026	EVM0005912
Aar_Eja1952-67b	5910	AA39G00619	EVM0020533
Aar_Eja1965-63b	5846	AA39G00619	EVM0005912
Aar_Eja2629-21b	3833	AA53G00736	EVM0020533
Aar_Eja2654-20b	3742	AA53G00736	EVM0005912
Aar_Fve208-14b	1480	AA14G00026	FvH4_4g31290
Aar_Fve1048-12b	1914	AA39G00619	FvH4_4g31290
Aar_Ghi-A408-8b	843	AA14G00026	GH_A12G1842
Aar_Ghi-A415-5b	639	AA14G00026	GH_A13G0807
Aar_Ghi-A2114-2b	931	AA39G00619	GH_A12G1842
Aar_Ghi-A2122-9b	719	AA39G00619	GH_A13G0807
Aar_Ghi-A2898-12b	864	AA53G00736	GH_A13G0807
Aar_Ghi-D407-8b	793	AA14G00026	GH_D12G1838
Aar_Ghi-D413-9b	791	AA14G00026	GH_D13G0774
Aar_Ghi-D2097-2b	776	AA39G00619	GH_D12G1838
Aar_Ghi-D2103-7b	1539	AA39G00619	GH_D13G0774
Aar_Ghi-D2845-5b	1060	AA53G00736	GH_D12G1838
Aar_Ghi-D2854-11b	1632	AA53G00736	GH_D13G0774
Aar_Gma462-10b	1008	AA14G00026	Glyma.01G048200
Aar_Gma465-10b	707	AA14G00026	Glyma.02G107900
Aar_Gma491-9b	532	AA14G00026	Glyma.20G036100
Aar_Gma2530-58b	4075	AA39G00619	Glyma.01G048200
Aar_Gma2537-11b	2152	AA39G00619	Glyma.02G107900
Aar_Gma2746-0b	681	AA39G00619	Glyma.20G036100
Aar_Gma3423-16b	1440	AA53G00736	Glyma.01G048200
Aar_Gma3445-4b	1833	AA53G00736	Glyma.02G107900
Aar_Gma3764-1b	646	AA53G00736	Glyma.20G036100
Aar_Han254-5b	342	AA14G00026	Chr08g0210941
Aar_Han2164-2b	263	AA53G00736	Chr08g0210941
Aar_Han2219-3b	222	AA53G00736	Chr12g0380781
Aar_Ljg309-10b	1168	AA14G00026	LotjaGi2g1v0302900
Aar_Ljg1590-52b	4567	AA39G00619	LotjaGi2g1v0302900
Aar_Lsa233-6b	688	AA14G00026	Lsat_1_v5_gn_4_9761
Aar_Lsa237-3b	765	AA14G00026	Lsat_1_v5_gn_8_52620
Aar_Lsa1437-28b	1610	AA39G00619	Lsat_1_v5_gn_4_9761
Aar_Lsa1499-8b	622	AA39G00619	Lsat_1_v5_gn_8_52620
Aar_Lsa1905-7b	1053	AA53G00736	Lsat_1_v5_gn_4_9761
Aar_Mac1969-2b	206	AA39G00619	Ma04_g00440
Aar_Mac2020-3b	190	AA39G00619	Ma07_g22560
Aar_Mac2625-1b	199	AA53G00736	Ma04_g00440
Aar_Mch213-8b	467	AA14G00026	evm.model.chr4.3634
Aar_Mch215-8b	989	AA14G00026	evm.model.chr9.3922
Aar_Mch1249-6b	490	AA39G00619	evm.model.chr4.3634
Aar_Mch1318-40b	3729	AA39G00619	evm.model.chr9.3922
Aar_Mch1702-3b	662	AA53G00736	evm.model.chr4.3634
Aar_Mdo323-8b	1104	AA14G00026	MD13G1071400
Aar_Mdo326-14b	1458	AA14G00026	MD16G1072300
Aar_Mdo1851-55b	5056	AA39G00619	MD13G1071400
Aar_Mdo1891-59b	4106	AA39G00619	MD16G1072300
Aar_Mdo2514-15b	3230	AA53G00736	MD13G1071400
Aar_Mes331-3b	284	AA14G00026	Manes.05G102400
Aar_Mes2344-15b	1617	AA53G00736	Manes.05G102400
Aar_Mgu285-14b	1310	AA14G00026	Migut.L01287.1
Aar_Mgu1461-28b	3632	AA39G00619	Migut.L01287.1
Aar_Mtr218-11b	743	AA14G00026	MtrunA17_Chr5g0417321
Aar_Mtr1176-56b	3604	AA39G00619	MtrunA17_Chr5g0417321
Aar_Mtr1193-3b	178	AA39G00619	MtrunA17_Chr6g0479301
Aar_Mtr1609-4b	716	AA53G00736	MtrunA17_Chr5g0417321
Aar_Nco190-6b	678	AA14G00026	Nycol.B02305
Aar_Nco1193-3b	320	AA39G00619	Nycol.B02305
Aar_Nnu210-11b	1180	AA14G00026	Nn3g17251
Aar_Nnu215-3b	385	AA14G00026	Nn4g23181
Aar_Nnu1101-8b	1290	AA39G00619	Nn3g17251
Aar_Nnu1119-4b	709	AA39G00619	Nn4g23181
Aar_Nnu1511-5b	1164	AA53G00736	Nn3g17251
Aar_Nnu1551-18b	957	AA53G00736	Nn4g23181
Aar_Nnu1556-9b	384	AA53G00736	Nn4g24562
Aar_Nta-S181-4b	265	AA14G00026	Nitab4.5_0000014g0040
Aar_Nta-S1030-0b	850	AA39G00619	Nitab4.5_0000014g0040
Aar_Nta-S1382-0b	1424	AA53G00736	Nitab4.5_0000014g0040
Aar_Nta-T175-4b	265	AA14G00026	Nitab4.5_0000014g0040
Aar_Nta-T183-9b	464	AA14G00026	Nitab4.5_0000391g0400
Aar_Nta-T184-5b	319	AA14G00026	Nitab4.5_0000040g0340
Aar_Nta-T1032-0b	850	AA39G00619	Nitab4.5_0000014g0040
Aar_Nta-T1114-0b	441	AA39G00619	Nitab4.5_0000391g0400
Aar_Nta-T1125-0b	280	AA39G00619	Nitab4.5_0000040g0340
Aar_Nta-T1391-0b	1424	AA53G00736	Nitab4.5_0000014g0040
Aar_Osa143-3b	263	AA14G00026	Osjap07g26790
Aar_Osa144-0b	225	AA14G00026	Osjap08g16700
Aar_Osa1300-4b	193	AA53G00736	Osjap08g16700
Aar_Par134-5b	934	AA14G00026	PARG06348m01
Aar_Par688-45b	2199	AA39G00619	PARG06348m01
Aar_Par928-18b	1350	AA53G00736	PARG06348m01
Aar_Pav148-14b	1387	AA14G00026	Pav_sc0000220.1_g1390.1.mk
Aar_Pav813-10b	1716	AA39G00619	Pav_sc0000220.1_g1390.1.mk
Aar_Pax1268-1b	232	AA53G00736	Peaxi162Scf00222g00321.1
Aar_Pbr351-13b	1403	AA14G00026	Pbr038552-v2.1
Aar_Pbr354-14b	1432	AA14G00026	Pbr005074-v2.1
Aar_Pbr1827-62b	5427	AA39G00619	Pbr038552-v2.1
Aar_Pbr1869-63b	4286	AA39G00619	Pbr005074-v2.1
Aar_Pdl196-10b	966	AA14G00026	Prudu_002479_v1.0
Aar_Pdl946-44b	3178	AA39G00619	Prudu_002479_v1.0
Aar_Pdl1314-11b	1419	AA53G00736	Prudu_002479_v1.0
Aar_Peq425-1b	230	AA39G00619	Peq016939
Aar_Pmu198-14b	1478	AA14G00026	Pm006492
Aar_Pmu1116-10b	1644	AA39G00619	Pm006492
Aar_Ppe197-14b	1380	AA14G00026	Prupe.1G275300
Aar_Ppe1060-67b	4669	AA39G00619	Prupe.1G275300
Aar_Ppe1168-3b	184	AA39G00619	Prupe.8G184700
Aar_Ppe1455-23b	4165	AA53G00736	Prupe.1G275300
Aar_Psa136-3b	588	AA14G00026	Psat2g119440.1
Aar_Psa732-3b	321	AA39G00619	Psat2g119440.1
Aar_Pso359-2b	249	AA14G00026	Pso_gene31032
Aar_Pso1660-1b	405	AA39G00619	Pso_gene31032
Aar_Pso2244-4b	509	AA53G00736	Pso_gene31032
Aar_Ptr347-14b	871	AA14G00026	Potri.008G086700
Aar_Ptr349-11b	698	AA14G00026	Potri.010G168600
Aar_Ptr1851-0b	1221	AA39G00619	Potri.008G086700
Aar_Ptr1882-0b	1119	AA39G00619	Potri.010G168600
Aar_Ptr2494-3b	1328	AA53G00736	Potri.008G086700
Aar_Rco210-15b	1024	AA14G00026	29813.m001494
Aar_Rco218-1b	188	AA14G00026	30005.m001237
Aar_Rco1131-7b	975	AA39G00619	29813.m001494
Aar_Rco1496-7b	907	AA53G00736	29813.m001494
Aar_Roc207-14b	1389	AA14G00026	Ro04_G36171
Aar_Roc1057-16b	3605	AA39G00619	Ro04_G36171
Aar_Roc1110-0b	169	AA39G00619	Ro06_G28900
Aar_Roc1391-18b	3835	AA53G00736	Ro04_G36171
Aar_Sas198-1b	192	AA14G00026	SGA_v2.0_scaffold205T41769
Aar_Sas200-0b	378	AA14G00026	SGA_v2.0_scaffold302T47813
Aar_Sas205-1b	236	AA14G00026	SGA_v2.0_scaffold53T19344
Aar_Sas1160-7b	482	AA39G00619	SGA_v2.0_scaffold302T47813
Aar_Sas1188-5b	267	AA39G00619	SGA_v2.0_scaffold53T19344
Aar_Sas1554-6b	325	AA53G00736	SGA_v2.0_scaffold302T47813
Aar_Sba296-13b	1225	AA14G00026	Sb02t05440
Aar_Sba1539-50b	3600	AA39G00619	Sb02t05440
Aar_Sbi175-3b	221	AA14G00026	Sobic.002G385500
Aar_Sbi177-0b	232	AA14G00026	Sobic.007G137700
Aar_Sbi982-2b	212	AA39G00619	Sobic.002G385500
Aar_Sbi1307-2b	213	AA53G00736	Sobic.002G385500
Aar_Scm198-1b	211	AA14G00026	g25190.t1
Aar_Scm199-5b	261	AA14G00026	g18487.t1
Aar_Scm200-9b	460	AA14G00026	g9839.t1
Aar_Scm1063-5b	215	AA39G00619	g25190.t1
Aar_Scm1073-0b	951	AA39G00619	g9839.t1
Aar_Scm1083-0b	286	AA39G00619	g18487.t1
Aar_Scm1416-2b	206	AA53G00736	g25190.t1
Aar_Scm1430-0b	1184	AA53G00736	g9839.t1
Aar_Scm1513-1b	178	AA53G00736	g24138.t1
Aar_Sit168-3b	221	AA14G00026	Seita.2G400700
Aar_Sit172-0b	214	AA14G00026	Seita.6G159400
Aar_Sit1030-2b	216	AA39G00619	Seita.2G400700
Aar_Sit1394-2b	213	AA53G00736	Seita.2G400700
Aar_Sit1450-1b	183	AA53G00736	Seita.5G413800
Aar_Sly272-4b	404	AA14G00026	Solyc04g005640
Aar_Sly275-9b	482	AA14G00026	Solyc05g013210
Aar_Sly276-5b	290	AA14G00026	Solyc05g007940
Aar_Sly282-0b	191	AA14G00026	Solyc06g082890
Aar_Sly1412-2b	564	AA39G00619	Solyc04g005640
Aar_Sly1435-0b	962	AA39G00619	Solyc05g013210
Aar_Sly1944-2b	786	AA53G00736	Solyc04g005640
Aar_Sly1953-2b	184	AA53G00736	Solyc05g009515
Aar_Sly1955-1b	1120	AA53G00736	Solyc05g013210
Aar_Smo675-1b	148	AA39G00619	Smo407198
Aar_Spj475-2b	220	AA39G00619	Spj04g01220
Aar_Stu185-4b	396	AA14G00026	Soltu.DM.04G000870.1
Aar_Stu189-9b	458	AA14G00026	Soltu.DM.05G000020.1
Aar_Stu1065-4b	742	AA39G00619	Soltu.DM.04G000870.1
Aar_Stu1070-0b	956	AA39G00619	Soltu.DM.05G000020.1
Aar_Stu1073-2b	387	AA39G00619	Soltu.DM.05G005060.1
Aar_Stu1421-3b	153	AA53G00736	Soltu.DM.03G003050.1
Aar_Stu1432-3b	880	AA53G00736	Soltu.DM.04G000870.1
Aar_Stu1435-0b	1893	AA53G00736	Soltu.DM.05G000020.1
Aar_Tcc259-17b	1416	AA14G00026	Tc02v2_g029720
Aar_Tcc1378-5b	2020	AA39G00619	Tc02v2_g029720
Aar_Vvi229-7b	376	AA14G00026	VIT_201s0010g00450
Aar_Vvi232-3b	946	AA14G00026	VIT_201s0026g02520
Aar_Vvi1134-61b	3101	AA39G00619	VIT_201s0026g02520
Aar_Vvi1535-22b	1284	AA53G00736	VIT_201s0026g02520
Aar_Vvi1539-0b	318	AA53G00736	VIT_201s0010g00450
Aar_Zma213-2b	226	AA14G00026	Zm00001d032186
Aar_Zma1349-1b	291	AA39G00619	Zm00001d032186
Aar_Zma1477-2b	217	AA39G00619	Zm00001d022228
Aco_Ahs-A531-5b	339	Aco004148.1.path1	AH03G42470
Aco_Ahs-A549-1b	192	Aco004148.1.path1	AH05G19050
Aco_Ahs-A1197-10b	1057	Aco001100.1.path1	AH03G42470
Aco_Ahs-A1219-3b	269	Aco001100.1.path1	AH05G19050
Aco_Ahs-B576-5b	339	Aco004148.1.path1	AH13G45090
Aco_Ahs-B1233-10b	1008	Aco001100.1.path1	AH13G45090
Aco_Ahs-B1272-2b	238	Aco001100.1.path1	AH15G15990
Aco_Ahy585-3b	260	Aco004148.1.path1	AH004377
Aco_Ahy598-3b	363	Aco004148.1.path1	AH005047
Aco_Ahy1351-3b	554	Aco001100.1.path1	AH004377
Aco_Ahy1364-7b	550	Aco001100.1.path1	AH005047
Aco_Ahy1650-4b	290	Aco004758.1.path1	AH017870
Aco_Aly557-5b	419	Aco004148.1.path1	AL1G26100
Aco_Aly571-3b	210	Aco004148.1.path1	AL1G38770
Aco_Aly603-4b	263	Aco004148.1.path1	AL5G12610
Aco_Aly1317-6b	512	Aco001100.1.path1	AL1G38770
Aco_Aly1336-4b	294	Aco001100.1.path1	AL1G26100
Aco_Aly1398-3b	212	Aco001100.1.path1	AL5G12610
Aco_Anm533-4b	270	Aco004148.1.path1	Am03g31940
Aco_Anm561-4b	261	Aco004148.1.path1	Am05g12520
Aco_Anm1220-8b	841	Aco001100.1.path1	Am03g31940
Aco_Anm1232-2b	163	Aco001100.1.path1	Am03g03600
Aco_Anm1252-10b	534	Aco001100.1.path1	Am05g12830
Aco_Aqc548-10b	641	Aco004148.1.path1	Aqcoe3G340000
Aco_Aqc1284-17b	1258	Aco001100.1.path1	Aqcoe3G340000
Aco_Ash468-2b	222	Aco004148.1.path1	AXF42_Ash017594
Aco_Ash489-2b	168	Aco004148.1.path1	AXF42_Ash003302
Aco_Ash1163-10b	601	Aco001100.1.path1	AXF42_Ash017594
Aco_Ash1181-22b	1241	Aco001100.1.path1	AXF42_Ash003302
Aco_Ash1471-3b	403	Aco004758.1.path1	AXF42_Ash018194
Aco_Ath604-4b	398	Aco004148.1.path1	AT1G14210
Aco_Ath607-3b	308	Aco004148.1.path1	AT1G26820
Aco_Ath632-4b	318	Aco004148.1.path1	AT2G02990
Aco_Ath1417-6b	457	Aco001100.1.path1	AT1G26820
Aco_Ath1422-4b	297	Aco001100.1.path1	AT1G14210
Aco_Ath1443-3b	212	Aco001100.1.path1	AT2G02990
Aco_Atr308-10b	1585	Aco004148.1.path1	evm_27.model.AmTr_v1.0_scaffold00010.471
Aco_Atr762-48b	2804	Aco001100.1.path1	evm_27.model.AmTr_v1.0_scaffold00010.471
Aco_Bdi489-5b	414	Aco004148.1.path1	Bradi1g20520
Aco_Bdi1147-3b	299	Aco001100.1.path1	Bradi1g20520
Aco_Bdi1174-7b	431	Aco001100.1.path1	Bradi3g37130
Aco_Bdi1446-5b	314	Aco004758.1.path1	Bradi2g57608
Aco_Bna-A701-3b	279	Aco004148.1.path1	A06p43340.1_BnaDAR
Aco_Bna-A744-2b	218	Aco004148.1.path1	A09p62330.1_BnaDAR
Aco_Bna-A1606-2b	240	Aco001100.1.path1	A02p33210.1_BnaDAR
Aco_Bna-A1753-2b	207	Aco001100.1.path1	A09p62330.1_BnaDAR
Aco_Bna-C650-3b	279	Aco004148.1.path1	C07p33610.1_BnaDAR
Aco_Bna-C667-2b	215	Aco004148.1.path1	C08p45900.1_BnaDAR
Aco_Bna-C1363-2b	194	Aco001100.1.path1	C02p51020.1_BnaDAR
Aco_Bna-C1476-2b	213	Aco001100.1.path1	C08p45900.1_BnaDAR
Aco_Bra747-3b	279	Aco004148.1.path1	BraA06g039490.3C
Aco_Bra806-2b	214	Aco004148.1.path1	BraA09g059530.3C
Aco_Bra1695-2b	249	Aco001100.1.path1	BraA02g035900.3C
Aco_Bra1784-2b	187	Aco001100.1.path1	BraA06g039490.3C
Aco_Bra1836-2b	212	Aco001100.1.path1	BraA09g059530.3C
Aco_Bve435-4b	504	Aco004148.1.path1	EL10Ac6g13210
Aco_Bve1024-8b	771	Aco001100.1.path1	EL10Ac6g13210
Aco_Bve1291-2b	218	Aco004758.1.path1	EL10Ac5g10576
Aco_Cac614-1b	160	Aco001100.1.path1	CA.PGAv.1.6.scaffold964.2
Aco_Ccl606-5b	466	Aco004148.1.path1	Ciclev10032651m
Aco_Ccl1378-14b	1133	Aco001100.1.path1	Ciclev10032651m
Aco_Ccl1732-2b	247	Aco004758.1.path1	Ciclev10016242m
Aco_Cgp563-5b	574	Aco004148.1.path1	Cg7g021190
Aco_Cgp1233-13b	1085	Aco001100.1.path1	Cg7g021190
Aco_Cgp1476-2b	243	Aco004758.1.path1	Cg2g027520
Aco_Cgr285-4b	346	Aco004148.1.path1	Cagra.3501s0078
Aco_Cgr288-0b	219	Aco004148.1.path1	Cagra.0534s0011
Aco_Cgr654-5b	401	Aco001100.1.path1	Cagra.1150s0015
Aco_Cgr679-5b	345	Aco001100.1.path1	Cagra.3501s0078
Aco_Cka677-1b	1547	Aco004148.1.path1	CKAN_01279900
Aco_Cka1530-1b	218	Aco001100.1.path1	CKAN_00791400
Aco_Cka1959-15b	829	Aco004758.1.path1	CKAN_01268700
Aco_Cla572-3b	367	Aco004148.1.path1	Cla97C05G106300.1
Aco_Cla609-3b	343	Aco004148.1.path1	Cla97C09G179610.1
Aco_Cla1232-5b	342	Aco001100.1.path1	Cla97C10G197950.1
Aco_Cla1342-7b	481	Aco001100.1.path1	Cla97C09G179610.1
Aco_Cla1676-4b	232	Aco004758.1.path1	Cla97C09G170600.1
Aco_Cmc343-1b	402	Aco004148.1.path1	Cm116220
Aco_Cmc759-14b	807	Aco001100.1.path1	Cm116220
Aco_Cmc1034-2b	219	Aco004758.1.path1	Cm042950
Aco_Cnu1160-9b	588	Aco004758.1.path1	CCG014586.1
Aco_Cof666-4b	490	Aco004148.1.path1	Cc11_g12930
Aco_Cof1417-10b	839	Aco001100.1.path1	Cc11_g12930
Aco_Cpa347-1b	230	Aco004148.1.path1	evm.TU.supercontig_128.31
Aco_Cpa823-9b	633	Aco001100.1.path1	evm.TU.supercontig_128.31
Aco_Crm603-5b	574	Aco004148.1.path1	MSYJ160600
Aco_Crm1354-14b	1136	Aco001100.1.path1	MSYJ160600
Aco_Crm1359-5b	325	Aco001100.1.path1	MSYJ179040
Aco_Crm1693-2b	199	Aco004758.1.path1	MSYJ056120
Aco_Cru643-3b	297	Aco004148.1.path1	Carubv10010110m
Aco_Cru651-3b	316	Aco004148.1.path1	Carubv10009986m
Aco_Cru690-4b	307	Aco004148.1.path1	Carubv10017969m
Aco_Cru1507-5b	463	Aco001100.1.path1	Carubv10009986m
Aco_Cru1529-4b	297	Aco001100.1.path1	Carubv10010110m
Aco_Cru1600-3b	211	Aco001100.1.path1	Carubv10017969m
Aco_Csa543-0b	180	Aco004148.1.path1	CsaV3_3G035380.1
Aco_Csa564-3b	312	Aco004148.1.path1	CsaV3_5G032730.1
Aco_Csa565-2b	294	Aco004148.1.path1	CsaV3_5G038060.1
Aco_Csa1265-9b	696	Aco001100.1.path1	CsaV3_5G032730.1
Aco_Csa1266-8b	533	Aco001100.1.path1	CsaV3_5G038060.1
Aco_Csa1662-4b	183	Aco004758.1.path1	CsaV3_7G027100.1
Aco_Csv403-1b	371	Aco004148.1.path1	Cs7g03760.1
Aco_Csv854-12b	933	Aco001100.1.path1	Cs7g03760.1
Aco_Csv1066-2b	211	Aco004758.1.path1	Cs2g18380.1
Aco_Dac683-2b	340	Aco004148.1.path1	DCAR_007154
Aco_Dac773-2b	265	Aco004148.1.path1	DCAR_031017
Aco_Dac1708-7b	525	Aco001100.1.path1	DCAR_031017
Aco_Dio1497-3b	205	Aco001100.1.path1	evm.model.fragScaff_scaffold_107.233
Aco_Dio1746-2b	219	Aco004758.1.path1	evm.model.fragScaff_scaffold_16.1009
Aco_Eja950-6b	539	Aco004148.1.path1	EVM0020533
Aco_Eja961-5b	390	Aco004148.1.path1	EVM0005912
Aco_Eja1973-12b	1027	Aco001100.1.path1	EVM0020533
Aco_Eja1988-12b	1090	Aco001100.1.path1	EVM0005912
Aco_Fve484-6b	520	Aco004148.1.path1	FvH4_4g31290
Aco_Fve1023-12b	1023	Aco001100.1.path1	FvH4_4g31290
Aco_Fve1057-4b	223	Aco001100.1.path1	FvH4_6g08450
Aco_Gbi120-0b	222	Aco004148.1.path1	Gb_05908
Aco_Gbi371-0b	153	Aco004758.1.path1	Gb_01128
Aco_Ghi-A880-5b	429	Aco004148.1.path1	GH_A12G1842
Aco_Ghi-A910-1b	234	Aco004148.1.path1	GH_A13G0807
Aco_Ghi-A2035-10b	774	Aco001100.1.path1	GH_A13G0807
Aco_Ghi-A2701-1b	200	Aco004758.1.path1	GH_A07G2218
Aco_Ghi-D906-5b	422	Aco004148.1.path1	GH_D12G1838
Aco_Ghi-D930-2b	281	Aco004148.1.path1	GH_D13G0774
Aco_Ghi-D2072-6b	251	Aco001100.1.path1	GH_D12G1838
Aco_Ghi-D2088-13b	914	Aco001100.1.path1	GH_D13G0774
Aco_Ghi-D2743-1b	233	Aco004758.1.path1	GH_D07G2152
Aco_Gma1204-2b	203	Aco004148.1.path1	Glyma.01G048200
Aco_Gma1219-4b	306	Aco004148.1.path1	Glyma.02G107900
Aco_Gma1371-2b	170	Aco004148.1.path1	Glyma.20G036100
Aco_Gma2667-10b	836	Aco001100.1.path1	Glyma.01G048200
Aco_Gma2680-6b	703	Aco001100.1.path1	Glyma.02G107900
Aco_Gma2910-3b	412	Aco001100.1.path1	Glyma.20G036100
Aco_Ljg619-3b	325	Aco004148.1.path1	LotjaGi2g1v0302900
Aco_Ljg1396-10b	792	Aco001100.1.path1	LotjaGi2g1v0302900
Aco_Lsa626-3b	344	Aco004148.1.path1	Lsat_1_v5_gn_4_9761
Aco_Lsa1388-5b	679	Aco001100.1.path1	Lsat_1_v5_gn_4_9761
Aco_Lsa1465-7b	539	Aco001100.1.path1	Lsat_1_v5_gn_8_52620
Aco_Lsa1851-3b	250	Aco004758.1.path1	Lsat_1_v5_gn_9_17140
Aco_Mac1170-1b	237	Aco004148.1.path1	Ma04_g00440
Aco_Mac1263-2b	214	Aco004148.1.path1	Ma09_g07590
Aco_Mac2724-6b	386	Aco001100.1.path1	Ma04_g00440
Aco_Mac2758-5b	328	Aco001100.1.path1	Ma05_g25710
Aco_Mac2801-7b	475	Aco001100.1.path1	Ma07_g22560
Aco_Mac2871-4b	189	Aco001100.1.path1	Ma09_g02210
Aco_Mac3542-4b	903	Aco004758.1.path1	Ma07_g25180
Aco_Mch579-3b	346	Aco004148.1.path1	evm.model.chr4.3634
Aco_Mch614-3b	370	Aco004148.1.path1	evm.model.chr9.3922
Aco_Mch1244-8b	582	Aco001100.1.path1	evm.model.chr4.3634
Aco_Mch1650-4b	214	Aco004758.1.path1	evm.model.chr9.961
Aco_Mdo948-2b	329	Aco004148.1.path1	MD13G1071400
Aco_Mdo986-5b	517	Aco004148.1.path1	MD16G1072300
Aco_Mdo1985-11b	796	Aco001100.1.path1	MD13G1071400
Aco_Mdo2029-11b	932	Aco001100.1.path1	MD16G1072300
Aco_Mes818-5b	445	Aco004148.1.path1	Manes.05G102400
Aco_Mgu645-7b	623	Aco004148.1.path1	Migut.L01287.1
Aco_Mgu1516-10b	856	Aco001100.1.path1	Migut.L01287.1
Aco_Mtr1247-11b	829	Aco001100.1.path1	MtrunA17_Chr5g0417321
Aco_Nco516-4b	380	Aco004148.1.path1	Nycol.B02305
Aco_Nco1265-16b	941	Aco001100.1.path1	Nycol.B02305
Aco_Nnu513-1b	451	Aco004148.1.path1	Nn3g17251
Aco_Nnu523-5b	488	Aco004148.1.path1	Nn4g23181
Aco_Nnu1150-14b	1247	Aco001100.1.path1	Nn3g17251
Aco_Nnu1157-5b	197	Aco001100.1.path1	Nn3g21432
Aco_Nnu1165-18b	1085	Aco001100.1.path1	Nn4g23181
Aco_Nnu1457-4b	307	Aco004758.1.path1	Nn1g09526
Aco_Nnu1540-4b	319	Aco004758.1.path1	Nn7g37508
Aco_Nta-S1033-2b	215	Aco001100.1.path1	Nitab4.5_0002472g0090
Aco_Nta-T1130-0b	170	Aco001100.1.path1	Nitab4.5_0000040g0340
Aco_Osa545-4b	3109	Aco004148.1.path1	Osjap07g26790
Aco_Osa1153-1b	240	Aco001100.1.path1	Osjap07g26790
Aco_Osa1162-3b	365	Aco001100.1.path1	Osjap08g16700
Aco_Osa1380-8b	461	Aco004758.1.path1	Osjap01g46020
Aco_Par359-1b	237	Aco004148.1.path1	PARG06348m01
Aco_Par782-12b	857	Aco001100.1.path1	PARG06348m01
Aco_Par1062-1b	174	Aco004758.1.path1	PARG20635m01
Aco_Pav396-6b	494	Aco004148.1.path1	Pav_sc0000220.1_g1390.1.mk
Aco_Pax842-1b	373	Aco001100.1.path1	Peaxi162Scf00222g00321.1
Aco_Pbr873-4b	384	Aco004148.1.path1	Pbr038552-v2.1
Aco_Pbr915-6b	445	Aco004148.1.path1	Pbr005074-v2.1
Aco_Pbr1942-12b	985	Aco001100.1.path1	Pbr038552-v2.1
Aco_Pbr1992-10b	868	Aco001100.1.path1	Pbr005074-v2.1
Aco_Pdl408-3b	224	Aco004148.1.path1	Prudu_002479_v1.0
Aco_Pdl904-8b	676	Aco001100.1.path1	Prudu_002479_v1.0
Aco_Peq709-2b	265	Aco001100.1.path1	Peq016939
Aco_Pmu497-6b	534	Aco004148.1.path1	Pm006492
Aco_Pmu517-0b	180	Aco004148.1.path1	Pm013135
Aco_Pmu1100-12b	1030	Aco001100.1.path1	Pm006492
Aco_Pmu1477-1b	198	Aco004758.1.path1	Pm020725
Aco_Ppe527-6b	435	Aco004148.1.path1	Prupe.1G275300
Aco_Ppe1143-13b	1187	Aco001100.1.path1	Prupe.1G275300
Aco_Ppe1592-1b	201	Aco004758.1.path1	Prupe.8G184700
Aco_Psa277-1b	197	Aco004148.1.path1	Psat2g119440.1
Aco_Psa297-4b	185	Aco004148.1.path1	Psat5g208880.1
Aco_Psa629-7b	515	Aco001100.1.path1	Psat2g119440.1
Aco_Psa818-1b	175	Aco004758.1.path1	Psat4g159000.1
Aco_Pso1459-5b	576	Aco001100.1.path1	Pso_gene31032
Aco_Pso1488-2b	326	Aco001100.1.path1	Pso_gene64612
Aco_Pso1871-2b	185	Aco004758.1.path1	Pso_gene8103
Aco_Ptr864-6b	314	Aco004148.1.path1	Potri.008G086700
Aco_Ptr875-6b	313	Aco004148.1.path1	Potri.010G168600
Aco_Ptr1917-3b	760	Aco001100.1.path1	Potri.008G086700
Aco_Ptr1941-4b	515	Aco001100.1.path1	Potri.010G168600
Aco_Ptr2490-2b	228	Aco004758.1.path1	Potri.014G174400
Aco_Rco486-6b	442	Aco004148.1.path1	29813.m001494
Aco_Rco1113-9b	931	Aco001100.1.path1	29813.m001494
Aco_Roc487-6b	538	Aco004148.1.path1	Ro04_G36171
Aco_Roc1047-0b	249	Aco001100.1.path1	Ro01_G01317
Aco_Roc1070-13b	1129	Aco001100.1.path1	Ro04_G36171
Aco_Sas486-0b	286	Aco004148.1.path1	SGA_v2.0_scaffold302T47813
Aco_Sas1048-6b	413	Aco001100.1.path1	SGA_v2.0_scaffold302T47813
Aco_Sas1080-6b	357	Aco001100.1.path1	SGA_v2.0_scaffold53T19344
Aco_Sas1367-2b	198	Aco004758.1.path1	SGA_v2.0_scaffold77T25319
Aco_Sba614-4b	494	Aco004148.1.path1	Sb02t05440
Aco_Sba1494-10b	930	Aco001100.1.path1	Sb02t05440
Aco_Sbi544-5b	3168	Aco004148.1.path1	Sobic.002G385500
Aco_Sbi1169-1b	242	Aco001100.1.path1	Sobic.002G385500
Aco_Sbi1458-6b	355	Aco004758.1.path1	Sobic.003G388251
Aco_Scm516-4b	223	Aco004148.1.path1	g9839.t1
Aco_Scm1111-1b	213	Aco001100.1.path1	g18487.t1
Aco_Sit584-5b	1418	Aco004148.1.path1	Seita.2G400700
Aco_Sit1325-1b	190	Aco001100.1.path1	Seita.2G400700
Aco_Sit1377-8b	2003	Aco001100.1.path1	Seita.6G159400
Aco_Sit1679-6b	359	Aco004758.1.path1	Seita.5G413800
Aco_Sly610-2b	302	Aco004148.1.path1	Solyc04g005640
Aco_Sly620-5b	280	Aco004148.1.path1	Solyc05g013210
Aco_Sly635-0b	193	Aco004148.1.path1	Solyc06g082890
Aco_Sly1375-1b	201	Aco001100.1.path1	Solyc05g009515
Aco_Sly1750-2b	235	Aco004758.1.path1	Solyc06g082890
Aco_Spj257-4b	455	Aco004148.1.path1	Spj04g01228
Aco_Spj614-9b	506	Aco001100.1.path1	Spj04g01220
Aco_Stu494-2b	302	Aco004148.1.path1	Soltu.DM.04G000870.1
Aco_Stu508-4b	229	Aco004148.1.path1	Soltu.DM.05G000020.1
Aco_Stu1080-0b	318	Aco001100.1.path1	Soltu.DM.05G005060.1
Aco_Stu1428-2b	151	Aco004758.1.path1	Soltu.DM.09G014740.1
Aco_Tcc660-7b	494	Aco004148.1.path1	Tc02v2_g029720
Aco_Tcc1475-5b	673	Aco001100.1.path1	Tc02v2_g029720
Aco_Tcc1831-2b	255	Aco004758.1.path1	Tc01v2_g017220
Aco_Vvi555-3b	170	Aco004148.1.path1	VIT_201s0010g00450
Aco_Vvi556-1b	386	Aco004148.1.path1	VIT_201s0026g02520
Aco_Vvi1270-15b	1108	Aco001100.1.path1	VIT_201s0026g02520
Aco_Zma818-5b	687	Aco004148.1.path1	Zm00001d022228
Aco_Zma1730-7b	1438	Aco001100.1.path1	Zm00001d032186
Aco_Zma1858-1b	305	Aco001100.1.path1	Zm00001d022228
Aco_Zma2252-3b	157	Aco004758.1.path1	Zm00001d042511
Afi_Aqc296-4b	189	Azfi_s0007.g011037	Aqcoe2G063900
Afi_Aqc316-1b	220	Azfi_s0007.g011037	Aqcoe6G273700
Afi_Cof242-4b	174	Azfi_s0007.g011037	Cc00_g21550
Afi_Eja245-2b	178	Azfi_s0007.g011037	EVM0011977
Afi_Gbi75-0b	180	Azfi_s0007.g011037	Gb_38141
Afi_Nco264-3b	217	Azfi_s0007.g011037	Nycol.F00493
Afi_Pav116-2b	200	Azfi_s0007.g011037	Pav_sc0000407.1_g130.1.mk
Afi_Pmu157-4b	146	Azfi_s0007.g011037	Pm006492
Afi_Ppe201-1b	137	Azfi_s0007.g011037	Prupe.8G184700
Ahs-A_Aly412-43b	2673	AH03G42470	AL1G38770
Ahs-A_Aly450-13b	1193	AH03G42470	AL1G26100
Ahs-A_Aly602-14b	1357	AH03G42470	AL5G12610
Ahs-A_Aly1134-4b	224	AH05G19050	AL5G12610
Ahs-A_Anm480-42b	3262	AH03G42470	Am03g31940
Ahs-A_Anm574-13b	1219	AH03G42470	Am05g12830
Ahs-A_Anm969-4b	320	AH05G19050	Am03g31940
Ahs-A_Anm1058-3b	223	AH05G19050	Am05g12520
Ahs-A_Anm1093-2b	178	AH05G21890	Am05g12830
Ahs-A_Anm1093-3b	178	AH05G21980	Am05g12510
Ahs-A_Aqc464-44b	3372	AH03G42470	Aqcoe3G340000
Ahs-A_Aqc849-5b	401	AH05G19050	Aqcoe3G340000
Ahs-A_Ash274-4b	352	AH03G42470	AXF42_Ash017594
Ahs-A_Ash294-7b	542	AH03G42470	AXF42_Ash003302
Ahs-A_Ath472-12b	1216	AH03G42470	AT1G26820
Ahs-A_Ath473-13b	1204	AH03G42470	AT1G14210
Ahs-A_Ath520-13b	1294	AH03G42470	AT2G02990
Ahs-A_Ath1082-2b	238	AH05G19050	AT1G14210
Ahs-A_Ath1108-4b	224	AH05G19050	AT2G02990
Ahs-A_Atr224-21b	1702	AH03G42470	evm_27.model.AmTr_v1.0_scaffold00010.471
Ahs-A_Atr478-5b	388	AH05G19050	evm_27.model.AmTr_v1.0_scaffold00010.471
Ahs-A_Bna-A626-10b	816	AH03G42470	A02p33210.1_BnaDAR
Ahs-A_Bna-A927-9b	664	AH03G42470	A07p13140.1_BnaDAR
Ahs-A_Bna-A954-5b	510	AH03G42470	A08p32040.1_BnaDAR
Ahs-A_Bna-A998-7b	732	AH03G42470	A09p62330.1_BnaDAR
Ahs-A_Bna-A1531-2b	212	AH05G19050	A06p43340.1_BnaDAR
Ahs-A_Bna-A1580-1b	197	AH05G19050	A07p13140.1_BnaDAR
Ahs-A_Bna-A1633-3b	297	AH05G19050	A09p62330.1_BnaDAR
Ahs-A_Bna-C551-10b	897	AH03G42470	C02p51020.1_BnaDAR
Ahs-A_Bna-C828-11b	1002	AH03G42470	C07p33610.1_BnaDAR
Ahs-A_Bna-C870-0b	356	AH03G42470	C07p19650.1_BnaDAR
Ahs-A_Bna-C882-7b	744	AH03G42470	C08p45900.1_BnaDAR
Ahs-A_Bna-C920-6b	510	AH03G42470	C08p16540.1_BnaDAR
Ahs-A_Bna-C1522-3b	301	AH05G19050	C08p45900.1_BnaDAR
Ahs-A_Bra632-11b	869	AH03G42470	BraA02g035900.3C
Ahs-A_Bra948-8b	612	AH03G42470	BraA07g013230.3C
Ahs-A_Bra977-5b	511	AH03G42470	BraA08g030290.3C
Ahs-A_Bra1019-7b	756	AH03G42470	BraA09g059530.3C
Ahs-A_Bra1441-2b	158	AH05G19050	BraA02g035900.3C
Ahs-A_Bra1596-2b	213	AH05G19050	BraA06g039490.3C
Ahs-A_Bra1643-1b	201	AH05G19050	BraA07g013230.3C
Ahs-A_Bra1705-3b	304	AH05G19050	BraA09g059530.3C
Ahs-A_Bve438-40b	2908	AH03G42470	EL10Ac6g13210
Ahs-A_Bve807-7b	485	AH05G19050	EL10Ac6g13210
Ahs-A_Cac514-0b	223	AH03G42470	CA.PGAv.1.6.scaffold964.2
Ahs-A_Ccl509-108b	6688	AH03G42470	Ciclev10032651m
Ahs-A_Ccl922-8b	588	AH05G19050	Ciclev10032651m
Ahs-A_Cgp535-108b	6526	AH03G42470	Cg7g021190
Ahs-A_Cgp819-3b	179	AH05G21890	Cg4g005350
Ahs-A_Cgp896-7b	537	AH05G19050	Cg7g021190
Ahs-A_Cgr273-6b	700	AH03G42470	Cagra.1150s0015
Ahs-A_Cgr406-13b	1312	AH03G42470	Cagra.3501s0078
Ahs-A_Cgr451-12b	665	AH03G42470	Cagra.0534s0011
Ahs-A_Cgr744-3b	272	AH05G19050	Cagra.3501s0078
Ahs-A_Cka674-8b	510	AH03G42470	CKAN_01279900
Ahs-A_Cka1228-4b	225	AH05G19050	CKAN_01279900
Ahs-A_Cla380-4b	476	AH03G42470	Cla97C10G197950.1
Ahs-A_Cla557-78b	4809	AH03G42470	Cla97C05G106300.1
Ahs-A_Cla975-3b	280	AH05G19050	Cla97C05G106300.1
Ahs-A_Cmc309-42b	2181	AH03G42470	Cm116220
Ahs-A_Cmc655-7b	537	AH05G19050	Cm116220
Ahs-A_Cof212-6b	258	AH02G02460	Cc00_g21550
Ahs-A_Cof279-7b	375	AH02G02460	Cc01_g01910
Ahs-A_Cof527-76b	5207	AH03G42470	Cc11_g12930
Ahs-A_Cof947-4b	317	AH05G19050	Cc11_g12930
Ahs-A553-7b	433	AH03G42470	AH05G19050
Ahs-A_Cpa260-13b	857	AH03G42470	evm.TU.supercontig_128.31
Ahs-A_Cpa585-6b	509	AH05G19050	evm.TU.supercontig_128.31
Ahs-A_Crm550-44b	3503	AH03G42470	MSYJ160600
Ahs-A_Crm945-8b	588	AH05G19050	MSYJ160600
Ahs-A_Cru429-40b	2497	AH03G42470	Carubv10009986m
Ahs-A_Cru473-11b	1158	AH03G42470	Carubv10010110m
Ahs-A_Cru605-5b	250	AH03G42470	Carubv10023875m
Ahs-A_Cru641-14b	1360	AH03G42470	Carubv10017969m
Ahs-A_Cru1174-4b	223	AH05G19050	Carubv10017969m
Ahs-A_Csa520-4b	361	AH03G42470	CsaV3_3G041380.1
Ahs-A_Csa574-86b	5265	AH03G42470	CsaV3_5G032730.1
Ahs-A_Csa578-6b	633	AH03G42470	CsaV3_5G038060.1
Ahs-A_Csa988-4b	323	AH05G19050	CsaV3_5G032730.1
Ahs-A_Csv445-45b	3402	AH03G42470	Cs7g03760.1
Ahs-A_Csv721-5b	453	AH05G19050	Cs7g03760.1
Ahs-A_Dac860-17b	1378	AH03G42470	DCAR_031017
Ahs-A_Dac1081-3b	339	AH05G19050	DCAR_007154
Ahs-A_Dac1362-3b	266	AH05G19050	DCAR_031017
Ahs-A_Dio716-11b	577	AH03G42470	evm.model.fragScaff_scaffold_107.233
Ahs-A_Eja963-102b	6669	AH03G42470	EVM0020533
Ahs-A_Eja1001-102b	6738	AH03G42470	EVM0005912
Ahs-A_Eja1548-7b	577	AH05G19050	EVM0020533
Ahs-A_Eja1586-7b	537	AH05G19050	EVM0005912
Ahs-A_Fve419-36b	3443	AH03G42470	FvH4_4g31290
Ahs-A_Fve758-6b	520	AH05G19050	FvH4_4g31290
Ahs-A_Ghi-A770-22b	1733	AH03G42470	GH_A13G0807
Ahs-A_Ghi-A1522-2b	241	AH05G19050	GH_A12G1842
Ahs-A_Ghi-A1537-7b	386	AH05G19050	GH_A13G0807
Ahs-A_Ghi-D611-5b	226	AH03G42490	GH_D10G2622
Ahs-A_Ghi-D724-14b	1523	AH03G42470	GH_D12G1838
Ahs-A_Ghi-D743-23b	2483	AH03G42470	GH_D13G0774
Ahs-A_Ghi-D1474-3b	274	AH05G19050	GH_D12G1838
Ahs-A_Ghi-D1491-5b	322	AH05G19050	GH_D13G0774
Ahs-A_Gma449-3b	930	AH02G02460	Glyma.07G059300
Ahs-A_Gma551-2b	830	AH02G02460	Glyma.16G028200
Ahs-A_Gma617-105b	6313	AH03G42470	Glyma.01G048200
Ahs-A_Gma633-12b	1863	AH03G42470	Glyma.02G107900
Ahs-A_Gma1170-3b	1789	AH03G42470	Glyma.20G036100
Ahs-A_Gma1451-5b	461	AH05G19050	Glyma.01G048200
Ahs-A_Gma1490-7b	578	AH05G19050	Glyma.02G107900
Ahs-A_Han709-1b	383	AH03G42470	Chr08g0210941
Ahs-A_Han1399-4b	237	AH05G19050	Chr12g0380781
Ahs-A_Ljg509-103b	5813	AH03G42470	LotjaGi2g1v0302900
Ahs-A_Ljg1056-9b	671	AH05G19050	LotjaGi2g1v0302900
Ahs-A_Lsa385-0b	216	AH02G02460	Lsat_1_v5_gn_8_52620
Ahs-A_Lsa553-38b	2508	AH03G42470	Lsat_1_v5_gn_4_9761
Ahs-A_Lsa775-20b	1280	AH03G42470	Lsat_1_v5_gn_8_52620
Ahs-A_Lsa1119-5b	284	AH05G19050	Lsat_1_v5_gn_4_9761
Ahs-A_Lsa1286-4b	235	AH05G19050	Lsat_1_v5_gn_8_52620
Ahs-A_Mac645-6b	320	AH03G42470	Ma04_g00440
Ahs-A_Mac703-0b	245	AH03G42470	Ma05_g25710
Ahs-A_Mac788-6b	301	AH03G42470	Ma07_g22560
Ahs-A_Mac1421-3b	185	AH05G19050	Ma07_g22560
Ahs-A_Mch513-6b	666	AH03G42470	evm.model.chr4.3634
Ahs-A_Mch688-80b	4861	AH03G42470	evm.model.chr9.3922
Ahs-A_Mdo363-2b	167	AH02G02460	MD05G1152000
Ahs-A_Mdo817-93b	5871	AH03G42470	MD13G1071400
Ahs-A_Mdo920-99b	6286	AH03G42470	MD16G1072300
Ahs-A_Mdo1363-5b	418	AH05G19050	MD13G1071400
Ahs-A_Mdo1447-5b	469	AH05G19050	MD16G1072300
Ahs-A_Mes799-1b	189	AH03G42470	Manes.05G102400
Ahs-A_Mes1293-6b	290	AH05G19050	Manes.05G102400
Ahs-A_Mgu515-42b	3635	AH03G42470	Migut.L01287.1
Ahs-A_Mgu1048-4b	368	AH05G19050	Migut.L01287.1
Ahs-A_Mtr316-5b	924	AH02G02460	MtrunA17_Chr8g0347611
Ahs-A_Mtr516-40b	3128	AH03G42470	MtrunA17_Chr5g0417321
Ahs-A_Mtr841-7b	572	AH05G19050	MtrunA17_Chr5g0417321
Ahs-A_Nco497-13b	833	AH03G42470	Nycol.B02305
Ahs-A_Nco894-3b	267	AH05G19050	Nycol.B02305
Ahs-A_Nnu366-47b	3585	AH03G42470	Nn3g17251
Ahs-A_Nnu412-96b	5690	AH03G42470	Nn4g23181
Ahs-A_Nnu702-6b	396	AH05G19050	Nn3g17251
Ahs-A_Nnu740-6b	414	AH05G19050	Nn4g23181
Ahs-A_Nta-T633-0b	483	AH03G42470	Nitab4.5_0000040g0340
Ahs-A_Nta-T634-0b	476	AH03G42470	Nitab4.5_0000391g0400
Ahs-A_Osa513-1b	247	AH03G42470	Osjap08g16700
Ahs-A_Par280-103b	5099	AH03G42470	PARG06348m01
Ahs-A_Par619-7b	562	AH05G19050	PARG06348m01
Ahs-A_Pav567-7b	537	AH05G19050	Pav_sc0000220.1_g1390.1.mk
Ahs-A_Pax492-0b	479	AH03G42470	Peaxi162Scf00222g00321.1
Ahs-A_Pbr748-4b	163	AH03G42470	Pbr045147-v2.1
Ahs-A_Pbr818-96b	6232	AH03G42470	Pbr038552-v2.1
Ahs-A_Pbr922-95b	6241	AH03G42470	Pbr005074-v2.1
Ahs-A_Pbr1338-5b	416	AH05G19050	Pbr038552-v2.1
Ahs-A_Pbr1432-4b	427	AH05G19050	Pbr005074-v2.1
Ahs-A_Pdl256-81b	4704	AH03G42470	Prudu_002479_v1.0
Ahs-A_Pdl664-4b	343	AH05G19050	Prudu_002479_v1.0
Ahs-A_Peq222-2b	260	AH03G42470	Peq016939
Ahs-A_Pmu363-46b	3917	AH03G42470	Pm006492
Ahs-A_Pmu784-6b	518	AH05G19050	Pm006492
Ahs-A_Ppe279-109b	7061	AH03G42470	Prupe.1G275300
Ahs-A_Ppe715-8b	589	AH05G19050	Prupe.1G275300
Ahs-A_Psa218-2b	409	AH02G02460	Psat4g158960.1
Ahs-A_Psa323-7b	756	AH03G42470	Psat2g119440.1
Ahs-A_Psa784-6b	508	AH05G19050	Psat2g119440.1
Ahs-A_Pso679-3b	733	AH03G42470	Pso_gene31032
Ahs-A_Pso828-1b	412	AH03G42470	Pso_gene64612
Ahs-A_Pso1326-8b	493	AH05G19050	Pso_gene31032
Ahs-A_Ptr705-3b	1633	AH03G42470	Potri.008G086700
Ahs-A_Ptr772-3b	1678	AH03G42470	Potri.010G168600
Ahs-A_Ptr1273-3b	386	AH05G19050	Potri.008G086700
Ahs-A_Ptr1319-4b	385	AH05G19050	Potri.010G168600
Ahs-A_Rco288-0b	226	AH02G02460	30005.m001237
Ahs-A_Rco347-15b	1702	AH03G42470	29813.m001494
Ahs-A_Rco601-3b	266	AH03G42470	30131.m007061
Ahs-A_Rco768-7b	561	AH05G19050	29813.m001494
Ahs-A_Roc423-37b	3649	AH03G42470	Ro04_G36171
Ahs-A_Roc508-0b	224	AH03G42470	Ro06_G28900
Ahs-A_Roc755-8b	589	AH05G19050	Ro04_G36171
Ahs-A_Sas513-15b	848	AH03G42470	SGA_v2.0_scaffold302T47813
Ahs-A_Sas596-8b	403	AH03G42470	SGA_v2.0_scaffold53T19344
Ahs-A_Sas979-2b	220	AH05G19050	SGA_v2.0_scaffold302T47813
Ahs-A_Sba334-0b	215	AH02G02460	Sb03t21630
Ahs-A_Sba572-89b	5759	AH03G42470	Sb02t05440
Ahs-A_Sba1159-4b	369	AH05G19050	Sb02t05440
Ahs-A_Sbi837-3b	202	AH05G19050	Sobic.007G137700
Ahs-A_Scm568-7b	341	AH03G42470	g25190.t1
Ahs-A_Scm589-0b	1036	AH03G42470	g9839.t1
Ahs-A_Scm600-0b	508	AH03G42470	g18487.t1
Ahs-A_Sit547-1b	185	AH03G42470	Seita.6G159400
Ahs-A_Sit883-2b	202	AH05G19050	Seita.6G159400
Ahs-A_Sly648-2b	246	AH03G42470	Solyc04g005640
Ahs-A_Sly705-0b	853	AH03G42470	Solyc05g013210
Ahs-A_Sly708-0b	489	AH03G42470	Solyc05g007940
Ahs-A_Stu452-1b	205	AH03G42470	Soltu.DM.04G000870.1
Ahs-A_Stu480-0b	1033	AH03G42470	Soltu.DM.05G000020.1
Ahs-A_Stu482-0b	576	AH03G42470	Soltu.DM.05G005060.1
Ahs-A_Tcc254-5b	197	AH02G02460	Tc10v2_g012560
Ahs-A_Tcc467-8b	2153	AH03G42470	Tc02v2_g029720
Ahs-A_Tcc944-5b	480	AH05G19050	Tc02v2_g029720
Ahs-A_Vvi352-100b	5223	AH03G42470	VIT_201s0026g02520
Ahs-A_Vvi375-0b	261	AH03G42470	VIT_201s0010g00450
Ahs-A_Vvi814-7b	503	AH05G19050	VIT_201s0026g02520
Ahs-B_Aly402-43b	2699	AH13G45090	AL1G38770
Ahs-B_Aly455-13b	1258	AH13G45090	AL1G26100
Ahs-B_Aly630-13b	1265	AH13G45090	AL5G12610
Ahs-B_Aly1141-4b	191	AH15G33750	AL1G38770
Ahs-B_Aly1147-2b	350	AH15G15990	AL1G26100
Ahs-B_Anm467-41b	3327	AH13G45090	Am03g31940
Ahs-B_Anm585-13b	1223	AH13G45090	Am05g12830
Ahs-B_Anm1136-2b	209	AH15G15990	Am05g12830
Ahs-B_Anm1141-1b	164	AH15G33690	Am05g12510
Ahs-B_Aqc456-47b	3527	AH13G45090	Aqcoe3G340000
Ahs-B_Ash302-4b	305	AH13G45090	AXF42_Ash017594
Ahs-B_Ash324-7b	600	AH13G45090	AXF42_Ash003302
Ahs-B_Ath485-13b	1259	AH13G45090	AT1G14210
Ahs-B_Ath486-11b	1173	AH13G45090	AT1G26820
Ahs-B_Ath542-13b	1298	AH13G45090	AT2G02990
Ahs-B_Ath1191-2b	352	AH15G15990	AT1G14210
Ahs-B_Atr249-21b	1757	AH13G45090	evm_27.model.AmTr_v1.0_scaffold00010.471
Ahs-B_Bna-A618-9b	718	AH13G45090	A02p33210.1_BnaDAR
Ahs-B_Bna-A958-21b	1205	AH13G45090	A07p13140.1_BnaDAR
Ahs-B_Bna-A990-5b	565	AH13G45090	A08p32040.1_BnaDAR
Ahs-B_Bna-A1047-7b	741	AH13G45090	A09p62330.1_BnaDAR
Ahs-B_Bna-A1575-1b	234	AH15G15990	A06p43340.1_BnaDAR
Ahs-B_Bna-A1653-1b	220	AH15G15990	A09p62330.1_BnaDAR
Ahs-B_Bna-C577-11b	898	AH13G45090	C02p51020.1_BnaDAR
Ahs-B_Bna-C877-11b	957	AH13G45090	C07p33610.1_BnaDAR
Ahs-B_Bna-C923-22b	1265	AH13G45090	C07p19650.1_BnaDAR
Ahs-B_Bna-C952-7b	750	AH13G45090	C08p45900.1_BnaDAR
Ahs-B_Bna-C991-6b	574	AH13G45090	C08p16540.1_BnaDAR
Ahs-B_Bna-C1547-1b	218	AH15G15990	C08p45900.1_BnaDAR
Ahs-B_Bra621-11b	822	AH13G45090	BraA02g035900.3C
Ahs-B_Bra989-21b	1144	AH13G45090	BraA07g013230.3C
Ahs-B_Bra1020-5b	565	AH13G45090	BraA08g030290.3C
Ahs-B_Bra1083-7b	763	AH13G45090	BraA09g059530.3C
Ahs-B_Bra1721-1b	133	AH15G15990	BraA08g030290.3C
Ahs-B_Bra1747-1b	221	AH15G15990	BraA09g059530.3C
Ahs-B_Bve482-42b	3056	AH13G45090	EL10Ac6g13210
Ahs-B_Cac557-0b	273	AH13G45090	CA.PGAv.1.6.scaffold964.2
Ahs-B_Ccl495-106b	6763	AH13G45090	Ciclev10032651m
Ahs-B_Ccl1025-2b	304	AH15G15990	Ciclev10032651m
Ahs-B_Cgp586-106b	6599	AH13G45090	Cg7g021190
Ahs-B_Cgr283-6b	700	AH13G45090	Cagra.1150s0015
Ahs-B_Cgr431-12b	1265	AH13G45090	Cagra.3501s0078
Ahs-B_Cgr486-11b	621	AH13G45090	Cagra.0534s0011
Ahs-B_Cgr794-2b	354	AH15G15990	Cagra.3501s0078
Ahs-B_Cji1462-0b	246	AH15G33690	GWHGABGK034224
Ahs-B_Cji1462-1b	246	AH15G33750	GWHGABGK034217
Ahs-B_Cka715-8b	511	AH13G45090	CKAN_01279900
Ahs-B_Cla371-19b	1080	AH13G45090	Cla97C10G197950.1
Ahs-B_Cla578-78b	4939	AH13G45090	Cla97C05G106300.1
Ahs-B_Cmc305-43b	2213	AH13G45090	Cm116220
Ahs-B_Cof287-5b	230	AH12G02630	Cc01_g01910
Ahs-B_Cof378-0b	292	AH12G02630	Cc03_g12450
Ahs-B_Cof583-75b	5271	AH13G45090	Cc11_g12930
Ahs-B649-4b	399	AH13G45090	AH15G15990
Ahs-B1213-0b	237	AH15G33750	AH15G34370
Ahs-B_Cpa270-13b	857	AH13G45090	evm.TU.supercontig_128.31
Ahs-B_Cpa676-2b	216	AH15G15990	evm.TU.supercontig_128.31
Ahs-B_Crm574-44b	3670	AH13G45090	MSYJ160600
Ahs-B_Cru416-40b	2525	AH13G45090	Carubv10009986m
Ahs-B_Cru474-11b	1164	AH13G45090	Carubv10010110m
Ahs-B_Cru619-5b	251	AH13G45090	Carubv10023875m
Ahs-B_Cru665-14b	1316	AH13G45090	Carubv10017969m
Ahs-B_Cru1201-3b	356	AH15G15990	Carubv10010110m
Ahs-B_Csa525-20b	967	AH13G45090	CsaV3_3G041380.1
Ahs-B_Csa596-84b	5242	AH13G45090	CsaV3_5G032730.1
Ahs-B_Csa601-6b	636	AH13G45090	CsaV3_5G038060.1
Ahs-B_Csa1053-2b	202	AH15G15990	CsaV3_5G032730.1
Ahs-B_Csv494-43b	3454	AH13G45090	Cs7g03760.1
Ahs-B_Dac911-51b	3026	AH13G45090	DCAR_031017
Ahs-B_Dac1216-1b	196	AH15G15990	DCAR_007154
Ahs-B_Dio844-11b	576	AH13G45090	evm.model.fragScaff_scaffold_107.233
Ahs-B_Eja1003-100b	6688	AH13G45090	EVM0020533
Ahs-B_Eja1037-100b	6662	AH13G45090	EVM0005912
Ahs-B_Eja1453-3b	192	AH15G33750	EVM0013706
Ahs-B_Fve458-38b	3561	AH13G45090	FvH4_4g31290
Ahs-B_Fve913-6b	270	AH15G33750	FvH4_5g33850
Ahs-B_Gbi243-0b	159	AH15G33750	Gb_30835
Ahs-B_Ghi-A352-2b	181	AH12G02630	GH_A11G1515
Ahs-B_Ghi-A827-22b	1735	AH13G45090	GH_A13G0807
Ahs-B_Ghi-D606-5b	278	AH13G45090	GH_D10G2622
Ahs-B_Ghi-D606-6b	278	AH13G45100	GH_D10G2646
Ahs-B_Ghi-D723-13b	1558	AH13G45090	GH_D12G1838
Ahs-B_Ghi-D746-22b	2521	AH13G45090	GH_D13G0774
Ahs-B_Gma392-5b	1002	AH12G02630	Glyma.07G059300
Ahs-B_Gma528-4b	902	AH12G02630	Glyma.16G028200
Ahs-B_Gma600-106b	6437	AH13G45090	Glyma.01G048200
Ahs-B_Gma626-12b	1920	AH13G45090	Glyma.02G107900
Ahs-B_Gma1258-3b	1838	AH13G45090	Glyma.20G036100
Ahs-B_Gma1644-5b	874	AH15G15990	Glyma.01G048200
Ahs-B_Han770-1b	381	AH13G45090	Chr08g0210941
Ahs-B_Ljg539-105b	6042	AH13G45090	LotjaGi2g1v0302900
Ahs-B_Lsa606-38b	2737	AH13G45090	Lsat_1_v5_gn_4_9761
Ahs-B_Lsa861-20b	1293	AH13G45090	Lsat_1_v5_gn_8_52620
Ahs-B_Lsa1263-1b	204	AH15G15990	Lsat_1_v5_gn_4_9761
Ahs-B_Mac592-6b	295	AH13G45090	Ma04_g00440
Ahs-B_Mac652-1b	268	AH13G45090	Ma05_g25710
Ahs-B_Mac745-6b	303	AH13G45090	Ma07_g22560
Ahs-B_Mch548-6b	668	AH13G45090	evm.model.chr4.3634
Ahs-B_Mch765-79b	4893	AH13G45090	evm.model.chr9.3922
Ahs-B_Mdo919-91b	5738	AH13G45090	MD13G1071400
Ahs-B_Mdo1043-96b	6250	AH13G45090	MD16G1072300
Ahs-B_Mes838-1b	188	AH13G45090	Manes.05G102400
Ahs-B_Mes1339-4b	381	AH15G15990	Manes.05G102400
Ahs-B_Mgu504-42b	3738	AH13G45090	Migut.L01287.1
Ahs-B_Mtr356-5b	940	AH12G02630	MtrunA17_Chr8g0347611
Ahs-B_Mtr597-40b	3183	AH13G45090	MtrunA17_Chr5g0417321
Ahs-B_Mtr1082-4b	196	AH15G33750	MtrunA17_Chr6g0479301
Ahs-B_Nco549-13b	783	AH13G45090	Nycol.B02305
Ahs-B_Nnu404-47b	3695	AH13G45090	Nn3g17251
Ahs-B_Nnu464-95b	5664	AH13G45090	Nn4g23181
Ahs-B_Nnu830-1b	199	AH15G34480	Nn4g23181
Ahs-B_Nta-T710-0b	591	AH13G45090	Nitab4.5_0000391g0400
Ahs-B_Nta-T711-0b	483	AH13G45090	Nitab4.5_0000040g0340
Ahs-B_Osa543-1b	247	AH13G45090	Osjap08g16700
Ahs-B_Par340-100b	4956	AH13G45090	PARG06348m01
Ahs-B_Pax535-0b	527	AH13G45090	Peaxi162Scf00222g00321.1
Ahs-B_Pax969-3b	295	AH15G15990	Peaxi162Scf00222g00321.1
Ahs-B_Pbr793-4b	169	AH13G45090	Pbr045147-v2.1
Ahs-B_Pbr872-95b	6202	AH13G45090	Pbr038552-v2.1
Ahs-B_Pbr1002-92b	6153	AH13G45090	Pbr005074-v2.1
Ahs-B_Pbr1535-3b	213	AH15G33750	Pbr024860-v2.1
Ahs-B_Pdl254-81b	4727	AH13G45090	Prudu_002479_v1.0
Ahs-B_Pdl767-2b	315	AH15G15990	Prudu_002479_v1.0
Ahs-B_Peq235-2b	261	AH13G45090	Peq016939
Ahs-B_Pmu394-46b	4097	AH13G45090	Pm006492
Ahs-B_Pmu903-2b	203	AH15G33750	Pm003089
Ahs-B_Pmu958-0b	204	AH15G34480	Pm013135
Ahs-B_Pmu1028-0b	158	AH15G33750	Pm022981
Ahs-B_Ppe306-107b	7031	AH13G45090	Prupe.1G275300
Ahs-B_Ppe896-2b	277	AH15G15990	Prupe.1G275300
Ahs-B_Psa219-4b	462	AH12G02630	Psat4g158960.1
Ahs-B_Psa382-7b	806	AH13G45090	Psat2g119440.1
Ahs-B_Psa902-2b	190	AH15G15990	Psat2g119440.1
Ahs-B_Pso336-0b	190	AH12G02630	Pso_gene8103
Ahs-B_Pso839-3b	734	AH13G45090	Pso_gene31032
Ahs-B_Pso1077-1b	448	AH13G45090	Pso_gene64612
Ahs-B_Ptr757-3b	1684	AH13G45090	Potri.008G086700
Ahs-B_Ptr831-3b	1731	AH13G45090	Potri.010G168600
Ahs-B_Ptr1413-1b	192	AH15G34370	Potri.010G168600
Ahs-B_Ptr1413-2b	192	AH15G34480	Potri.010G168700
Ahs-B_Rco281-0b	225	AH12G02630	30005.m001237
Ahs-B_Rco349-15b	1805	AH13G45090	29813.m001494
Ahs-B_Rco645-2b	221	AH13G45090	30131.m007061
Ahs-B_Roc453-37b	3663	AH13G45090	Ro04_G36171
Ahs-B_Sas523-15b	854	AH13G45090	SGA_v2.0_scaffold302T47813
Ahs-B_Sas611-8b	404	AH13G45090	SGA_v2.0_scaffold53T19344
Ahs-B_Sas1064-2b	199	AH15G15990	SGA_v2.0_scaffold53T19344
Ahs-B_Sba318-0b	214	AH12G02630	Sb03t21630
Ahs-B_Sba609-89b	5805	AH13G45090	Sb02t05440
Ahs-B_Scm588-7b	347	AH13G45090	g25190.t1
Ahs-B_Scm614-0b	1034	AH13G45090	g9839.t1
Ahs-B_Scm628-0b	558	AH13G45090	g18487.t1
Ahs-B_Scm1180-0b	207	AH15G15990	g9839.t1
Ahs-B_Sly712-5b	850	AH13G45090	Solyc04g005640
Ahs-B_Sly752-0b	902	AH13G45090	Solyc05g013210
Ahs-B_Sly755-0b	556	AH13G45090	Solyc05g007940
Ahs-B_Sly1258-4b	210	AH15G15990	Solyc05g007940
Ahs-B_Sly1267-0b	246	AH15G15990	Solyc05g013210
Ahs-B_Smo394-1b	177	AH15G34370	Smo270532
Ahs-B_Stu495-1b	201	AH13G45090	Soltu.DM.04G000870.1
Ahs-B_Stu524-0b	1085	AH13G45090	Soltu.DM.05G000020.1
Ahs-B_Stu525-0b	647	AH13G45090	Soltu.DM.05G005060.1
Ahs-B_Stu1079-0b	200	AH15G15990	Soltu.DM.05G000020.1
Ahs-B_Tcc207-5b	223	AH12G02630	Tc10v2_g012560
Ahs-B_Tcc501-8b	2306	AH13G45090	Tc02v2_g029720
Ahs-B_Tcc1099-2b	228	AH15G15990	Tc02v2_g029720
Ahs-B_Vvi398-98b	5139	AH13G45090	VIT_201s0026g02520
Ahs-B_Vvi422-0b	298	AH13G45090	VIT_201s0010g00450
Ahs-B_Zma329-1b	272	AH13G45090	Zm00001d032186
Ahy_Aly1082-12b	857	AH004377	AL1G26100
Ahy_Aly1110-9b	599	AH004377	AL1G38770
Ahy_Aly1327-13b	1239	AH005047	AL1G26100
Ahy_Aly1347-10b	1009	AH005047	AL1G38770
Ahy_Aly1444-10b	991	AH005047	AL5G12610
Ahy_Anm417-6b	1075	AH017870	Am04g12640
Ahy_Anm1084-19b	1298	AH004377	Am03g31940
Ahy_Anm1110-1b	501	AH002554	Am04g12640
Ahy_Anm1134-9b	662	AH004377	Am05g12830
Ahy_Anm1134-10b	662	AH004380	Am05g12520
Ahy_Anm1262-21b	1967	AH005047	Am03g31940
Ahy_Anm1322-9b	777	AH005047	Am05g12830
Ahy_Aqc427-4b	168	AH017870	Aqcoe3G417000
Ahy_Aqc1099-22b	1365	AH004377	Aqcoe3G340000
Ahy_Aqc1313-23b	2299	AH005047	Aqcoe3G340000
Ahy_Ash667-4b	227	AH004377	AXF42_Ash017594
Ahy_Ash798-3b	210	AH005047	AXF42_Ash017594
Ahy_Ash817-3b	247	AH005047	AXF42_Ash003302
Ahy_Ath1142-12b	858	AH004377	AT1G14210
Ahy_Ath1150-8b	454	AH004377	AT1G26820
Ahy_Ath1247-6b	449	AH004377	AT2G02990
Ahy_Ath1401-13b	1240	AH005047	AT1G14210
Ahy_Ath1406-9b	756	AH005047	AT1G26820
Ahy_Ath1484-11b	1062	AH005047	AT2G02990
Ahy_Atr519-19b	1241	AH004377	evm_27.model.AmTr_v1.0_scaffold00010.471
Ahy_Atr618-18b	1640	AH005047	evm_27.model.AmTr_v1.0_scaffold00010.471
Ahy_Bdi787-4b	227	AH004377	Bradi1g20520
Ahy_Bdi936-3b	283	AH005048	Bradi1g20520
Ahy_Bna-A623-1b	279	AH017870	A04p09160.1_BnaDAR
Ahy_Bna-A1584-4b	256	AH004377	A02p33210.1_BnaDAR
Ahy_Bna-A1676-5b	400	AH004377	A06p43340.1_BnaDAR
Ahy_Bna-A1833-11b	696	AH004377	A09p62330.1_BnaDAR
Ahy_Bna-A1912-7b	528	AH005047	A02p33210.1_BnaDAR
Ahy_Bna-A1981-7b	811	AH005047	A06p43340.1_BnaDAR
Ahy_Bna-A2039-2b	258	AH005047	A07p13140.1_BnaDAR
Ahy_Bna-A2083-7b	340	AH005047	A08p32040.1_BnaDAR
Ahy_Bna-A2125-10b	639	AH005047	A09p62330.1_BnaDAR
Ahy_Bna-C558-1b	272	AH017870	C04p43080.1_BnaDAR
Ahy_Bna-C1599-5b	402	AH004377	C07p33610.1_BnaDAR
Ahy_Bna-C1613-4b	312	AH004377	C08p16540.1_BnaDAR
Ahy_Bna-C1737-7b	628	AH005047	C02p51020.1_BnaDAR
Ahy_Bna-C1894-8b	830	AH005047	C07p33610.1_BnaDAR
Ahy_Bna-C1920-5b	529	AH005047	C08p16540.1_BnaDAR
Ahy_Bna-C1938-10b	602	AH005047	C08p45900.1_BnaDAR
Ahy_Bra627-1b	278	AH017870	BraA04g009130.3C
Ahy_Bra1691-3b	211	AH004377	BraA02g035900.3C
Ahy_Bra1786-5b	401	AH004377	BraA06g039490.3C
Ahy_Bra1951-11b	649	AH004377	BraA09g059530.3C
Ahy_Bra2036-7b	531	AH005047	BraA02g035900.3C
Ahy_Bra2115-7b	838	AH005047	BraA06g039490.3C
Ahy_Bra2221-7b	351	AH005047	BraA08g030290.3C
Ahy_Bve320-67b	6918	AH017870	EL10Ac5g10576
Ahy_Bve816-13b	1564	AH002554	EL10Ac5g10576
Ahy_Bve879-73b	3983	AH004377	EL10Ac6g13210
Ahy_Bve1004-71b	5053	AH005047	EL10Ac6g13210
Ahy_Cac266-3b	532	AH017870	CA.PGAv.1.6.scaffold874.44
Ahy_Cac657-2b	509	AH002554	CA.PGAv.1.6.scaffold874.44
Ahy_Cac661-6b	311	AH004377	CA.PGAv.1.6.scaffold964.2
Ahy_Cac762-6b	315	AH005047	CA.PGAv.1.6.scaffold964.2
Ahy_Ccl393-5b	1408	AH017870	Ciclev10016242m
Ahy_Ccl1003-1b	574	AH002554	Ciclev10016242m
Ahy_Ccl1099-26b	1696	AH004377	Ciclev10032651m
Ahy_Ccl1383-1b	177	AH005053	Ciclev10027322m
Ahy_Cgp365-5b	1379	AH017870	Cg2g027520
Ahy_Cgp980-1b	504	AH002554	Cg2g027520
Ahy_Cgp1110-25b	1646	AH004377	Cg7g021190
Ahy_Cgr663-8b	554	AH004377	Cagra.1150s0015
Ahy_Cgr724-12b	757	AH004377	Cagra.3501s0078
Ahy_Cgr749-1b	234	AH004377	Cagra.0534s0011
Ahy_Cgr803-9b	886	AH005047	Cagra.1150s0015
Ahy_Cgr856-13b	1189	AH005047	Cagra.3501s0078
Ahy_Cgr872-1b	539	AH005047	Cagra.0534s0011
Ahy_Cji303-1b	290	AH017870	GWHGABGK008991
Ahy_Cka489-1b	322	AH017870	CKAN_01268700
Ahy_Cka1255-2b	197	AH004377	CKAN_00596400
Ahy_Cka1255-3b	197	AH004378	CKAN_00596500
Ahy_Cka1255-4b	197	AH004380	CKAN_00596900
Ahy_Cka1330-5b	479	AH004377	CKAN_01279900
Ahy_Cka1535-4b	652	AH005047	CKAN_01279900
Ahy_Cla500-0b	222	AH017870	Cla97C09G170600.1
Ahy_Cla1082-3b	252	AH004377	Cla97C10G198010.1
Ahy_Cla1144-15b	1001	AH004377	Cla97C05G106300.1
Ahy_Cla1239-6b	464	AH004377	Cla97C09G179610.1
Ahy_Cla1239-7b	464	AH004378	Cla97C09G179630.1
Ahy_Cla1242-0b	216	AH002554	Cla97C09G170600.1
Ahy_Cla1304-4b	415	AH005047	Cla97C10G198010.1
Ahy_Cla1368-19b	1808	AH005047	Cla97C05G106300.1
Ahy_Cla1445-8b	626	AH005047	Cla97C09G179610.1
Ahy_Cmc305-5b	432	AH017870	Cm042950
Ahy_Cmc716-4b	636	AH004377	Cm116220
Ahy_Cmc775-1b	233	AH002554	Cm042950
Ahy_Cmc843-0b	152	AH005048	Cm015510
Ahy_Cmc856-2b	1390	AH005047	Cm116220
Ahy_Cnu187-2b	313	AH017870	CCG014586.1
Ahy_Cof1071-22b	1498	AH004377	Cc11_g12930
Ahy_Cof1290-29b	2637	AH005047	Cc11_g12930
Ahy552-42b	2495	AH004377	AH005047
Ahy_Cpa324-5b	1431	AH017870	evm.TU.supercontig_8.28
Ahy_Cpa701-7b	747	AH004377	evm.TU.supercontig_128.31
Ahy_Cpa820-1b	614	AH002554	evm.TU.supercontig_8.28
Ahy_Cpa850-3b	724	AH005047	evm.TU.supercontig_128.31
Ahy_Crm413-5b	1055	AH017870	MSYJ056120
Ahy_Crm1102-1b	353	AH002554	MSYJ056120
Ahy_Crm1146-24b	1597	AH004377	MSYJ160600
Ahy_Cru1203-12b	810	AH004377	Carubv10010110m
Ahy_Cru1229-8b	555	AH004377	Carubv10009986m
Ahy_Cru1363-6b	439	AH004377	Carubv10017969m
Ahy_Cru1478-13b	1241	AH005047	Carubv10010110m
Ahy_Cru1505-9b	870	AH005047	Carubv10009986m
Ahy_Cru1599-10b	946	AH005047	Carubv10017969m
Ahy_Csa1090-2b	283	AH004377	CsaV3_3G041380.1
Ahy_Csa1090-3b	283	AH004378	CsaV3_3G041400.1
Ahy_Csa1172-16b	1054	AH004377	CsaV3_5G032730.1
Ahy_Csa1176-7b	511	AH004377	CsaV3_5G038060.1
Ahy_Csa1176-8b	511	AH004378	CsaV3_5G038030.1
Ahy_Csa1306-5b	439	AH005047	CsaV3_3G041380.1
Ahy_Csa1378-10b	773	AH005048	CsaV3_5G038060.1
Ahy_Csa1378-11b	773	AH005053	CsaV3_5G038030.1
Ahy_Csv236-5b	826	AH017870	Cs2g18380.1
Ahy_Csv688-1b	239	AH002554	Cs2g18380.1
Ahy_Csv736-24b	1599	AH004377	Cs7g03760.1
Ahy_Csv875-27b	2614	AH005047	Cs7g03760.1
Ahy_Dac548-1b	594	AH017870	DCAR_018604
Ahy_Dac1319-9b	603	AH004377	DCAR_007154
Ahy_Dac1406-1b	451	AH002554	DCAR_018604
Ahy_Dac1517-17b	1004	AH004377	DCAR_031017
Ahy_Dac1578-13b	1206	AH005047	DCAR_007154
Ahy_Dac1732-14b	1230	AH005047	DCAR_031017
Ahy_Dio415-8b	720	AH017870	evm.model.fragScaff_scaffold_16.1009
Ahy_Dio458-4b	901	AH017870	evm.model.original_scaffold_1591.319
Ahy_Dio1082-3b	300	AH002554	evm.model.fragScaff_scaffold_16.1009
Ahy_Dio1186-1b	645	AH002554	evm.model.original_scaffold_1591.319
Ahy_Dio1532-0b	296	AH005047	evm.model.fragScaff_scaffold_107.233
Ahy_Eja537-1b	1265	AH017870	EVM0039512
Ahy_Eja618-1b	841	AH017870	EVM0029953
Ahy_Eja1420-1b	697	AH002554	EVM0039512
Ahy_Eja1569-1b	525	AH002554	EVM0029953
Ahy_Eja1686-24b	1637	AH004377	EVM0020533
Ahy_Eja1716-26b	1652	AH004377	EVM0005912
Ahy_Eja1944-27b	2573	AH005047	EVM0020533
Ahy_Fve298-1b	1323	AH017870	FvH4_2g17310
Ahy_Fve849-1b	653	AH002554	FvH4_2g17310
Ahy_Fve883-27b	1774	AH004377	FvH4_4g31290
Ahy_Fve1056-28b	2725	AH005047	FvH4_4g31290
Ahy_Ghi-A631-3b	945	AH017870	GH_A11G1515
Ahy_Ghi-A741-2b	674	AH017870	GH_A07G2218
Ahy_Ghi-A1722-1b	493	AH002554	GH_A11G1515
Ahy_Ghi-A1742-11b	805	AH004377	GH_A12G1842
Ahy_Ghi-A1797-9b	755	AH004377	GH_A13G0807
Ahy_Ghi-A1928-0b	332	AH002554	GH_A07G2218
Ahy_Ghi-A2080-10b	1052	AH005047	GH_A12G1842
Ahy_Ghi-A2133-11b	1416	AH005047	GH_A13G0807
Ahy_Ghi-D753-2b	698	AH017870	GH_D07G2152
Ahy_Ghi-D1750-11b	805	AH004377	GH_D12G1838
Ahy_Ghi-D1804-14b	950	AH004377	GH_D13G0774
Ahy_Ghi-D1936-0b	399	AH002554	GH_D07G2152
Ahy_Ghi-D2094-10b	1005	AH005047	GH_D12G1838
Ahy_Gma2084-19b	1147	AH004377	Glyma.01G048200
Ahy_Gma2115-22b	1498	AH004377	Glyma.02G107900
Ahy_Gma2482-13b	791	AH004377	Glyma.20G036100
Ahy_Gma2517-20b	1932	AH005047	Glyma.01G048200
Ahy_Gma2546-23b	1687	AH005047	Glyma.02G107900
Ahy_Gma2864-18b	1037	AH005047	Glyma.20G036100
Ahy_Han619-1b	443	AH017870	Chr08g0231491
Ahy_Han1517-10b	555	AH004377	Chr08g0210941
Ahy_Han1615-1b	288	AH004377	Chr12g0380781
Ahy_Han1772-12b	651	AH005047	Chr08g0210941
Ahy_Han1863-1b	320	AH005047	Chr12g0380781
Ahy_Ljg482-0b	151	AH017870	LotjaGi3g1v0469000
Ahy_Ljg1191-22b	1486	AH004377	LotjaGi2g1v0302900
Ahy_Ljg1411-22b	2311	AH005047	LotjaGi2g1v0302900
Ahy_Lsa566-2b	844	AH017870	Lsat_1_v5_gn_9_17140
Ahy_Lsa1320-7b	550	AH004377	Lsat_1_v5_gn_4_9761
Ahy_Lsa1394-9b	796	AH004377	Lsat_1_v5_gn_8_52620
Ahy_Lsa1431-2b	428	AH002554	Lsat_1_v5_gn_9_17140
Ahy_Lsa1579-12b	1124	AH005047	Lsat_1_v5_gn_4_9761
Ahy_Lsa1627-10b	1312	AH005047	Lsat_1_v5_gn_8_52620
Ahy_Mac676-2b	284	AH017870	Ma07_g25180
Ahy_Mac2035-0b	210	AH005047	Ma04_g00440
Ahy_Mac2137-1b	247	AH005047	Ma07_g22560
Ahy_Mch1104-7b	466	AH004377	evm.model.chr4.3634
Ahy_Mch1189-14b	957	AH004377	evm.model.chr9.3922
Ahy_Mch1301-9b	658	AH005047	evm.model.chr4.3634
Ahy_Mch1374-17b	1769	AH005047	evm.model.chr9.3922
Ahy_Mdo578-1b	1101	AH017870	MD05G1152000
Ahy_Mdo644-1b	1236	AH017870	MD10G1146300
Ahy_Mdo1542-1b	633	AH002554	MD05G1152000
Ahy_Mdo1631-1b	638	AH002554	MD10G1146300
Ahy_Mdo1671-20b	1350	AH004377	MD13G1071400
Ahy_Mdo1671-21b	1350	AH004378	MD13G1071500
Ahy_Mdo1773-24b	1645	AH004377	MD16G1072300
Ahy_Mdo1957-21b	2319	AH005047	MD13G1071400
Ahy_Mdo2034-27b	2682	AH005047	MD16G1072300
Ahy_Mes538-2b	380	AH017870	Manes.12G057200
Ahy_Mes1573-4b	294	AH004377	Manes.05G102400
Ahy_Mes1855-4b	278	AH005047	Manes.05G102400
Ahy_Mgu477-2b	789	AH017870	Migut.N00684.1
Ahy_Mgu508-5b	688	AH017870	Migut.D00765.1
Ahy_Mgu1218-24b	1542	AH004377	Migut.L01287.1
Ahy_Mgu1276-1b	489	AH002554	Migut.N00684.1
Ahy_Mgu1466-28b	2535	AH005047	Migut.L01287.1
Ahy_Mtr1071-22b	1392	AH004377	MtrunA17_Chr5g0417321
Ahy_Mtr1267-23b	2015	AH005047	MtrunA17_Chr5g0417321
Ahy_Nco1049-8b	682	AH004377	Nycol.B02305
Ahy_Nco1240-7b	1019	AH005047	Nycol.B02305
Ahy_Nnu401-1b	272	AH017870	Nn7g37508
Ahy_Nnu914-20b	1376	AH004377	Nn3g17251
Ahy_Nnu960-18b	1198	AH004377	Nn4g23181
Ahy_Nnu1071-25b	2252	AH005047	Nn3g17251
Ahy_Nnu1101-24b	2192	AH005047	Nn4g23181
Ahy_Nta-S405-2b	474	AH017870	Nitab4.5_0001348g0160
Ahy_Nta-S801-6b	394	AH004377	Nitab4.5_0000014g0040
Ahy_Nta-S979-1b	394	AH002554	Nitab4.5_0001348g0160
Ahy_Nta-S995-7b	408	AH005050	Nitab4.5_0000014g0040
Ahy_Nta-T410-2b	474	AH017870	Nitab4.5_0001348g0160
Ahy_Nta-T853-6b	394	AH004377	Nitab4.5_0000014g0040
Ahy_Nta-T1018-1b	394	AH002554	Nitab4.5_0001348g0160
Ahy_Nta-T1036-9b	539	AH004377	Nitab4.5_0000040g0340
Ahy_Nta-T1036-10b	539	AH004378	Nitab4.5_0000040g0350
Ahy_Nta-T1038-9b	454	AH004377	Nitab4.5_0000391g0400
Ahy_Nta-T1062-7b	408	AH005050	Nitab4.5_0000014g0040
Ahy_Nta-T1221-15b	761	AH005047	Nitab4.5_0000391g0400
Ahy_Nta-T1222-12b	621	AH005047	Nitab4.5_0000040g0340
Ahy_Osa265-3b	234	AH017870	Osjap01g46020
Ahy_Osa886-5b	297	AH004380	Osjap07g26810
Ahy_Par285-1b	1137	AH017870	PARG20635m01
Ahy_Par681-10b	892	AH004377	PARG06348m01
Ahy_Par716-1b	560	AH002554	PARG20635m01
Ahy_Par798-9b	1499	AH005047	PARG06348m01
Ahy_Pav745-25b	1674	AH004377	Pav_sc0000220.1_g1390.1.mk
Ahy_Pav856-4b	152	AH004377	Pav_sc0000583.1_g1210.1.br
Ahy_Pav887-26b	2361	AH005047	Pav_sc0000220.1_g1390.1.mk
Ahy_Pax382-1b	396	AH017870	Peaxi162Scf01242g00036.1
Ahy_Pax876-7b	364	AH004377	Peaxi162Scf00222g00321.1
Ahy_Pax935-0b	325	AH002554	Peaxi162Scf01242g00036.1
Ahy_Pax1030-7b	379	AH005047	Peaxi162Scf00222g00321.1
Ahy_Pbr544-1b	1235	AH017870	Pbr013326-v2.1
Ahy_Pbr613-1b	1085	AH017870	Pbr022379-v2.1
Ahy_Pbr1488-1b	636	AH002554	Pbr013326-v2.1
Ahy_Pbr1562-1b	538	AH002554	Pbr022379-v2.1
Ahy_Pbr1597-25b	1596	AH004377	Pbr038552-v2.1
Ahy_Pbr1690-25b	1684	AH004377	Pbr005074-v2.1
Ahy_Pbr1880-28b	2733	AH005047	Pbr038552-v2.1
Ahy_Pbr1968-27b	2601	AH005047	Pbr005074-v2.1
Ahy_Pdl757-11b	713	AH004377	Prudu_002479_v1.0
Ahy_Pdl921-11b	1414	AH005047	Prudu_002479_v1.0
Ahy_Peq373-3b	260	AH004377	Peq016939
Ahy_Peq423-4b	263	AH005047	Peq016939
Ahy_Pmu907-27b	1791	AH004377	Pm006492
Ahy_Pmu1087-30b	2836	AH005047	Pm006492
Ahy_Ppe445-1b	1331	AH017870	Prupe.8G184700
Ahy_Ppe966-27b	1740	AH004377	Prupe.1G275300
Ahy_Ppe1109-1b	707	AH002554	Prupe.8G184700
Ahy_Ppe1159-28b	2658	AH005047	Prupe.1G275300
Ahy_Psa622-13b	828	AH004377	Psat2g119440.1
Ahy_Psa741-11b	993	AH005047	Psat2g119440.1
Ahy_Pso1423-5b	383	AH004377	Pso_gene31032
Ahy_Pso1479-4b	255	AH004377	Pso_gene64612
Ahy_Pso1662-11b	654	AH005047	Pso_gene31032
Ahy_Pso1704-8b	411	AH005047	Pso_gene64612
Ahy_Ptr673-5b	969	AH017870	Potri.014G174400
Ahy_Ptr1608-23b	1303	AH004377	Potri.008G086700
Ahy_Ptr1628-21b	1248	AH004377	Potri.010G168600
Ahy_Ptr1628-22b	1248	AH004380	Potri.010G168700
Ahy_Ptr1690-1b	393	AH002554	Potri.014G174400
Ahy_Ptr1923-27b	1505	AH005047	Potri.008G086700
Ahy_Ptr1942-24b	1352	AH005047	Potri.010G168600
Ahy_Rco409-4b	1134	AH017870	30005.m001237
Ahy_Rco908-21b	1496	AH004377	29813.m001494
Ahy_Rco1044-1b	429	AH002554	30005.m001237
Ahy_Rco1092-1b	725	AH005047	29813.m001494
Ahy_Roc345-1b	1281	AH017870	Ro02_G10915
Ahy_Roc885-1b	621	AH002554	Ro02_G10915
Ahy_Roc925-27b	1738	AH004377	Ro04_G36171
Ahy_Roc1041-1b	159	AH005047	Ro01_G01317
Ahy_Sas407-3b	559	AH017870	SGA_v2.0_scaffold77T25319
Ahy_Sas955-2b	287	AH004377	SGA_v2.0_scaffold302T47813
Ahy_Sas1007-1b	276	AH004377	SGA_v2.0_scaffold53T19344
Ahy_Sas1144-1b	643	AH005047	SGA_v2.0_scaffold302T47813
Ahy_Sas1183-2b	591	AH005047	SGA_v2.0_scaffold53T19344
Ahy_Sba517-6b	845	AH017870	Sb03t21630
Ahy_Sba1353-24b	1524	AH004377	Sb02t05440
Ahy_Sba1631-30b	2572	AH005047	Sb02t05440
Ahy_Sbi311-3b	229	AH017870	Sobic.003G388251
Ahy_Sbi901-4b	279	AH004379	Sobic.002G385601
Ahy_Sbi968-2b	218	AH004377	Sobic.007G137700
Ahy_Sbi1133-3b	271	AH005047	Sobic.007G137700
Ahy_Scm974-10b	497	AH004377	g18487.t1
Ahy_Scm991-12b	584	AH004377	g9839.t1
Ahy_Scm1141-1b	222	AH005047	g25190.t1
Ahy_Scm1148-11b	563	AH005047	g18487.t1
Ahy_Scm1165-18b	894	AH005047	g9839.t1
Ahy_Sit370-3b	236	AH017870	Seita.5G413800
Ahy_Sit991-3b	205	AH004377	Seita.2G400700
Ahy_Sit1050-2b	221	AH004377	Seita.6G159400
Ahy_Sit1179-3b	172	AH005047	Seita.2G400700
Ahy_Sit1235-3b	273	AH005047	Seita.6G159400
Ahy_Sly524-4b	582	AH017870	Solyc06g082890
Ahy_Sly1297-13b	636	AH004377	Solyc05g013210
Ahy_Sly1298-10b	574	AH004377	Solyc05g007940
Ahy_Sly1298-11b	574	AH004378	Solyc05g007950
Ahy_Sly1320-2b	609	AH002554	Solyc06g082890
Ahy_Sly1489-7b	505	AH005047	Solyc04g005640
Ahy_Sly1515-19b	945	AH005047	Solyc05g013210
Ahy_Sly1516-10b	539	AH005047	Solyc05g007940
Ahy_Smo508-2b	145	AH004377	Smo407198
Ahy_Smo508-3b	145	AH004379	Smo270532
Ahy_Spj476-2b	309	AH005047	Spj04g01220
Ahy_Stu364-4b	578	AH017870	Soltu.DM.06G033160.1
Ahy_Stu384-7b	1137	AH017870	Soltu.DM.09G014740.1
Ahy_Stu936-5b	297	AH004377	Soltu.DM.04G000870.1
Ahy_Stu977-9b	462	AH004377	Soltu.DM.05G005060.1
Ahy_Stu991-2b	494	AH002554	Soltu.DM.06G033160.1
Ahy_Stu1021-1b	454	AH002554	Soltu.DM.09G014740.1
Ahy_Stu1131-7b	501	AH005047	Soltu.DM.04G000870.1
Ahy_Stu1164-19b	946	AH005047	Soltu.DM.05G000020.1
Ahy_Stu1165-10b	531	AH005047	Soltu.DM.05G005060.1
Ahy_Tcc400-5b	1540	AH017870	Tc01v2_g017220
Ahy_Tcc1065-1b	744	AH002554	Tc01v2_g017220
Ahy_Tcc1129-27b	1774	AH004377	Tc02v2_g029720
Ahy_Tcc1357-31b	2646	AH005047	Tc02v2_g029720
Ahy_Vvi950-8b	410	AH004377	VIT_201s0010g00450
Ahy_Vvi961-1b	179	AH002554	VIT_201s0010g00450
Ahy_Vvi966-12b	1050	AH004377	VIT_201s0026g02520
Ahy_Vvi1178-10b	513	AH005047	VIT_201s0010g00450
Ahy_Zma1235-4b	213	AH004377	Zm00001d022228
Ahy_Zma1425-3b	245	AH005047	Zm00001d022228
Aly_Anm156-29b	3525	AL1G38770	Am03g31940
Aly_Anm192-28b	1723	AL1G26100	Am03g31940
Aly_Anm264-9b	730	AL1G38770	Am05g12520
Aly_Anm302-9b	692	AL1G26100	Am05g12520
Aly_Anm1344-14b	2655	AL5G12610	Am03g31940
Aly_Anm1401-2b	384	AL5G12610	Am05g12830
Aly_Aqc133-24b	1707	AL1G38770	Aqcoe3G340000
Aly_Aqc186-18b	1517	AL1G26100	Aqcoe3G340000
Aly_Aqc1428-15b	1248	AL5G12610	Aqcoe3G340000
Aly_Ash73-3b	260	AL1G38770	AXF42_Ash003302
Aly_Ash712-2b	203	AL5G12610	AXF42_Ash017594
Aly_Ash728-2b	173	AL5G12610	AXF42_Ash003302
Aly_Ath0-1079b	95329	AL1G26100	AT1G14210
Aly_Ath11-11b	610	AL1G26100	AT1G26820
Aly_Ath76-25b	8118	AL1G38770	AT1G26820
Aly_Ath82-4b	600	AL1G38770	AT1G14210
Aly_Ath126-3b	525	AL1G38770	AT2G02990
Aly_Ath155-12b	2425	AL1G26100	AT2G02990
Aly_Ath1138-40b	2641	AL5G12610	AT1G14210
Aly_Ath1162-143b	10462	AL5G12610	AT2G02990
Aly_Atr25-5b	613	AL1G38770	evm_27.model.AmTr_v1.0_scaffold00010.471
Aly_Atr31-14b	1182	AL1G26100	evm_27.model.AmTr_v1.0_scaffold00010.471
Aly_Atr637-12b	506	AL5G12610	evm_27.model.AmTr_v1.0_scaffold00010.471
Aly_Bdi9-6b	304	AL1G26100	Bradi1g20520
Aly_Bdi69-3b	211	AL1G38770	Bradi1g20520
Aly_Bna-A66-4b	575	AL1G38770	A02p33210.1_BnaDAR
Aly_Bna-A89-10b	1817	AL1G26100	A02p33210.1_BnaDAR
Aly_Bna-A239-27b	2662	AL1G26100	A06p43340.1_BnaDAR
Aly_Bna-A295-5b	262	AL1G26100	A07p13140.1_BnaDAR
Aly_Bna-A314-169b	16603	AL1G38770	A07p13140.1_BnaDAR
Aly_Bna-A346-1b	241	AL1G38770	A08p32040.1_BnaDAR
Aly_Bna-A364-14b	26611	AL1G26100	A08p32040.1_BnaDAR
Aly_Bna-A390-4b	536	AL1G38770	A09p62330.1_BnaDAR
Aly_Bna-A440-99b	14541	AL1G26100	A09p62330.1_BnaDAR
Aly_Bna-A1433-89b	14043	AL5G12610	A02p33210.1_BnaDAR
Aly_Bna-A1577-83b	16444	AL5G12610	A06p43340.1_BnaDAR
Aly_Bna-A1616-1b	487	AL5G12610	A08p32040.1_BnaDAR
Aly_Bna-A1642-25b	1448	AL5G12610	A09p62330.1_BnaDAR
Aly_Bna-C40-2b	260	AL1G38770	C02p51020.1_BnaDAR
Aly_Bna-C60-12b	1101	AL1G26100	C02p51020.1_BnaDAR
Aly_Bna-C287-5b	799	AL1G38770	C07p33610.1_BnaDAR
Aly_Bna-C301-4b	211	AL1G26100	C07p19650.1_BnaDAR
Aly_Bna-C319-13b	1228	AL1G26100	C07p33610.1_BnaDAR
Aly_Bna-C332-246b	29294	AL1G26100	C08p16540.1_BnaDAR
Aly_Bna-C335-4b	525	AL1G38770	C08p45900.1_BnaDAR
Aly_Bna-C369-474b	33037	AL1G26100	C08p45900.1_BnaDAR
Aly_Bna-C372-2b	343	AL1G38770	C08p16540.1_BnaDAR
Aly_Bna-C1336-88b	13859	AL5G12610	C02p51020.1_BnaDAR
Aly_Bna-C1480-93b	17780	AL5G12610	C07p33610.1_BnaDAR
Aly_Bna-C1500-27b	1549	AL5G12610	C08p45900.1_BnaDAR
Aly_Bna-C1515-1b	508	AL5G12610	C08p16540.1_BnaDAR
Aly_Bra51-4b	605	AL1G38770	BraA02g035900.3C
Aly_Bra79-9b	1780	AL1G26100	BraA02g035900.3C
Aly_Bra249-25b	2524	AL1G26100	BraA06g039490.3C
Aly_Bra314-4b	212	AL1G26100	BraA07g013230.3C
Aly_Bra329-163b	15904	AL1G38770	BraA07g013230.3C
Aly_Bra359-1b	242	AL1G38770	BraA08g030290.3C
Aly_Bra380-13b	25719	AL1G26100	BraA08g030290.3C
Aly_Bra403-3b	517	AL1G38770	BraA09g059530.3C
Aly_Bra457-105b	14774	AL1G26100	BraA09g059530.3C
Aly_Bra1557-88b	13253	AL5G12610	BraA02g035900.3C
Aly_Bra1715-80b	15773	AL5G12610	BraA06g039490.3C
Aly_Bra1757-0b	462	AL5G12610	BraA08g030290.3C
Aly_Bra1778-27b	1552	AL5G12610	BraA09g059530.3C
Aly_Bve155-24b	1684	AL1G38770	EL10Ac6g13210
Aly_Bve1096-19b	1369	AL5G12610	EL10Ac6g13210
Aly_Cac231-5b	277	AL1G26100	CA.PGAv.1.6.scaffold964.2
Aly_Cac885-1b	258	AL5G12610	CA.PGAv.1.6.scaffold964.2
Aly_Ccl171-72b	4385	AL1G38770	Ciclev10032651m
Aly_Ccl190-23b	1844	AL1G26100	Ciclev10032651m
Aly_Ccl1326-20b	2009	AL5G12610	Ciclev10032651m
Aly_Cgp260-72b	4356	AL1G38770	Cg7g021190
Aly_Cgp272-20b	1750	AL1G26100	Cg7g021190
Aly_Cgp1281-18b	1863	AL5G12610	Cg7g021190
Aly_Cgr18-12b	1579	AL1G38770	Cagra.1150s0015
Aly_Cgr19-3b	269	AL1G26100	Cagra.1150s0015
Aly_Cgr163-4b	597	AL1G38770	Cagra.3501s0078
Aly_Cgr167-76b	7078	AL1G26100	Cagra.3501s0078
Aly_Cgr219-1b	819	AL1G26100	Cagra.0534s0011
Aly_Cgr220-5b	296	AL1G38770	Cagra.0534s0011
Aly_Cgr1049-35b	2601	AL5G12610	Cagra.3501s0078
Aly_Cgr1091-33b	2132	AL5G12610	Cagra.0534s0011
Aly_Cka204-2b	262	AL1G26100	CKAN_01279900
Aly_Cka227-5b	412	AL1G38770	CKAN_01279900
Aly_Cla59-2b	260	AL1G38770	Cla97C10G197950.1
Aly_Cla211-29b	1952	AL1G26100	Cla97C05G106300.1
Aly_Cla237-46b	4314	AL1G38770	Cla97C05G106300.1
Aly_Cla375-6b	412	AL1G26100	Cla97C09G179610.1
Aly_Cla394-14b	774	AL1G38770	Cla97C09G179610.1
Aly_Cla1483-0b	221	AL5G12610	Cla97C09G179610.1
Aly_Cmc44-24b	1329	AL1G38770	Cm116220
Aly_Cmc45-3b	1003	AL1G26100	Cm116220
Aly_Cmc850-18b	879	AL5G12610	Cm116220
Aly_Cof107-34b	2387	AL1G26100	Cc11_g12930
Aly_Cof131-49b	5039	AL1G38770	Cc11_g12930
Aly_Cof1269-14b	3610	AL5G12610	Cc11_g12930
Aly23-9b	596	AL1G26100	AL1G38770
Aly160-5b	778	AL1G38770	AL5G12610
Aly181-17b	2493	AL1G26100	AL5G12610
Aly_Cpa30-7b	568	AL1G38770	evm.TU.supercontig_128.31
Aly_Cpa31-4b	562	AL1G26100	evm.TU.supercontig_128.31
Aly_Cpa817-7b	377	AL5G12610	evm.TU.supercontig_128.31
Aly_Crm204-23b	1994	AL1G38770	MSYJ160600
Aly_Crm210-20b	1849	AL1G26100	MSYJ160600
Aly_Crm1372-20b	2016	AL5G12610	MSYJ160600
Aly_Cru0-1110b	115004	AL1G26100	Carubv10010110m
Aly_Cru0-1922b	115004	AL1G38770	Carubv10009986m
Aly_Cru59-4b	551	AL1G38770	Carubv10010110m
Aly_Cru60-8b	466	AL1G26100	Carubv10009986m
Aly_Cru215-6b	826	AL1G38770	Carubv10017969m
Aly_Cru235-12b	2491	AL1G26100	Carubv10017969m
Aly_Cru1225-39b	2695	AL5G12610	Carubv10010110m
Aly_Cru1307-132b	32323	AL5G12610	Carubv10017969m
Aly_Csa163-2b	213	AL1G38770	CsaV3_3G041380.1
Aly_Csa214-47b	4469	AL1G38770	CsaV3_5G032730.1
Aly_Csa215-10b	667	AL1G38770	CsaV3_5G038060.1
Aly_Csa237-24b	1696	AL1G26100	CsaV3_5G032730.1
Aly_Csa242-10b	609	AL1G26100	CsaV3_5G038060.1
Aly_Csa242-11b	609	AL1G26110	CsaV3_5G038030.1
Aly_Csa1311-10b	2346	AL5G12610	CsaV3_5G032730.1
Aly_Csa1320-1b	291	AL5G12610	CsaV3_5G038060.1
Aly_Csv174-24b	1924	AL1G26100	Cs7g03760.1
Aly_Csv196-11b	1391	AL1G38770	Cs7g03760.1
Aly_Csv935-19b	1807	AL5G12610	Cs7g03760.1
Aly_Dac70-31b	2840	AL1G38770	DCAR_007154
Aly_Dac487-10b	887	AL1G26100	DCAR_031017
Aly_Dac507-30b	1847	AL1G38770	DCAR_031017
Aly_Dac1603-10b	1134	AL5G12610	DCAR_007154
Aly_Dac1865-8b	706	AL5G12610	DCAR_031017
Aly_Dio431-4b	253	AL1G38770	evm.model.fragScaff_scaffold_107.233
Aly_Dio440-1b	409	AL1G26100	evm.model.fragScaff_scaffold_107.233
Aly_Dio1524-9b	450	AL5G12610	evm.model.fragScaff_scaffold_107.233
Aly_Eja492-68b	6235	AL1G38770	EVM0020533
Aly_Eja515-32b	2409	AL1G26100	EVM0020533
Aly_Eja540-65b	6146	AL1G38770	EVM0005912
Aly_Eja564-40b	2657	AL1G26100	EVM0005912
Aly_Eja1921-1b	176	AL5G12610	EVM0029953
Aly_Eja1923-4b	152	AL5G12610	EVM0021460
Aly_Eja2012-19b	3919	AL5G12610	EVM0020533
Aly_Eja2029-19b	3862	AL5G12610	EVM0005912
Aly_Fve145-35b	2543	AL1G26100	FvH4_4g31290
Aly_Fve173-18b	2161	AL1G38770	FvH4_4g31290
Aly_Fve1084-19b	3848	AL5G12610	FvH4_4g31290
Aly_Ghi-A148-21b	1470	AL1G26100	GH_A12G1842
Aly_Ghi-A184-6b	1088	AL1G38770	GH_A12G1842
Aly_Ghi-A217-10b	782	AL1G38770	GH_A13G0807
Aly_Ghi-A250-6b	788	AL1G26100	GH_A13G0807
Aly_Ghi-A2079-7b	1027	AL5G12610	GH_A12G1842
Aly_Ghi-A2100-13b	855	AL5G12610	GH_A13G0807
Aly_Ghi-D150-21b	1421	AL1G26100	GH_D12G1838
Aly_Ghi-D169-4b	229	AL1G38770	GH_D12G1838
Aly_Ghi-D213-8b	1458	AL1G38770	GH_D13G0774
Aly_Ghi-D241-24b	1470	AL1G26100	GH_D13G0774
Aly_Ghi-D2102-6b	1024	AL5G12610	GH_D12G1838
Aly_Ghi-D2118-11b	1670	AL5G12610	GH_D13G0774
Aly_Gma0-60b	4075	AL1G38770	Glyma.01G048200
Aly_Gma13-28b	1892	AL1G26100	Glyma.01G048200
Aly_Gma31-8b	2094	AL1G38770	Glyma.02G107900
Aly_Gma57-34b	1777	AL1G26100	Glyma.02G107900
Aly_Gma795-18b	994	AL1G26100	Glyma.20G036100
Aly_Gma820-0b	618	AL1G38770	Glyma.20G036100
Aly_Gma2473-16b	1834	AL5G12610	Glyma.01G048200
Aly_Gma2498-5b	2059	AL5G12610	Glyma.02G107900
Aly_Gma2962-1b	731	AL5G12610	Glyma.20G036100
Aly_Han163-7b	396	AL1G26100	Chr08g0210941
Aly_Han187-1b	283	AL1G38770	Chr08g0210941
Aly_Ljg95-33b	2314	AL1G26100	LotjaGi2g1v0302900
Aly_Ljg136-55b	4813	AL1G38770	LotjaGi2g1v0302900
Aly_Ljg1485-17b	2986	AL5G12610	LotjaGi2g1v0302900
Aly_Lsa143-29b	1648	AL1G38770	Lsat_1_v5_gn_4_9761
Aly_Lsa171-14b	1002	AL1G26100	Lsat_1_v5_gn_4_9761
Aly_Lsa347-4b	816	AL1G26100	Lsat_1_v5_gn_8_52620
Aly_Lsa387-11b	811	AL1G38770	Lsat_1_v5_gn_8_52620
Aly_Lsa1558-8b	1040	AL5G12610	Lsat_1_v5_gn_4_9761
Aly_Mac134-3b	270	AL1G38770	Ma04_g00440
Aly_Mac297-1b	193	AL1G26100	Ma07_g22560
Aly_Mch153-7b	547	AL1G38770	evm.model.chr4.3634
Aly_Mch179-10b	543	AL1G26100	evm.model.chr4.3634
Aly_Mch316-29b	1918	AL1G26100	evm.model.chr9.3922
Aly_Mch341-47b	4268	AL1G38770	evm.model.chr9.3922
Aly_Mch1233-1b	275	AL5G12610	evm.model.chr4.3634
Aly_Mdo382-25b	2005	AL1G26100	MD13G1071400
Aly_Mdo403-60b	5564	AL1G38770	MD13G1071400
Aly_Mdo498-35b	2540	AL1G26100	MD16G1072300
Aly_Mdo523-64b	4361	AL1G38770	MD16G1072300
Aly_Mdo1983-17b	914	AL5G12610	MD13G1071400
Aly_Mdo2050-18b	3719	AL5G12610	MD16G1072300
Aly_Mes405-4b	305	AL1G26100	Manes.05G102400
Aly_Mes1786-14b	1653	AL5G12610	Manes.05G102400
Aly_Mgu50-39b	2540	AL1G26100	Migut.L01287.1
Aly_Mgu68-25b	3504	AL1G38770	Migut.L01287.1
Aly_Mgu1558-17b	3330	AL5G12610	Migut.L01287.1
Aly_Mtr243-58b	3608	AL1G38770	MtrunA17_Chr5g0417321
Aly_Mtr272-17b	995	AL1G26100	MtrunA17_Chr5g0417321
Aly_Mtr1386-4b	859	AL5G12610	MtrunA17_Chr5g0417321
Aly_Nco143-6b	672	AL1G26100	Nycol.B02305
Aly_Nco169-11b	667	AL1G38770	Nycol.B02305
Aly_Nco1234-4b	220	AL5G12610	Nycol.B02305
Aly_Nnu136-10b	1427	AL1G38770	Nn3g17251
Aly_Nnu176-29b	1930	AL1G26100	Nn3g17251
Aly_Nnu214-6b	783	AL1G38770	Nn4g23181
Aly_Nnu251-4b	436	AL1G26100	Nn4g23181
Aly_Nnu1264-18b	1349	AL5G12610	Nn3g17251
Aly_Nnu1310-17b	918	AL5G12610	Nn4g23181
Aly_Nta-S21-20b	955	AL1G26100	Nitab4.5_0000014g0040
Aly_Nta-S143-4b	167	AL1G38770	Nitab4.5_0005592g0010
Aly_Nta-S146-2b	155	AL1G38770	Nitab4.5_0002472g0090
Aly_Nta-S1110-0b	1341	AL5G12610	Nitab4.5_0000014g0040
Aly_Nta-T1-20b	955	AL1G26100	Nitab4.5_0000014g0040
Aly_Nta-T314-12b	581	AL1G26100	Nitab4.5_0000391g0400
Aly_Nta-T315-7b	411	AL1G26100	Nitab4.5_0000040g0340
Aly_Nta-T338-0b	326	AL1G38770	Nitab4.5_0000040g0340
Aly_Nta-T339-1b	293	AL1G38770	Nitab4.5_0000391g0400
Aly_Nta-T1120-0b	1341	AL5G12610	Nitab4.5_0000014g0040
Aly_Osa220-3b	256	AL1G26100	Osjap07g26790
Aly_Osa228-0b	221	AL1G26100	Osjap08g16700
Aly_Par32-49b	2724	AL1G38770	PARG06348m01
Aly_Par75-16b	1461	AL1G26100	PARG06348m01
Aly_Par815-19b	940	AL5G12610	PARG06348m01
Aly_Pav2-10b	1614	AL1G38770	Pav_sc0000220.1_g1390.1.mk
Aly_Pav41-32b	2330	AL1G26100	Pav_sc0000220.1_g1390.1.mk
Aly_Pav274-4b	164	AL1G38770	Pav_sc0000407.1_g130.1.mk
Aly_Pax211-0b	223	AL1G38770	Peaxi162Scf00222g00321.1
Aly_Pax213-5b	276	AL1G26100	Peaxi162Scf00222g00321.1
Aly_Pax1093-1b	226	AL5G12610	Peaxi162Scf00222g00321.1
Aly_Pbr370-39b	2719	AL1G26100	Pbr038552-v2.1
Aly_Pbr391-64b	5838	AL1G38770	Pbr038552-v2.1
Aly_Pbr493-38b	2628	AL1G26100	Pbr005074-v2.1
Aly_Pbr515-66b	5694	AL1G38770	Pbr005074-v2.1
Aly_Pbr1963-18b	3456	AL5G12610	Pbr038552-v2.1
Aly_Pbr2039-18b	3714	AL5G12610	Pbr005074-v2.1
Aly_Pdl0-46b	4084	AL1G38770	Prudu_002479_v1.0
Aly_Pdl43-22b	1512	AL1G26100	Prudu_002479_v1.0
Aly_Pdl871-12b	1424	AL5G12610	Prudu_002479_v1.0
Aly_Peq64-2b	269	AL1G38770	Peq016939
Aly_Pmu40-27b	2194	AL1G26100	Pm006492
Aly_Pmu90-13b	1856	AL1G38770	Pm006492
Aly_Pmu1168-19b	1801	AL5G12610	Pm006492
Aly_Pmu1214-3b	243	AL5G12610	Pm013135
Aly_Ppe0-71b	4834	AL1G38770	Prupe.1G275300
Aly_Ppe58-34b	2423	AL1G26100	Prupe.1G275300
Aly_Ppe1077-20b	4173	AL5G12610	Prupe.1G275300
Aly_Psa31-3b	732	AL1G26100	Psat2g119440.1
Aly_Psa47-6b	547	AL1G38770	Psat2g119440.1
Aly_Pso209-1b	358	AL1G38770	Pso_gene31032
Aly_Pso347-1b	186	AL1G38770	Pso_gene64612
Aly_Pso1549-4b	507	AL5G12610	Pso_gene31032
Aly_Ptr303-0b	1212	AL1G38770	Potri.008G086700
Aly_Ptr324-31b	1649	AL1G26100	Potri.008G086700
Aly_Ptr360-28b	1500	AL1G26100	Potri.010G168600
Aly_Ptr383-0b	1107	AL1G38770	Potri.010G168600
Aly_Ptr1919-2b	1201	AL5G12610	Potri.008G086700
Aly_Ptr1974-4b	1548	AL5G12610	Potri.010G168600
Aly_Rco24-8b	1069	AL1G38770	29813.m001494
Aly_Rco48-16b	1071	AL1G26100	29813.m001494
Aly_Rco1094-9b	1075	AL5G12610	29813.m001494
Aly_Roc138-20b	4014	AL1G38770	Ro04_G36171
Aly_Roc172-44b	2827	AL1G26100	Ro04_G36171
Aly_Roc1113-19b	4033	AL5G12610	Ro04_G36171
Aly_Sas204-0b	427	AL1G26100	SGA_v2.0_scaffold302T47813
Aly_Sas205-9b	560	AL1G38770	SGA_v2.0_scaffold302T47813
Aly_Sas295-1b	258	AL1G26100	SGA_v2.0_scaffold53T19344
Aly_Sas296-5b	299	AL1G38770	SGA_v2.0_scaffold53T19344
Aly_Sas1259-7b	348	AL5G12610	SGA_v2.0_scaffold302T47813
Aly_Sba121-26b	1972	AL1G26100	Sb02t05440
Aly_Sba172-52b	3454	AL1G38770	Sb02t05440
Aly_Sba1659-17b	1887	AL5G12610	Sb02t05440
Aly_Sbi76-2b	243	AL1G38770	Sobic.002G385500
Aly_Sbi96-3b	213	AL1G26100	Sobic.002G385500
Aly_Sbi209-0b	229	AL1G26100	Sobic.007G137700
Aly_Sbi223-1b	293	AL1G38770	Sobic.007G137700
Aly_Scm190-4b	195	AL1G38770	g25190.t1
Aly_Scm212-0b	745	AL1G38770	g9839.t1
Aly_Scm215-7b	357	AL1G26100	g18487.t1
Aly_Scm229-20b	919	AL1G26100	g9839.t1
Aly_Scm233-1b	354	AL1G38770	g18487.t1
Aly_Scm1261-3b	201	AL5G12610	g25190.t1
Aly_Scm1269-0b	1311	AL5G12610	g9839.t1
Aly_Sit50-2b	220	AL1G38770	Seita.2G400700
Aly_Sit74-3b	214	AL1G26100	Seita.2G400700
Aly_Sit218-0b	254	AL1G38770	Seita.6G159400
Aly_Sit1197-2b	175	AL5G12610	Seita.6G159400
Aly_Sly234-17b	970	AL1G26100	Solyc04g005640
Aly_Sly274-20b	946	AL1G26100	Solyc05g013210
Aly_Sly277-8b	408	AL1G26100	Solyc05g007940
Aly_Sly298-0b	774	AL1G38770	Solyc05g013210
Aly_Sly304-1b	361	AL1G38770	Solyc05g007940
Aly_Sly369-0b	184	AL1G26100	Solyc06g082890
Aly_Sly1533-2b	751	AL5G12610	Solyc04g005640
Aly_Sly1550-0b	1210	AL5G12610	Solyc05g013210
Aly_Spj92-2b	215	AL1G38770	Spj04g01220
Aly_Stu133-17b	901	AL1G26100	Soltu.DM.04G000870.1
Aly_Stu163-0b	751	AL1G38770	Soltu.DM.05G000020.1
Aly_Stu170-1b	395	AL1G38770	Soltu.DM.05G005060.1
Aly_Stu184-19b	865	AL1G26100	Soltu.DM.05G000020.1
Aly_Stu187-6b	323	AL1G26100	Soltu.DM.05G005060.1
Aly_Stu1189-3b	830	AL5G12610	Soltu.DM.04G000870.1
Aly_Stu1193-0b	2026	AL5G12610	Soltu.DM.05G000020.1
Aly_Tcc67-4b	183	AL1G38770	Tc10v2_g012630
Aly_Tcc78-50b	2965	AL1G26100	Tc02v2_g029720
Aly_Tcc119-4b	1751	AL1G38770	Tc02v2_g029720
Aly_Tcc1481-5b	2533	AL5G12610	Tc02v2_g029720
Aly_Vvi0-65b	3317	AL1G38770	VIT_201s0026g02520
Aly_Vvi7-7b	376	AL1G26100	VIT_201s0010g00450
Aly_Vvi19-4b	955	AL1G26100	VIT_201s0026g02520
Aly_Vvi1177-25b	1317	AL5G12610	VIT_201s0026g02520
Aly_Zma4-1b	326	AL1G38770	Zm00001d032186
Anm_Aqc669-65b	7026	Am03g31940	Aqcoe3G340000
Anm_Aqc685-3b	174	Am03g31940	Aqcoe3G417000
Anm_Aqc1129-13b	1099	Am05g12520	Aqcoe3G340000
Anm_Ash615-2b	356	Am03g31940	AXF42_Ash017594
Anm_Ash635-5b	421	Am03g31940	AXF42_Ash003302
Anm_Ash1082-5b	368	Am05g12830	AXF42_Ash003302
Anm_Ath857-5b	2336	Am03g31940	AT1G26820
Anm_Ath858-10b	1680	Am03g31940	AT1G14210
Anm_Ath892-14b	1851	Am03g31940	AT2G02990
Anm_Ath1498-6b	696	Am05g12830	AT1G14210
Anm_Ath1508-0b	353	Am05g12830	AT1G26820
Anm_Ath1540-1b	343	Am05g12830	AT2G02990
Anm_Atr388-19b	1770	Am03g31940	evm_27.model.AmTr_v1.0_scaffold00010.471
Anm_Atr389-2b	174	Am03g03600	evm_27.model.AmTr_v1.0_scaffold00010.471
Anm_Atr708-13b	952	Am05g12520	evm_27.model.AmTr_v1.0_scaffold00010.471
Anm_Bdi646-4b	212	Am03g31940	Bradi3g37130
Anm_Bna-A1110-7b	567	Am03g31940	A02p33210.1_BnaDAR
Anm_Bna-A1347-10b	893	Am03g31940	A07p13140.1_BnaDAR
Anm_Bna-A1366-3b	470	Am03g31940	A08p32040.1_BnaDAR
Anm_Bna-A1401-7b	969	Am03g31940	A09p62330.1_BnaDAR
Anm_Bna-A1433-1b	161	Am03g03600	A09p62330.1_BnaDAR
Anm_Bna-A1651-7b	320	Am04g12640	A04p09160.1_BnaDAR
Anm_Bna-A1940-0b	357	Am05g12830	A02p33210.1_BnaDAR
Anm_Bna-A2081-2b	353	Am05g12830	A06p43340.1_BnaDAR
Anm_Bna-A2196-1b	362	Am05g12830	A09p62330.1_BnaDAR
Anm_Bna-C1069-7b	562	Am03g31940	C02p51020.1_BnaDAR
Anm_Bna-C1290-11b	2078	Am03g31940	C07p33610.1_BnaDAR
Anm_Bna-C1334-8b	1019	Am03g31940	C08p45900.1_BnaDAR
Anm_Bna-C1355-5b	620	Am03g31940	C08p16540.1_BnaDAR
Anm_Bna-C1597-6b	292	Am04g12640	C04p43080.1_BnaDAR
Anm_Bna-C1894-0b	302	Am05g12830	C02p51020.1_BnaDAR
Anm_Bna-C2093-1b	298	Am05g12830	C07p33610.1_BnaDAR
Anm_Bna-C2132-2b	459	Am05g12830	C08p45900.1_BnaDAR
Anm_Bna-C2132-3b	459	Am05g12840	C08p45910.1_BnaDAR
Anm_Bra1277-7b	570	Am03g31940	BraA02g035900.3C
Anm_Bra1557-2b	493	Am03g31940	BraA07g013230.3C
Anm_Bra1575-3b	470	Am03g31940	BraA08g030290.3C
Anm_Bra1610-7b	986	Am03g31940	BraA09g059530.3C
Anm_Bra1881-6b	298	Am04g12640	BraA04g009130.3C
Anm_Bra2243-0b	333	Am05g12830	BraA02g035900.3C
Anm_Bra2413-2b	353	Am05g12830	BraA06g039490.3C
Anm_Bra2486-2b	207	Am05g12830	BraA07g013230.3C
Anm_Bra2541-1b	363	Am05g12830	BraA09g059530.3C
Anm_Bve794-47b	3646	Am03g31940	EL10Ac6g13210
Anm_Bve1060-18b	1127	Am04g12640	EL10Ac5g10576
Anm_Bve1314-14b	1221	Am05g12520	EL10Ac6g13210
Anm_Cac729-0b	309	Am03g31940	CA.PGAv.1.6.scaffold964.2
Anm_Cac935-11b	999	Am04g12640	CA.PGAv.1.6.scaffold874.44
Anm_Ccl713-78b	5783	Am03g31940	Ciclev10032651m
Anm_Ccl876-19b	1173	Am04g12640	Ciclev10016242m
Anm_Ccl1163-17b	1749	Am05g12830	Ciclev10032651m
Anm_Ccl1170-3b	223	Am05g12520	Ciclev10032651m
Anm_Cgp760-76b	5635	Am03g31940	Cg7g021190
Anm_Cgp774-1b	171	Am03g03600	Cg7g021190
Anm_Cgp893-19b	1171	Am04g12640	Cg2g027520
Anm_Cgp1237-16b	1609	Am05g12520	Cg7g021190
Anm_Cgp1238-4b	261	Am05g12830	Cg7g021190
Anm_Cgr525-8b	893	Am03g31940	Cagra.1150s0015
Anm_Cgr627-12b	1827	Am03g31940	Cagra.3501s0078
Anm_Cgr930-8b	654	Am05g12830	Cagra.1150s0015
Anm_Cgr1027-5b	695	Am05g12830	Cagra.3501s0078
Anm_Cgr1065-2b	176	Am05g12830	Cagra.0534s0011
Anm_Cji2063-3b	235	Am04g12640	GWHGABGK008991
Anm_Cji2729-1b	362	Am05g12520	GWHGABGK012275
Anm_Cka975-8b	556	Am03g31940	CKAN_01279900
Anm_Cka1610-5b	340	Am05g12830	CKAN_01279900
Anm_Cla641-6b	512	Am03g31940	Cla97C10G197950.1
Anm_Cla766-46b	6189	Am03g31940	Cla97C05G106300.1
Anm_Cla843-5b	637	Am03g31940	Cla97C09G179610.1
Anm_Cla1135-1b	258	Am05g12830	Cla97C10G197950.1
Anm_Cla1135-2b	258	Am05g12880	Cla97C10G198010.1
Anm_Cla1235-11b	1181	Am05g12520	Cla97C05G106300.1
Anm_Cla1315-3b	311	Am05g12830	Cla97C09G179610.1
Anm_Cmc537-46b	2374	Am03g31940	Cm116220
Anm_Cmc814-2b	377	Am04g12640	Cm042950
Anm_Cmc941-17b	873	Am05g12520	Cm116220
Anm_Cof640-73b	9847	Am03g31940	Cc11_g12930
Anm_Cof1113-15b	1558	Am05g12830	Cc11_g12930
Anm855-7b	860	Am03g31940	Am05g12520
Anm_Cpa519-10b	643	Am03g31940	evm.TU.supercontig_128.31
Anm_Cpa851-23b	1355	Am04g12640	evm.TU.supercontig_8.28
Anm_Cpa899-7b	446	Am05g12830	evm.TU.supercontig_128.31
Anm_Crm766-48b	4211	Am03g31940	MSYJ160600
Anm_Crm775-1b	171	Am03g03600	MSYJ160600
Anm_Crm953-12b	843	Am04g12640	MSYJ056120
Anm_Crm1252-16b	1654	Am05g12830	MSYJ160600
Anm_Crm1255-3b	225	Am05g12520	MSYJ160600
Anm_Cru867-27b	3368	Am03g31940	Carubv10009986m
Anm_Cru897-10b	1700	Am03g31940	Carubv10010110m
Anm_Cru916-1b	174	Am03g03600	Carubv10011861m
Anm_Cru1033-13b	2552	Am03g31940	Carubv10017969m
Anm_Cru1521-8b	687	Am05g12830	Carubv10009986m
Anm_Cru1559-1b	119	Am05g12520	Carubv10010110m
Anm_Cru1687-1b	326	Am05g12830	Carubv10017969m
Anm_Csa152-0b	184	Am01g13480	CsaV3_3G036320.1
Anm_Csa757-6b	304	Am03g31940	CsaV3_3G041380.1
Anm_Csa811-49b	6555	Am03g31940	CsaV3_5G032730.1
Anm_Csa814-6b	833	Am03g31940	CsaV3_5G038030.1
Anm_Csa1331-10b	1232	Am05g12830	CsaV3_5G032730.1
Anm_Csa1339-0b	254	Am05g12830	CsaV3_5G038060.1
Anm_Csv707-52b	4138	Am03g31940	Cs7g03760.1
Anm_Csv826-8b	614	Am04g12640	Cs2g18380.1
Anm_Csv1148-13b	1457	Am05g12520	Cs7g03760.1
Anm_Dac861-32b	3677	Am03g31940	DCAR_007154
Anm_Dac1125-22b	1829	Am03g31940	DCAR_031017
Anm_Dac1315-10b	1119	Am04g12640	DCAR_018604
Anm_Dac1488-7b	633	Am05g12830	DCAR_007154
Anm_Dac1705-8b	738	Am05g12830	DCAR_031017
Anm_Dio1189-11b	522	Am03g31940	evm.model.fragScaff_scaffold_107.233
Anm_Dio1237-3b	1726	Am04g12640	evm.model.fragScaff_scaffold_16.1009
Anm_Dio1370-11b	1605	Am04g12640	evm.model.original_scaffold_1591.319
Anm_Eja1602-72b	9432	Am03g31940	EVM0020533
Anm_Eja1632-70b	9316	Am03g31940	EVM0005912
Anm_Eja1693-22b	1146	Am04g12640	EVM0039512
Anm_Eja1954-19b	995	Am04g12640	EVM0029953
Anm_Eja2567-17b	1695	Am05g12520	EVM0020533
Anm_Eja2605-16b	1660	Am05g12830	EVM0005912
Anm_Eja2613-3b	219	Am05g12520	EVM0005912
Anm_Fve933-38b	7985	Am03g31940	FvH4_4g31290
Anm_Fve939-2b	227	Am03g03600	FvH4_4g31290
Anm_Fve1144-21b	1045	Am04g12640	FvH4_2g17310
Anm_Fve1525-16b	1554	Am05g12520	FvH4_4g31290
Anm_Ghi-A1350-10b	998	Am03g31940	GH_A12G1842
Anm_Ghi-A1361-22b	1857	Am03g31940	GH_A13G0807
Anm_Ghi-A1779-16b	1032	Am04g12640	GH_A11G1515
Anm_Ghi-A2142-12b	663	Am04g12640	GH_A07G2218
Anm_Ghi-A2394-9b	810	Am05g12520	GH_A12G1842
Anm_Ghi-A2424-9b	684	Am05g12830	GH_A13G0807
Anm_Ghi-A2635-2b	157	Am05g12510	GH_A06G2039
Anm_Ghi-A2635-3b	157	Am05g12490	GH_A06G2040
Anm_Ghi-D1256-3b	190	Am03g03610	GH_D10G2646
Anm_Ghi-D1365-10b	947	Am03g31940	GH_D12G1838
Anm_Ghi-D1374-21b	3401	Am03g31940	GH_D13G0774
Anm_Ghi-D2118-11b	643	Am04g12640	GH_D07G2152
Anm_Ghi-D2369-9b	838	Am05g12520	GH_D12G1838
Anm_Ghi-D2392-10b	1052	Am05g12830	GH_D13G0774
Anm_Ghi-D2402-3b	170	Am05g12520	GH_D13G0774
Anm_Gma1274-60b	5686	Am03g31940	Glyma.01G048200
Anm_Gma1282-1b	175	Am03g03600	Glyma.01G048200
Anm_Gma1293-10b	4009	Am03g31940	Glyma.02G107900
Anm_Gma1746-3b	1381	Am03g31940	Glyma.20G036100
Anm_Gma2297-14b	1409	Am05g12830	Glyma.01G048200
Anm_Gma2307-4b	236	Am05g12520	Glyma.01G048200
Anm_Gma2325-7b	1141	Am05g12830	Glyma.02G107900
Anm_Gma2733-1b	454	Am05g12830	Glyma.20G036100
Anm_Han1070-1b	502	Am03g31940	Chr08g0210941
Anm_Han1173-3b	235	Am03g31940	Chr12g0380781
Anm_Han1503-4b	238	Am04g12640	Chr08g0231581
Anm_Han1512-4b	285	Am04g12640	Chr08g0231491
Anm_Ljg1106-2b	262	Am03g31940	LotjaGi1g1v0403000
Anm_Ljg1163-55b	7086	Am03g31940	LotjaGi2g1v0302900
Anm_Ljg2004-16b	1565	Am05g12520	LotjaGi2g1v0302900
Anm_Lsa858-28b	1914	Am03g31940	Lsat_1_v5_gn_4_9761
Anm_Lsa1049-16b	1280	Am03g31940	Lsat_1_v5_gn_8_52620
Anm_Lsa1401-13b	680	Am04g12640	Lsat_1_v5_gn_9_17140
Anm_Lsa1512-8b	772	Am05g12830	Lsat_1_v5_gn_4_9761
Anm_Lsa1659-8b	535	Am05g12830	Lsat_1_v5_gn_8_52620
Anm_Mac991-0b	171	Am03g03600	Ma04_g00440
Anm_Mac996-5b	280	Am03g31940	Ma04_g00440
Anm_Mac1033-1b	307	Am03g31940	Ma05_g25710
Anm_Mac1079-5b	319	Am03g31940	Ma07_g22560
Anm_Mac1427-1b	226	Am04g12640	Ma07_g25180
Anm_Mch842-7b	877	Am03g31940	evm.model.chr4.3634
Anm_Mch852-1b	242	Am03g03600	evm.model.chr4.3634
Anm_Mch1001-48b	6197	Am03g31940	evm.model.chr9.3922
Anm_Mch1415-3b	389	Am05g12830	evm.model.chr4.3634
Anm_Mch1539-1b	410	Am05g12830	evm.model.chr9.3922
Anm_Mch1549-11b	1232	Am05g12520	evm.model.chr9.3922
Anm_Mdo1009-1b	220	Am03g03600	MD01G1175200
Anm_Mdo1262-64b	8477	Am03g31940	MD13G1071400
Anm_Mdo1267-0b	183	Am03g03600	MD13G1071500
Anm_Mdo1267-1b	183	Am03g03610	MD13G1071400
Anm_Mdo1329-73b	9054	Am03g31940	MD16G1072300
Anm_Mdo1429-1b	182	Am04g12640	MD04G1192300
Anm_Mdo1441-20b	1010	Am04g12640	MD05G1152000
Anm_Mdo1560-20b	1047	Am04g12640	MD10G1146300
Anm_Mdo1957-16b	1407	Am05g12830	MD13G1071400
Anm_Mdo2032-17b	1756	Am05g12520	MD16G1072300
Anm_Mes1268-10b	573	Am04g12640	Manes.12G057200
Anm_Mes1773-17b	1457	Am05g12830	Manes.05G102400
Anm_Mgu751-63b	8835	Am03g31940	Migut.L01287.1
Anm_Mgu1034-16b	1807	Am04g12640	Migut.N00684.1
Anm_Mgu1105-5b	422	Am04g12640	Migut.D00765.1
Anm_Mgu1292-15b	1856	Am05g12830	Migut.L01287.1
Anm_Mtr806-1b	173	Am03g03600	MtrunA17_Chr2g0333421
Anm_Mtr873-7b	2942	Am03g31940	MtrunA17_Chr5g0417321
Anm_Mtr1479-18b	1613	Am05g12830	MtrunA17_Chr5g0417321
Anm_Nco767-9b	577	Am03g31940	Nycol.B02305
Anm_Nco1303-7b	523	Am05g12520	Nycol.B02305
Anm_Nnu737-60b	7679	Am03g31940	Nn3g17251
Anm_Nnu760-65b	8276	Am03g31940	Nn4g23181
Anm_Nnu776-0b	163	Am03g03600	Nn4g22010
Anm_Nnu1096-3b	192	Am04g12640	Nn7g37508
Anm_Nnu1197-16b	1422	Am05g12830	Nn3g17251
Anm_Nnu1221-13b	983	Am05g12520	Nn4g23181
Anm_Nta-S778-3b	206	Am03g31940	Nitab4.5_0002472g0090
Anm_Nta-S1149-11b	802	Am04g12640	Nitab4.5_0001348g0160
Anm_Nta-S1232-0b	408	Am05g12830	Nitab4.5_0000014g0040
Anm_Nta-S1296-4b	174	Am05g12520	Nitab4.5_0002472g0090
Anm_Nta-T945-0b	703	Am03g31940	Nitab4.5_0000391g0400
Anm_Nta-T947-0b	581	Am03g31940	Nitab4.5_0000040g0340
Anm_Nta-T1169-11b	802	Am04g12640	Nitab4.5_0001348g0160
Anm_Nta-T1280-0b	408	Am05g12830	Nitab4.5_0000014g0040
Anm_Nta-T1498-2b	399	Am05g12830	Nitab4.5_0000391g0400
Anm_Nta-T1500-0b	267	Am05g12520	Nitab4.5_0000040g0340
Anm_Osa652-2b	242	Am03g31940	Osjap07g26790
Anm_Osa716-1b	230	Am04g12640	Osjap01g46020
Anm_Osa1039-0b	177	Am05g12830	Osjap07g26790
Anm_Osa1039-1b	177	Am05g12870	Osjap07g26810
Anm_Osa1050-3b	218	Am05g12830	Osjap08g16700
Anm_Par528-71b	3706	Am03g31940	PARG06348m01
Anm_Par859-22b	1088	Am04g12640	PARG20635m01
Anm_Par954-17b	953	Am05g12830	PARG06348m01
Anm_Pav485-70b	7743	Am03g31940	Pav_sc0000220.1_g1390.1.mk
Anm_Pav866-21b	1009	Am04g12640	Pav_sc0000407.1_g130.1.mk
Anm_Pav874-11b	1439	Am05g12520	Pav_sc0000220.1_g1390.1.mk
Anm_Pax815-0b	674	Am03g31940	Peaxi162Scf00222g00321.1
Anm_Pax1170-10b	562	Am04g12640	Peaxi162Scf01242g00036.1
Anm_Pax1301-0b	275	Am05g12830	Peaxi162Scf00222g00321.1
Anm_Pbr1268-66b	9003	Am03g31940	Pbr038552-v2.1
Anm_Pbr1334-73b	9424	Am03g31940	Pbr005074-v2.1
Anm_Pbr1447-18b	938	Am04g12640	Pbr013326-v2.1
Anm_Pbr1574-18b	943	Am04g12640	Pbr022379-v2.1
Anm_Pbr2011-17b	1649	Am05g12520	Pbr038552-v2.1
Anm_Pbr2097-17b	1726	Am05g12520	Pbr005074-v2.1
Anm_Pdl758-51b	2951	Am03g31940	Prudu_002479_v1.0
Anm_Pdl1333-14b	693	Am04g12640	Prudu_022584_v1.0
Anm_Pdl1343-10b	879	Am05g12830	Prudu_002479_v1.0
Anm_Pdl1348-3b	314	Am05g12520	Prudu_002479_v1.0
Anm_Peq334-3b	293	Am03g31940	Peq016939
Anm_Pmu667-51b	4441	Am03g31940	Pm006492
Anm_Pmu1021-17b	859	Am04g12640	Pm020725
Anm_Pmu1144-17b	1672	Am05g12520	Pm006492
Anm_Ppe567-78b	10439	Am03g31940	Prupe.1G275300
Anm_Ppe1036-22b	1131	Am04g12640	Prupe.8G184700
Anm_Ppe1042-17b	1784	Am05g12830	Prupe.1G275300
Anm_Ppe1059-3b	217	Am05g12520	Prupe.1G275300
Anm_Psa493-6b	490	Am03g31940	Psat2g119440.1
Anm_Psa924-5b	443	Am05g12520	Psat2g119440.1
Anm_Pso1490-2b	2246	Am03g31940	Pso_gene31032
Anm_Pso1636-1b	254	Am03g31940	Pso_gene64612
Anm_Pso2517-2b	414	Am05g12830	Pso_gene31032
Anm_Pso2688-1b	202	Am05g12830	Pso_gene64612
Anm_Ptr1114-2b	2753	Am03g31940	Potri.008G086700
Anm_Ptr1151-2b	2444	Am03g31940	Potri.010G168600
Anm_Ptr1157-1b	173	Am03g03600	Potri.010G168700
Anm_Ptr1553-13b	894	Am04g12640	Potri.014G174400
Anm_Ptr1799-1b	978	Am05g12520	Potri.008G086700
Anm_Ptr1840-2b	1023	Am05g12520	Potri.010G168700
Anm_Ptr1840-3b	1023	Am05g12830	Potri.010G168600
Anm_Rco642-13b	2031	Am03g31940	29813.m001494
Anm_Rco1057-24b	1356	Am04g12640	30005.m001237
Anm_Rco1142-8b	954	Am05g12830	29813.m001494
Anm_Rco1146-2b	241	Am05g12520	29813.m001494
Anm_Roc625-36b	7951	Am03g31940	Ro04_G36171
Anm_Roc806-23b	1179	Am04g12640	Ro02_G10915
Anm_Roc1086-17b	1685	Am05g12830	Ro04_G36171
Anm_Roc1089-3b	217	Am05g12520	Ro04_G36171
Anm_Sas866-16b	892	Am03g31940	SGA_v2.0_scaffold302T47813
Anm_Sas931-6b	355	Am03g31940	SGA_v2.0_scaffold53T19344
Anm_Sas1083-3b	325	Am04g12640	SGA_v2.0_scaffold158T37513
Anm_Sas1262-10b	974	Am04g12640	SGA_v2.0_scaffold77T25319
Anm_Sas1428-10b	495	Am05g12520	SGA_v2.0_scaffold302T47813
Anm_Sas1484-7b	407	Am05g12520	SGA_v2.0_scaffold53T19344
Anm_Sba904-76b	6599	Am03g31940	Sb02t05440
Anm_Sba1243-5b	1502	Am04g12640	Sb03t21630
Anm_Sba1314-0b	1051	Am04g12640	Sb06t06970
Anm_Sba1514-16b	1849	Am05g12520	Sb02t05440
Anm_Sbi590-1b	202	Am03g31940	Sobic.002G385500
Anm_Sbi720-3b	181	Am03g31940	Sobic.007G137700
Anm_Sbi858-1b	225	Am04g12640	Sobic.003G388251
Anm_Sbi1038-2b	167	Am05g12520	Sobic.002G278700
Anm_Sbi1038-3b	167	Am05g12510	Sobic.002G278800
Anm_Scm195-24b	1093	Am01g13490	g18488.t1
Anm_Scm811-10b	523	Am03g31940	g25190.t1
Anm_Scm825-0b	4285	Am03g31940	g9839.t1
Anm_Scm836-1b	628	Am03g31940	g18487.t1
Anm_Scm1415-0b	656	Am05g12830	g9839.t1
Anm_Scm1434-0b	260	Am05g12830	g18487.t1
Anm_Sgi40-1b	179	Am01g13480	SEGI_18982
Anm_Sgi359-5b	211	Am03g31940	SEGI_18982
Anm_Sgi661-2b	287	Am05g12830	SEGI_18982
Anm_Sit925-1b	230	Am04g12640	Seita.5G413800
Anm_Sit1067-2b	167	Am05g12520	Seita.2G289500
Anm_Sit1067-3b	167	Am05g12510	Seita.2G289600
Anm_Sit1138-2b	216	Am05g12520	Seita.6G159400
Anm_Sly277-35b	1673	Am01g13490	Solyc05g007950
Anm_Sly630-3b	178	Am02g12310	Solyc04g005640
Anm_Sly972-0b	4348	Am03g31940	Solyc05g013210
Anm_Sly973-1b	552	Am03g31940	Solyc05g007940
Anm_Sly1291-13b	1324	Am04g12640	Solyc06g082890
Anm_Sly1532-0b	295	Am05g12520	Solyc04g005640
Anm_Sly1542-15b	701	Am05g12830	Solyc05g007940
Anm_Sly1559-0b	617	Am05g12830	Solyc05g013210
Anm_Sly1560-0b	273	Am05g12520	Solyc05g007940
Anm_Stu113-51b	2268	Am01g13490	Soltu.DM.05G005060.1
Anm_Stu737-9b	1688	Am03g31940	Soltu.DM.04G000870.1
Anm_Stu741-0b	4530	Am03g31940	Soltu.DM.05G000020.1
Anm_Stu742-1b	748	Am03g31940	Soltu.DM.05G005060.1
Anm_Stu1047-12b	1366	Am04g12640	Soltu.DM.06G033160.1
Anm_Stu1100-12b	932	Am04g12640	Soltu.DM.09G014740.1
Anm_Stu1257-0b	308	Am05g12830	Soltu.DM.04G000870.1
Anm_Stu1263-0b	660	Am05g12830	Soltu.DM.05G000020.1
Anm_Stu1268-0b	322	Am05g12830	Soltu.DM.05G005060.1
Anm_Tcc66-4b	196	Am01g13480	Tc10v2_g012570
Anm_Tcc887-8b	4561	Am03g31940	Tc02v2_g029720
Anm_Tcc1133-24b	1436	Am04g12640	Tc01v2_g017220
Anm_Tcc1487-1b	170	Am05g12830	Tc10v2_g012550
Anm_Tcc1487-2b	170	Am05g12850	Tc10v2_g012560
Anm_Tcc1487-3b	170	Am05g12880	Tc10v2_g012580
Anm_Tcc1523-10b	1473	Am05g12520	Tc02v2_g029720
Anm_Tcc1721-0b	176	Am05g12830	Tc09v2_g023190
Anm_Vvi645-77b	4310	Am03g31940	VIT_201s0026g02520
Anm_Vvi657-0b	410	Am03g31940	VIT_201s0010g00450
Anm_Vvi1097-17b	1005	Am05g12830	VIT_201s0026g02520
Anm_Vvi1101-3b	196	Am05g12520	VIT_201s0026g02520
Anm_Vvi1107-1b	235	Am05g12830	VIT_201s0010g00450
Anm_Zma631-3b	270	Am03g31940	Zm00001d032186
Anm_Zma836-0b	169	Am03g31940	Zm00001d022228
Anm_Zma985-1b	230	Am04g12640	Zm00001d042511
Anm_Zma1194-2b	192	Am05g12830	Zm00001d032186
Aqc_Ash634-9b	518	Aqcoe3G340000	AXF42_Ash017594
Aqc_Ash660-14b	964	Aqcoe3G340000	AXF42_Ash003302
Aqc_Ath1032-16b	1465	Aqcoe3G340000	AT1G14210
Aqc_Ath1039-0b	634	Aqcoe3G340000	AT1G26820
Aqc_Ath1086-15b	1271	Aqcoe3G340000	AT2G02990
Aqc_Ath1097-5b	263	Aqcoe3G340000	AT2G39780
Aqc_Atr419-43b	3777	Aqcoe3G340000	evm_27.model.AmTr_v1.0_scaffold00010.471
Aqc_Atr435-0b	163	Aqcoe3G417000	evm_27.model.AmTr_v1.0_scaffold00010.471
Aqc_Bdi709-5b	273	Aqcoe3G340000	Bradi1g20520
Aqc_Bdi806-1b	150	Aqcoe3G355000	Bradi2g57620
Aqc_Bdi814-4b	378	Aqcoe3G340000	Bradi3g37130
Aqc_Bna-A1216-10b	697	Aqcoe3G340000	A02p33210.1_BnaDAR
Aqc_Bna-A1559-3b	193	Aqcoe3G340000	A07p13140.1_BnaDAR
Aqc_Bna-A1585-4b	194	Aqcoe3G417000	A08p32040.1_BnaDAR
Aqc_Bna-A1607-2b	796	Aqcoe3G340000	A09p62330.1_BnaDAR
Aqc_Bna-A1624-6b	247	Aqcoe3G417000	A09p62330.1_BnaDAR
Aqc_Bna-C1010-10b	697	Aqcoe3G340000	C02p51020.1_BnaDAR
Aqc_Bna-C1276-12b	930	Aqcoe3G340000	C07p33610.1_BnaDAR
Aqc_Bna-C1327-2b	793	Aqcoe3G340000	C08p45900.1_BnaDAR
Aqc_Bna-C1335-5b	234	Aqcoe3G417000	C08p45910.1_BnaDAR
Aqc_Bna-C1351-6b	255	Aqcoe3G340000	C08p16540.1_BnaDAR
Aqc_Bra1220-10b	697	Aqcoe3G340000	BraA02g035900.3C
Aqc_Bra1619-4b	194	Aqcoe3G417000	BraA08g030290.3C
Aqc_Bra1642-2b	796	Aqcoe3G340000	BraA09g059530.3C
Aqc_Bra1680-3b	181	Aqcoe3G417000	BraA09g059530.3C
Aqc_Bve683-5b	201	Aqcoe3G417000	EL10Ac5g10576
Aqc_Bve708-58b	4306	Aqcoe3G340000	EL10Ac6g13210
Aqc_Cac168-1b	178	Aqcoe1G233300	CA.PGAv.1.6.scaffold567.39
Aqc_Ccl836-144b	9231	Aqcoe3G340000	Ciclev10032651m
Aqc_Cgp817-139b	8872	Aqcoe3G340000	Cg7g021190
Aqc_Cgr514-11b	1059	Aqcoe3G340000	Cagra.1150s0015
Aqc_Cgr619-17b	1563	Aqcoe3G340000	Cagra.3501s0078
Aqc_Cgr623-8b	328	Aqcoe3G417000	Cagra.3501s0078
Aqc_Cgr678-10b	570	Aqcoe3G340000	Cagra.0534s0011
Aqc_Cji452-1b	176	Aqcoe2G063900	GWHGABGK034224
Aqc_Cji559-3b	171	Aqcoe3G417000	GWHGABGK008991
Aqc_Cka77-2b	225	Aqcoe1G233300	CKAN_00596900
Aqc_Cka1020-15b	1076	Aqcoe3G340000	CKAN_01279900
Aqc_Cla757-20b	1108	Aqcoe3G340000	Cla97C10G197950.1
Aqc_Cmc478-57b	2916	Aqcoe3G340000	Cm116220
Aqc_Cnu470-2b	295	Aqcoe3G340000	CCG018017.1
Aqc_Cof621-1b	178	Aqcoe2G063900	Cc05_g03730
Aqc_Cof781-98b	6783	Aqcoe3G340000	Cc11_g12930
Aqc_Cpa469-18b	1097	Aqcoe3G340000	evm.TU.supercontig_128.31
Aqc_Crm767-61b	5222	Aqcoe3G340000	MSYJ160600
Aqc_Cru997-11b	1136	Aqcoe3G340000	Carubv10009986m
Aqc_Cru1049-0b	127	Aqcoe3G340000	Carubv10010110m
Aqc_Cru1204-7b	328	Aqcoe3G340000	Carubv10023875m
Aqc_Cru1224-15b	1215	Aqcoe3G340000	Carubv10017969m
Aqc_Csa554-3b	189	Aqcoe2G063900	CsaV3_3G036550.1
Aqc_Csa888-19b	992	Aqcoe3G340000	CsaV3_3G041380.1
Aqc_Csa934-45b	3527	Aqcoe3G340000	CsaV3_5G032730.1
Aqc_Csa936-13b	1898	Aqcoe3G340000	CsaV3_5G038060.1
Aqc_Csa1122-2b	182	Aqcoe4G223400	CsaV3_3G036320.1
Aqc_Csv491-61b	4953	Aqcoe3G340000	Cs7g03760.1
Aqc_Dac927-6b	254	Aqcoe3G340000	DCAR_003105
Aqc_Dac1321-22b	1760	Aqcoe3G340000	DCAR_031017
Aqc_Dio1690-2b	155	Aqcoe6G273700	evm.model.original_scaffold_1591.319
Aqc_Eja607-2b	274	Aqcoe2G063900	EVM0013706
Aqc_Eja989-0b	223	Aqcoe3G340000	EVM0001807
Aqc_Eja1187-125b	11204	Aqcoe3G340000	EVM0020533
Aqc_Eja1235-125b	11391	Aqcoe3G340000	EVM0005912
Aqc_Fve613-46b	4631	Aqcoe3G340000	FvH4_4g31290
Aqc_Gbi318-7b	268	Aqcoe4G223400	Gb_30835
Aqc_Ghi-A1256-5b	261	Aqcoe3G340000	GH_A12G1842
Aqc_Ghi-A1319-29b	1937	Aqcoe3G340000	GH_A13G0807
Aqc_Ghi-D99-3b	225	Aqcoe1G233300	GH_D10G2622
Aqc_Ghi-D1278-26b	3437	Aqcoe3G340000	GH_D13G0774
Aqc_Ghi-D1660-3b	212	Aqcoe4G124100	GH_D10G2646
Aqc_Gma1420-95b	7044	Aqcoe3G340000	Glyma.01G048200
Aqc_Gma1454-16b	4198	Aqcoe3G340000	Glyma.02G107900
Aqc_Gma1498-5b	159	Aqcoe3G340000	Glyma.03G194500
Aqc_Gma1959-3b	1289	Aqcoe3G340000	Glyma.20G036100
Aqc_Han1175-0b	600	Aqcoe3G340000	Chr08g0210941
Aqc_Han1276-5b	256	Aqcoe3G340000	Chr12g0380781
Aqc_Ljg909-97b	5828	Aqcoe3G340000	LotjaGi2g1v0302900
Aqc_Lsa980-18b	1589	Aqcoe3G340000	Lsat_1_v5_gn_4_9761
Aqc_Lsa1178-19b	1539	Aqcoe3G340000	Lsat_1_v5_gn_8_52620
Aqc_Mac1556-1b	293	Aqcoe3G340000	Ma05_g25710
Aqc_Mac1636-8b	407	Aqcoe3G340000	Ma07_g22560
Aqc_Mch755-14b	1897	Aqcoe3G340000	evm.model.chr4.3634
Aqc_Mch895-4b	168	Aqcoe3G340000	evm.model.chr8.864
Aqc_Mch937-2b	190	Aqcoe3G417000	evm.model.chr9.3922
Aqc_Mdo885-3b	325	Aqcoe2G063900	MD17G1255600
[truncated: 6,996 more rows]

## Sheet: Table S1 Sheet3
Syntenic Blocks RNase T2 genes k-clique percolation clustering for k=3
Block Index(Two Pairwise's Species Abbreviation)	Block Score	Locus GeneID1	Locus GeneID2
Aar_Aco190-4b	374	AA14G00026	Aco004148.1.path1
Aar_Aco195-2b	348	AA14G00026	Aco001100.1.path1
Aar_Aco1128-4b	335	AA39G00619	Aco004148.1.path1
Aar_Aco1163-5b	502	AA39G00619	Aco001100.1.path1
Aar_Aco1557-4b	257	AA53G00736	Aco001100.1.path1
Aar_Ahs-A234-7b	910	AA14G00026	AH03G42470
Aar_Ahs-A241-2b	239	AA14G00026	AH05G19050
Aar_Ahs-A1263-42b	2686	AA39G00619	AH03G42470
Aar_Ahs-A1288-1b	342	AA39G00619	AH05G19050
Aar_Ahs-A1706-12b	1286	AA53G00736	AH03G42470
Aar_Ahs-A1749-4b	291	AA53G00736	AH05G19050
Aar_Ahs-B224-7b	861	AA14G00026	AH13G45090
Aar_Ahs-B231-3b	259	AA14G00026	AH15G15990
Aar_Ahs-B1184-41b	2696	AA39G00619	AH13G45090
Aar_Ahs-B1225-1b	193	AA39G00619	AH15G15990
Aar_Ahs-B1232-4b	199	AA39G00619	AH15G33690
Aar_Ahs-B1649-12b	1236	AA53G00736	AH13G45090
Aar_Ahs-B1710-1b	181	AA53G00736	AH15G15990
Aar_Ahy226-11b	811	AA14G00026	AH004377
Aar_Ahy231-12b	1223	AA14G00026	AH005047
Aar_Ahy1312-8b	771	AA39G00619	AH005047
Aar_Ahy1772-2b	275	AA53G00736	AH004377
Aar_Ahy1794-2b	507	AA53G00736	AH005047
Aar_Aly221-20b	4252	AA14G00026	AL1G26100
Aar_Aly222-3b	394	AA14G00026	AL1G38770
Aar_Aly226-8b	1934	AA14G00026	AL5G12610
Aar_Aly1127-441b	27109	AA39G00619	AL1G38770
Aar_Aly1142-2b	465	AA39G00619	AL1G26100
Aar_Aly1188-5b	988	AA39G00619	AL5G12610
Aar_Aly1517-5b	750	AA53G00736	AL1G38770
Aar_Aly1527-42b	2951	AA53G00736	AL1G26100
Aar_Aly1590-121b	17856	AA53G00736	AL5G12610
Aar_Anm284-11b	1016	AA14G00026	Am03g31940
Aar_Anm286-3b	164	AA14G00026	Am03g03600
Aar_Anm288-6b	523	AA14G00026	Am05g12520
Aar_Anm1358-25b	3333	AA39G00619	Am03g31940
Aar_Anm1390-7b	618	AA39G00619	Am05g12830
Aar_Anm1826-13b	2631	AA53G00736	Am03g31940
Aar_Anm1883-2b	402	AA53G00736	Am05g12830
Aar_Aqc234-12b	1198	AA14G00026	Aqcoe3G340000
Aar_Aqc1263-41b	2676	AA39G00619	Aqcoe3G340000
Aar_Aqc1683-3b	188	AA53G00736	Aqcoe1G502900
Aar_Aqc1724-14b	1149	AA53G00736	Aqcoe3G340000
Aar_Ash126-1b	160	AA14G00026	AXF42_Ash017594
Aar_Ash127-1b	212	AA14G00026	AXF42_Ash003302
Aar_Ash805-3b	269	AA39G00619	AXF42_Ash003302
Aar_Ath253-20b	4263	AA14G00026	AT1G14210
Aar_Ath254-3b	423	AA14G00026	AT1G26820
Aar_Ath256-7b	1904	AA14G00026	AT2G02990
Aar_Ath1177-19b	6117	AA39G00619	AT1G26820
Aar_Ath1183-2b	468	AA39G00619	AT1G14210
Aar_Ath1203-3b	541	AA39G00619	AT2G02990
Aar_Ath1583-42b	2949	AA53G00736	AT1G14210
Aar_Ath1599-123b	8347	AA53G00736	AT2G02990
Aar_Atr107-12b	1082	AA14G00026	evm_27.model.AmTr_v1.0_scaffold00010.471
Aar_Atr614-4b	517	AA39G00619	evm_27.model.AmTr_v1.0_scaffold00010.471
Aar_Atr838-10b	425	AA53G00736	evm_27.model.AmTr_v1.0_scaffold00010.471
Aar_Bdi139-3b	222	AA14G00026	Bradi1g20520
Aar_Bdi1246-5b	242	AA53G00736	Bradi3g37130
Aar_Bna-A331-3b	1495	AA14G00026	A02p33210.1_BnaDAR
Aar_Bna-A334-5b	1420	AA14G00026	A06p43340.1_BnaDAR
Aar_Bna-A338-6b	1375	AA14G00026	A08p32040.1_BnaDAR
Aar_Bna-A339-15b	2728	AA14G00026	A09p62330.1_BnaDAR
Aar_Bna-A1606-4b	634	AA39G00619	A02p33210.1_BnaDAR
Aar_Bna-A1694-144b	9523	AA39G00619	A07p13140.1_BnaDAR
Aar_Bna-A1711-0b	242	AA39G00619	A08p32040.1_BnaDAR
Aar_Bna-A1719-2b	441	AA39G00619	A09p62330.1_BnaDAR
Aar_Bna-A2141-81b	11164	AA53G00736	A02p33210.1_BnaDAR
Aar_Bna-A2244-76b	13241	AA53G00736	A06p43340.1_BnaDAR
Aar_Bna-A2281-13b	983	AA53G00736	A08p32040.1_BnaDAR
Aar_Bna-A2308-26b	1887	AA53G00736	A09p62330.1_BnaDAR
Aar_Bna-C291-3b	634	AA14G00026	C02p51020.1_BnaDAR
Aar_Bna-C299-5b	749	AA14G00026	C07p33610.1_BnaDAR
Aar_Bna-C302-6b	1619	AA14G00026	C08p16540.1_BnaDAR
Aar_Bna-C303-15b	2880	AA14G00026	C08p45900.1_BnaDAR
Aar_Bna-C1427-2b	270	AA39G00619	C02p51020.1_BnaDAR
Aar_Bna-C1503-5b	953	AA39G00619	C07p33610.1_BnaDAR
Aar_Bna-C1522-2b	474	AA39G00619	C08p45900.1_BnaDAR
Aar_Bna-C1529-0b	272	AA39G00619	C08p16540.1_BnaDAR
Aar_Bna-C1901-81b	11012	AA53G00736	C02p51020.1_BnaDAR
Aar_Bna-C1995-86b	14299	AA53G00736	C07p33610.1_BnaDAR
Aar_Bna-C2015-28b	2047	AA53G00736	C08p45900.1_BnaDAR
Aar_Bna-C2024-14b	1035	AA53G00736	C08p16540.1_BnaDAR
Aar_Bra379-3b	1395	AA14G00026	BraA02g035900.3C
Aar_Bra381-5b	1383	AA14G00026	BraA06g039490.3C
Aar_Bra385-6b	1426	AA14G00026	BraA08g030290.3C
Aar_Bra386-15b	2834	AA14G00026	BraA09g059530.3C
Aar_Bra1782-4b	647	AA39G00619	BraA02g035900.3C
Aar_Bra1873-138b	9229	AA39G00619	BraA07g013230.3C
Aar_Bra1891-0b	243	AA39G00619	BraA08g030290.3C
Aar_Bra1901-2b	502	AA39G00619	BraA09g059530.3C
Aar_Bra2389-80b	10934	AA53G00736	BraA02g035900.3C
Aar_Bra2489-72b	12697	AA53G00736	BraA06g039490.3C
Aar_Bra2527-14b	1036	AA53G00736	BraA08g030290.3C
Aar_Bra2551-28b	1996	AA53G00736	BraA09g059530.3C
Aar_Bve196-13b	1239	AA14G00026	EL10Ac6g13210
Aar_Bve1054-19b	1409	AA39G00619	EL10Ac6g13210
Aar_Bve1445-18b	1259	AA53G00736	EL10Ac6g13210
Aar_Cac115-5b	270	AA14G00026	CA.PGAv.1.6.scaffold964.2
Aar_Cac910-1b	220	AA53G00736	CA.PGAv.1.6.scaffold964.2
Aar_Ccl248-16b	1501	AA14G00026	Ciclev10032651m
Aar_Ccl1293-68b	4343	AA39G00619	Ciclev10032651m
Aar_Ccl1745-22b	1953	AA53G00736	Ciclev10032651m
Aar_Cgp222-15b	1407	AA14G00026	Cg7g021190
Aar_Cgp1230-67b	4237	AA39G00619	Cg7g021190
Aar_Cgp1674-19b	1709	AA53G00736	Cg7g021190
Aar_Cgr177-3b	276	AA14G00026	Cagra.1150s0015
Aar_Cgr182-20b	3534	AA14G00026	Cagra.3501s0078
Aar_Cgr184-1b	668	AA14G00026	Cagra.0534s0011
Aar_Cgr821-9b	1187	AA39G00619	Cagra.1150s0015
Aar_Cgr857-2b	448	AA39G00619	Cagra.3501s0078
Aar_Cgr870-4b	260	AA39G00619	Cagra.0534s0011
Aar_Cgr1155-34b	2781	AA53G00736	Cagra.3501s0078
Aar_Cgr1179-30b	1831	AA53G00736	Cagra.0534s0011
Aar_Cka291-2b	264	AA14G00026	CKAN_01279900
Aar_Cka1521-5b	363	AA39G00619	CKAN_01279900
Aar_Cka2054-4b	259	AA53G00736	CKAN_01279900
Aar_Cla230-8b	1035	AA14G00026	Cla97C05G106300.1
Aar_Cla235-5b	365	AA14G00026	Cla97C09G179610.1
Aar_Cla1246-2b	241	AA39G00619	Cla97C10G198000.1
Aar_Cla1302-40b	3809	AA39G00619	Cla97C05G106300.1
Aar_Cla1349-10b	637	AA39G00619	Cla97C09G179610.1
Aar_Cla1833-0b	231	AA53G00736	Cla97C09G179610.1
Aar_Cmc143-3b	886	AA14G00026	Cm116220
Aar_Cmc751-17b	929	AA39G00619	Cm116220
Aar_Cmc1013-19b	956	AA53G00736	Cm116220
Aar_Cof251-13b	1359	AA14G00026	Cc11_g12930
Aar_Cof1244-47b	4788	AA39G00619	Cc11_g12930
Aar216-2b	222	AA14G00026	AA39G00619
Aar218-6b	1868	AA14G00026	AA53G00736
Aar772-5b	1085	AA39G00619	AA53G00736
Aar_Cpa149-4b	570	AA14G00026	evm.TU.supercontig_128.31
Aar_Cpa791-6b	470	AA39G00619	evm.TU.supercontig_128.31
Aar_Cpa1076-7b	377	AA53G00736	evm.TU.supercontig_128.31
Aar_Crm228-15b	1506	AA14G00026	MSYJ160600
Aar_Crm1252-17b	1818	AA39G00619	MSYJ160600
Aar_Crm1681-20b	1878	AA53G00736	MSYJ160600
Aar_Cru255-3b	303	AA14G00026	Carubv10009986m
Aar_Cru257-6b	1925	AA14G00026	Carubv10017969m
Aar_Cru1219-430b	26567	AA39G00619	Carubv10009986m
Aar_Cru1234-2b	423	AA39G00619	Carubv10010110m
Aar_Cru1280-5b	951	AA39G00619	Carubv10017969m
Aar_Cru1643-3b	768	AA53G00736	Carubv10009986m
Aar_Cru1655-41b	3010	AA53G00736	Carubv10010110m
Aar_Cru1732-117b	17624	AA53G00736	Carubv10017969m
Aar_Csa216-8b	985	AA14G00026	CsaV3_5G032730.1
Aar_Csa217-8b	483	AA14G00026	CsaV3_5G038060.1
Aar_Csa1270-2b	238	AA39G00619	CsaV3_3G041380.1
Aar_Csa1292-43b	4027	AA39G00619	CsaV3_5G032730.1
Aar_Csa1293-9b	646	AA39G00619	CsaV3_5G038060.1
Aar_Csa1755-3b	177	AA53G00736	CsaV3_4G009480.1
Aar_Csa1765-9b	2272	AA53G00736	CsaV3_5G032730.1
Aar_Csa1770-2b	551	AA53G00736	CsaV3_5G038060.1
Aar_Csv153-15b	1365	AA14G00026	Cs7g03760.1
Aar_Csv811-10b	1259	AA39G00619	Cs7g03760.1
Aar_Dac279-7b	850	AA14G00026	DCAR_007154
Aar_Dac288-7b	652	AA14G00026	DCAR_031017
Aar_Dac1551-28b	2658	AA39G00619	DCAR_007154
Aar_Dac1678-28b	1799	AA39G00619	DCAR_031017
Aar_Dac2091-10b	1496	AA53G00736	DCAR_007154
Aar_Dio293-1b	363	AA14G00026	evm.model.fragScaff_scaffold_107.233
Aar_Dio1476-4b	257	AA39G00619	evm.model.fragScaff_scaffold_107.233
Aar_Dio2008-8b	434	AA53G00736	evm.model.fragScaff_scaffold_107.233
Aar_Eja374-13b	1398	AA14G00026	EVM0020533
Aar_Eja378-14b	1405	AA14G00026	EVM0005912
Aar_Eja1952-67b	5910	AA39G00619	EVM0020533
Aar_Eja1965-63b	5846	AA39G00619	EVM0005912
Aar_Eja2629-21b	3833	AA53G00736	EVM0020533
Aar_Eja2654-20b	3742	AA53G00736	EVM0005912
Aar_Fve208-14b	1480	AA14G00026	FvH4_4g31290
Aar_Fve1048-12b	1914	AA39G00619	FvH4_4g31290
Aar_Ghi-A408-8b	843	AA14G00026	GH_A12G1842
Aar_Ghi-A415-5b	639	AA14G00026	GH_A13G0807
Aar_Ghi-A2114-2b	931	AA39G00619	GH_A12G1842
Aar_Ghi-A2122-9b	719	AA39G00619	GH_A13G0807
Aar_Ghi-A2898-12b	864	AA53G00736	GH_A13G0807
Aar_Ghi-D407-8b	793	AA14G00026	GH_D12G1838
Aar_Ghi-D413-9b	791	AA14G00026	GH_D13G0774
Aar_Ghi-D2097-2b	776	AA39G00619	GH_D12G1838
Aar_Ghi-D2103-7b	1539	AA39G00619	GH_D13G0774
Aar_Ghi-D2845-5b	1060	AA53G00736	GH_D12G1838
Aar_Ghi-D2854-11b	1632	AA53G00736	GH_D13G0774
Aar_Gma462-10b	1008	AA14G00026	Glyma.01G048200
Aar_Gma465-10b	707	AA14G00026	Glyma.02G107900
Aar_Gma491-9b	532	AA14G00026	Glyma.20G036100
Aar_Gma2530-58b	4075	AA39G00619	Glyma.01G048200
Aar_Gma2537-11b	2152	AA39G00619	Glyma.02G107900
Aar_Gma2746-0b	681	AA39G00619	Glyma.20G036100
Aar_Gma3423-16b	1440	AA53G00736	Glyma.01G048200
Aar_Gma3445-4b	1833	AA53G00736	Glyma.02G107900
Aar_Gma3764-1b	646	AA53G00736	Glyma.20G036100
Aar_Han254-5b	342	AA14G00026	Chr08g0210941
Aar_Han2164-2b	263	AA53G00736	Chr08g0210941
Aar_Han2219-3b	222	AA53G00736	Chr12g0380781
Aar_Ljg309-10b	1168	AA14G00026	LotjaGi2g1v0302900
Aar_Ljg1590-52b	4567	AA39G00619	LotjaGi2g1v0302900
Aar_Lsa233-6b	688	AA14G00026	Lsat_1_v5_gn_4_9761
Aar_Lsa237-3b	765	AA14G00026	Lsat_1_v5_gn_8_52620
Aar_Lsa1437-28b	1610	AA39G00619	Lsat_1_v5_gn_4_9761
Aar_Lsa1499-8b	622	AA39G00619	Lsat_1_v5_gn_8_52620
Aar_Lsa1905-7b	1053	AA53G00736	Lsat_1_v5_gn_4_9761
Aar_Mac1969-2b	206	AA39G00619	Ma04_g00440
Aar_Mac2020-3b	190	AA39G00619	Ma07_g22560
Aar_Mac2625-1b	199	AA53G00736	Ma04_g00440
Aar_Mch213-8b	467	AA14G00026	evm.model.chr4.3634
Aar_Mch215-8b	989	AA14G00026	evm.model.chr9.3922
Aar_Mch1249-6b	490	AA39G00619	evm.model.chr4.3634
Aar_Mch1318-40b	3729	AA39G00619	evm.model.chr9.3922
Aar_Mch1702-3b	662	AA53G00736	evm.model.chr4.3634
Aar_Mdo323-8b	1104	AA14G00026	MD13G1071400
Aar_Mdo326-14b	1458	AA14G00026	MD16G1072300
Aar_Mdo1851-55b	5056	AA39G00619	MD13G1071400
Aar_Mdo1891-59b	4106	AA39G00619	MD16G1072300
Aar_Mdo2514-15b	3230	AA53G00736	MD13G1071400
Aar_Mes331-3b	284	AA14G00026	Manes.05G102400
Aar_Mes2344-15b	1617	AA53G00736	Manes.05G102400
Aar_Mgu285-14b	1310	AA14G00026	Migut.L01287.1
Aar_Mgu1461-28b	3632	AA39G00619	Migut.L01287.1
Aar_Mtr218-11b	743	AA14G00026	MtrunA17_Chr5g0417321
Aar_Mtr1176-56b	3604	AA39G00619	MtrunA17_Chr5g0417321
Aar_Mtr1193-3b	178	AA39G00619	MtrunA17_Chr6g0479301
Aar_Mtr1609-4b	716	AA53G00736	MtrunA17_Chr5g0417321
Aar_Nco190-6b	678	AA14G00026	Nycol.B02305
Aar_Nco1193-3b	320	AA39G00619	Nycol.B02305
Aar_Nnu210-11b	1180	AA14G00026	Nn3g17251
Aar_Nnu215-3b	385	AA14G00026	Nn4g23181
Aar_Nnu1101-8b	1290	AA39G00619	Nn3g17251
Aar_Nnu1119-4b	709	AA39G00619	Nn4g23181
Aar_Nnu1511-5b	1164	AA53G00736	Nn3g17251
Aar_Nnu1551-18b	957	AA53G00736	Nn4g23181
Aar_Nnu1556-9b	384	AA53G00736	Nn4g24562
Aar_Nta-T175-4b	530	AA14G00026	Nitab4.5_0000014g0040
Aar_Nta-T1032-0b	1700	AA39G00619	Nitab4.5_0000014g0040
Aar_Nta-T1391-0b	2848	AA53G00736	Nitab4.5_0000014g0040
Aar_Nta-T183-9b	464	AA14G00026	Nitab4.5_0000391g0400
Aar_Nta-T184-5b	319	AA14G00026	Nitab4.5_0000040g0340
Aar_Nta-T1114-0b	441	AA39G00619	Nitab4.5_0000391g0400
Aar_Nta-T1125-0b	280	AA39G00619	Nitab4.5_0000040g0340
Aar_Osa143-3b	263	AA14G00026	Osjap07g26790
Aar_Osa144-0b	225	AA14G00026	Osjap08g16700
Aar_Osa1300-4b	193	AA53G00736	Osjap08g16700
Aar_Par134-5b	934	AA14G00026	PARG06348m01
Aar_Par688-45b	2199	AA39G00619	PARG06348m01
Aar_Par928-18b	1350	AA53G00736	PARG06348m01
Aar_Pav148-14b	1387	AA14G00026	Pav_sc0000220.1_g1390.1.mk
Aar_Pav813-10b	1716	AA39G00619	Pav_sc0000220.1_g1390.1.mk
Aar_Pax1268-1b	232	AA53G00736	Peaxi162Scf00222g00321.1
Aar_Pbr351-13b	1403	AA14G00026	Pbr038552-v2.1
Aar_Pbr354-14b	1432	AA14G00026	Pbr005074-v2.1
Aar_Pbr1827-62b	5427	AA39G00619	Pbr038552-v2.1
Aar_Pbr1869-63b	4286	AA39G00619	Pbr005074-v2.1
Aar_Pdl196-10b	966	AA14G00026	Prudu_002479_v1.0
Aar_Pdl946-44b	3178	AA39G00619	Prudu_002479_v1.0
Aar_Pdl1314-11b	1419	AA53G00736	Prudu_002479_v1.0
Aar_Peq425-1b	230	AA39G00619	Peq016939
Aar_Pmu198-14b	1478	AA14G00026	Pm006492
Aar_Pmu1116-10b	1644	AA39G00619	Pm006492
Aar_Ppe197-14b	1380	AA14G00026	Prupe.1G275300
Aar_Ppe1060-67b	4669	AA39G00619	Prupe.1G275300
Aar_Ppe1168-3b	184	AA39G00619	Prupe.8G184700
Aar_Ppe1455-23b	4165	AA53G00736	Prupe.1G275300
Aar_Psa136-3b	588	AA14G00026	Psat2g119440.1
Aar_Psa732-3b	321	AA39G00619	Psat2g119440.1
Aar_Pso359-2b	249	AA14G00026	Pso_gene31032
Aar_Pso1660-1b	405	AA39G00619	Pso_gene31032
Aar_Pso2244-4b	509	AA53G00736	Pso_gene31032
Aar_Ptr347-14b	871	AA14G00026	Potri.008G086700
Aar_Ptr349-11b	698	AA14G00026	Potri.010G168600
Aar_Ptr1851-0b	1221	AA39G00619	Potri.008G086700
Aar_Ptr1882-0b	1119	AA39G00619	Potri.010G168600
Aar_Ptr2494-3b	1328	AA53G00736	Potri.008G086700
Aar_Rco210-15b	1024	AA14G00026	29813.m001494
Aar_Rco218-1b	188	AA14G00026	30005.m001237
Aar_Rco1131-7b	975	AA39G00619	29813.m001494
Aar_Rco1496-7b	907	AA53G00736	29813.m001494
Aar_Roc207-14b	1389	AA14G00026	Ro04_G36171
Aar_Roc1057-16b	3605	AA39G00619	Ro04_G36171
Aar_Roc1110-0b	169	AA39G00619	Ro06_G28900
Aar_Roc1391-18b	3835	AA53G00736	Ro04_G36171
Aar_Sas198-1b	192	AA14G00026	SGA_v2.0_scaffold205T41769
Aar_Sas200-0b	378	AA14G00026	SGA_v2.0_scaffold302T47813
Aar_Sas205-1b	236	AA14G00026	SGA_v2.0_scaffold53T19344
Aar_Sas1160-7b	482	AA39G00619	SGA_v2.0_scaffold302T47813
Aar_Sas1188-5b	267	AA39G00619	SGA_v2.0_scaffold53T19344
Aar_Sas1554-6b	325	AA53G00736	SGA_v2.0_scaffold302T47813
Aar_Sba296-13b	1225	AA14G00026	Sb02t05440
Aar_Sba1539-50b	3600	AA39G00619	Sb02t05440
Aar_Sbi175-3b	221	AA14G00026	Sobic.002G385500
Aar_Sbi177-0b	232	AA14G00026	Sobic.007G137700
Aar_Sbi982-2b	212	AA39G00619	Sobic.002G385500
Aar_Sbi1307-2b	213	AA53G00736	Sobic.002G385500
Aar_Scm198-1b	211	AA14G00026	g25190.t1
Aar_Scm199-5b	261	AA14G00026	g18487.t1
Aar_Scm200-9b	460	AA14G00026	g9839.t1
Aar_Scm1063-5b	215	AA39G00619	g25190.t1
Aar_Scm1073-0b	951	AA39G00619	g9839.t1
Aar_Scm1083-0b	286	AA39G00619	g18487.t1
Aar_Scm1416-2b	206	AA53G00736	g25190.t1
Aar_Scm1430-0b	1184	AA53G00736	g9839.t1
Aar_Scm1513-1b	178	AA53G00736	g24138.t1
Aar_Sit168-3b	221	AA14G00026	Seita.2G400700
Aar_Sit172-0b	214	AA14G00026	Seita.6G159400
Aar_Sit1030-2b	216	AA39G00619	Seita.2G400700
Aar_Sit1394-2b	213	AA53G00736	Seita.2G400700
Aar_Sit1450-1b	183	AA53G00736	Seita.5G413800
Aar_Sly272-4b	404	AA14G00026	Solyc04g005640
Aar_Sly275-9b	482	AA14G00026	Solyc05g013210
Aar_Sly276-5b	290	AA14G00026	Solyc05g007940
Aar_Sly282-0b	191	AA14G00026	Solyc06g082890
Aar_Sly1412-2b	564	AA39G00619	Solyc04g005640
Aar_Sly1435-0b	962	AA39G00619	Solyc05g013210
Aar_Sly1944-2b	786	AA53G00736	Solyc04g005640
Aar_Sly1953-2b	184	AA53G00736	Solyc05g009515
Aar_Sly1955-1b	1120	AA53G00736	Solyc05g013210
Aar_Smo675-1b	148	AA39G00619	Smo407198
Aar_Spj475-2b	220	AA39G00619	Spj04g01220
Aar_Stu185-4b	396	AA14G00026	Soltu.DM.04G000870.1
Aar_Stu189-9b	458	AA14G00026	Soltu.DM.05G000020.1
Aar_Stu1065-4b	742	AA39G00619	Soltu.DM.04G000870.1
Aar_Stu1070-0b	956	AA39G00619	Soltu.DM.05G000020.1
Aar_Stu1073-2b	387	AA39G00619	Soltu.DM.05G005060.1
Aar_Stu1421-3b	153	AA53G00736	Soltu.DM.03G003050.1
Aar_Stu1432-3b	880	AA53G00736	Soltu.DM.04G000870.1
Aar_Stu1435-0b	1893	AA53G00736	Soltu.DM.05G000020.1
Aar_Tcc259-17b	1416	AA14G00026	Tc02v2_g029720
Aar_Tcc1378-5b	2020	AA39G00619	Tc02v2_g029720
Aar_Vvi229-7b	376	AA14G00026	VIT_201s0010g00450
Aar_Vvi232-3b	946	AA14G00026	VIT_201s0026g02520
Aar_Vvi1134-61b	3101	AA39G00619	VIT_201s0026g02520
Aar_Vvi1535-22b	1284	AA53G00736	VIT_201s0026g02520
Aar_Vvi1539-0b	318	AA53G00736	VIT_201s0010g00450
Aar_Zma213-2b	226	AA14G00026	Zm00001d032186
Aar_Zma1349-1b	291	AA39G00619	Zm00001d032186
Aar_Zma1477-2b	217	AA39G00619	Zm00001d022228
Aco_Ahs-A531-5b	339	Aco004148.1.path1	AH03G42470
Aco_Ahs-A549-1b	192	Aco004148.1.path1	AH05G19050
Aco_Ahs-A1197-10b	1057	Aco001100.1.path1	AH03G42470
Aco_Ahs-A1219-3b	269	Aco001100.1.path1	AH05G19050
Aco_Ahs-B576-5b	339	Aco004148.1.path1	AH13G45090
Aco_Ahs-B1233-10b	1008	Aco001100.1.path1	AH13G45090
Aco_Ahs-B1272-2b	238	Aco001100.1.path1	AH15G15990
Aco_Ahy585-3b	260	Aco004148.1.path1	AH004377
Aco_Ahy598-3b	363	Aco004148.1.path1	AH005047
Aco_Ahy1351-3b	554	Aco001100.1.path1	AH004377
Aco_Ahy1364-7b	550	Aco001100.1.path1	AH005047
Aco_Ahy1650-4b	290	Aco004758.1.path1	AH017870
Aco_Aly557-5b	419	Aco004148.1.path1	AL1G26100
Aco_Aly571-3b	210	Aco004148.1.path1	AL1G38770
Aco_Aly603-4b	263	Aco004148.1.path1	AL5G12610
Aco_Aly1317-6b	512	Aco001100.1.path1	AL1G38770
Aco_Aly1336-4b	294	Aco001100.1.path1	AL1G26100
Aco_Aly1398-3b	212	Aco001100.1.path1	AL5G12610
Aco_Anm533-4b	270	Aco004148.1.path1	Am03g31940
Aco_Anm561-4b	261	Aco004148.1.path1	Am05g12520
Aco_Anm1220-8b	841	Aco001100.1.path1	Am03g31940
Aco_Anm1232-2b	163	Aco001100.1.path1	Am03g03600
Aco_Anm1252-10b	534	Aco001100.1.path1	Am05g12830
Aco_Aqc548-10b	641	Aco004148.1.path1	Aqcoe3G340000
Aco_Aqc1284-17b	1258	Aco001100.1.path1	Aqcoe3G340000
Aco_Ash468-2b	222	Aco004148.1.path1	AXF42_Ash017594
Aco_Ash489-2b	168	Aco004148.1.path1	AXF42_Ash003302
Aco_Ash1163-10b	601	Aco001100.1.path1	AXF42_Ash017594
Aco_Ash1181-22b	1241	Aco001100.1.path1	AXF42_Ash003302
Aco_Ash1471-3b	403	Aco004758.1.path1	AXF42_Ash018194
Aco_Ath604-4b	398	Aco004148.1.path1	AT1G14210
Aco_Ath607-3b	308	Aco004148.1.path1	AT1G26820
Aco_Ath632-4b	318	Aco004148.1.path1	AT2G02990
Aco_Ath1417-6b	457	Aco001100.1.path1	AT1G26820
Aco_Ath1422-4b	297	Aco001100.1.path1	AT1G14210
Aco_Ath1443-3b	212	Aco001100.1.path1	AT2G02990
Aco_Atr308-10b	1585	Aco004148.1.path1	evm_27.model.AmTr_v1.0_scaffold00010.471
Aco_Atr762-48b	2804	Aco001100.1.path1	evm_27.model.AmTr_v1.0_scaffold00010.471
Aco_Bdi489-5b	414	Aco004148.1.path1	Bradi1g20520
Aco_Bdi1147-3b	299	Aco001100.1.path1	Bradi1g20520
Aco_Bdi1174-7b	431	Aco001100.1.path1	Bradi3g37130
Aco_Bdi1446-5b	314	Aco004758.1.path1	Bradi2g57608
Aco_Bna-A701-3b	279	Aco004148.1.path1	A06p43340.1_BnaDAR
Aco_Bna-A744-2b	218	Aco004148.1.path1	A09p62330.1_BnaDAR
Aco_Bna-A1606-2b	240	Aco001100.1.path1	A02p33210.1_BnaDAR
Aco_Bna-A1753-2b	207	Aco001100.1.path1	A09p62330.1_BnaDAR
Aco_Bna-C650-3b	279	Aco004148.1.path1	C07p33610.1_BnaDAR
Aco_Bna-C667-2b	215	Aco004148.1.path1	C08p45900.1_BnaDAR
Aco_Bna-C1363-2b	194	Aco001100.1.path1	C02p51020.1_BnaDAR
Aco_Bna-C1476-2b	213	Aco001100.1.path1	C08p45900.1_BnaDAR
Aco_Bra747-3b	279	Aco004148.1.path1	BraA06g039490.3C
Aco_Bra806-2b	214	Aco004148.1.path1	BraA09g059530.3C
Aco_Bra1695-2b	249	Aco001100.1.path1	BraA02g035900.3C
Aco_Bra1784-2b	187	Aco001100.1.path1	BraA06g039490.3C
Aco_Bra1836-2b	212	Aco001100.1.path1	BraA09g059530.3C
Aco_Bve435-4b	504	Aco004148.1.path1	EL10Ac6g13210
Aco_Bve1024-8b	771	Aco001100.1.path1	EL10Ac6g13210
Aco_Bve1291-2b	218	Aco004758.1.path1	EL10Ac5g10576
Aco_Cac614-1b	160	Aco001100.1.path1	CA.PGAv.1.6.scaffold964.2
Aco_Ccl606-5b	466	Aco004148.1.path1	Ciclev10032651m
Aco_Ccl1378-14b	1133	Aco001100.1.path1	Ciclev10032651m
Aco_Ccl1732-2b	247	Aco004758.1.path1	Ciclev10016242m
Aco_Cgp563-5b	574	Aco004148.1.path1	Cg7g021190
Aco_Cgp1233-13b	1085	Aco001100.1.path1	Cg7g021190
Aco_Cgp1476-2b	243	Aco004758.1.path1	Cg2g027520
Aco_Cgr285-4b	346	Aco004148.1.path1	Cagra.3501s0078
Aco_Cgr288-0b	219	Aco004148.1.path1	Cagra.0534s0011
Aco_Cgr654-5b	401	Aco001100.1.path1	Cagra.1150s0015
Aco_Cgr679-5b	345	Aco001100.1.path1	Cagra.3501s0078
Aco_Cka677-1b	1547	Aco004148.1.path1	CKAN_01279900
Aco_Cka1530-1b	218	Aco001100.1.path1	CKAN_00791400
Aco_Cka1959-15b	829	Aco004758.1.path1	CKAN_01268700
Aco_Cla572-3b	367	Aco004148.1.path1	Cla97C05G106300.1
Aco_Cla609-3b	343	Aco004148.1.path1	Cla97C09G179610.1
Aco_Cla1232-5b	342	Aco001100.1.path1	Cla97C10G197950.1
Aco_Cla1342-7b	481	Aco001100.1.path1	Cla97C09G179610.1
Aco_Cla1676-4b	232	Aco004758.1.path1	Cla97C09G170600.1
Aco_Cmc343-1b	402	Aco004148.1.path1	Cm116220
Aco_Cmc759-14b	807	Aco001100.1.path1	Cm116220
Aco_Cmc1034-2b	219	Aco004758.1.path1	Cm042950
Aco_Cnu1160-9b	588	Aco004758.1.path1	CCG014586.1
Aco_Cof666-4b	490	Aco004148.1.path1	Cc11_g12930
Aco_Cof1417-10b	839	Aco001100.1.path1	Cc11_g12930
Aco_Cpa347-1b	230	Aco004148.1.path1	evm.TU.supercontig_128.31
Aco_Cpa823-9b	633	Aco001100.1.path1	evm.TU.supercontig_128.31
Aco_Crm603-5b	574	Aco004148.1.path1	MSYJ160600
Aco_Crm1354-14b	1136	Aco001100.1.path1	MSYJ160600
Aco_Crm1359-5b	325	Aco001100.1.path1	MSYJ179040
Aco_Crm1693-2b	199	Aco004758.1.path1	MSYJ056120
Aco_Cru643-3b	297	Aco004148.1.path1	Carubv10010110m
Aco_Cru651-3b	316	Aco004148.1.path1	Carubv10009986m
Aco_Cru690-4b	307	Aco004148.1.path1	Carubv10017969m
Aco_Cru1507-5b	463	Aco001100.1.path1	Carubv10009986m
Aco_Cru1529-4b	297	Aco001100.1.path1	Carubv10010110m
Aco_Cru1600-3b	211	Aco001100.1.path1	Carubv10017969m
Aco_Csa543-0b	180	Aco004148.1.path1	CsaV3_3G035380.1
Aco_Csa564-3b	312	Aco004148.1.path1	CsaV3_5G032730.1
Aco_Csa565-2b	294	Aco004148.1.path1	CsaV3_5G038060.1
Aco_Csa1265-9b	696	Aco001100.1.path1	CsaV3_5G032730.1
Aco_Csa1266-8b	533	Aco001100.1.path1	CsaV3_5G038060.1
Aco_Csa1662-4b	183	Aco004758.1.path1	CsaV3_7G027100.1
Aco_Csv403-1b	371	Aco004148.1.path1	Cs7g03760.1
Aco_Csv854-12b	933	Aco001100.1.path1	Cs7g03760.1
Aco_Csv1066-2b	211	Aco004758.1.path1	Cs2g18380.1
Aco_Dac683-2b	340	Aco004148.1.path1	DCAR_007154
Aco_Dac773-2b	265	Aco004148.1.path1	DCAR_031017
Aco_Dac1708-7b	525	Aco001100.1.path1	DCAR_031017
Aco_Dio1497-3b	205	Aco001100.1.path1	evm.model.fragScaff_scaffold_107.233
Aco_Dio1746-2b	219	Aco004758.1.path1	evm.model.fragScaff_scaffold_16.1009
Aco_Eja950-6b	539	Aco004148.1.path1	EVM0020533
Aco_Eja961-5b	390	Aco004148.1.path1	EVM0005912
Aco_Eja1973-12b	1027	Aco001100.1.path1	EVM0020533
Aco_Eja1988-12b	1090	Aco001100.1.path1	EVM0005912
Aco_Fve484-6b	520	Aco004148.1.path1	FvH4_4g31290
Aco_Fve1023-12b	1023	Aco001100.1.path1	FvH4_4g31290
Aco_Fve1057-4b	223	Aco001100.1.path1	FvH4_6g08450
Aco_Gbi120-0b	222	Aco004148.1.path1	Gb_05908
Aco_Gbi371-0b	153	Aco004758.1.path1	Gb_01128
Aco_Ghi-A880-5b	429	Aco004148.1.path1	GH_A12G1842
Aco_Ghi-A910-1b	234	Aco004148.1.path1	GH_A13G0807
Aco_Ghi-A2035-10b	774	Aco001100.1.path1	GH_A13G0807
Aco_Ghi-A2701-1b	200	Aco004758.1.path1	GH_A07G2218
Aco_Ghi-D906-5b	422	Aco004148.1.path1	GH_D12G1838
Aco_Ghi-D930-2b	281	Aco004148.1.path1	GH_D13G0774
Aco_Ghi-D2072-6b	251	Aco001100.1.path1	GH_D12G1838
Aco_Ghi-D2088-13b	914	Aco001100.1.path1	GH_D13G0774
Aco_Ghi-D2743-1b	233	Aco004758.1.path1	GH_D07G2152
Aco_Gma1204-2b	203	Aco004148.1.path1	Glyma.01G048200
Aco_Gma1219-4b	306	Aco004148.1.path1	Glyma.02G107900
Aco_Gma1371-2b	170	Aco004148.1.path1	Glyma.20G036100
Aco_Gma2667-10b	836	Aco001100.1.path1	Glyma.01G048200
Aco_Gma2680-6b	703	Aco001100.1.path1	Glyma.02G107900
Aco_Gma2910-3b	412	Aco001100.1.path1	Glyma.20G036100
Aco_Ljg619-3b	325	Aco004148.1.path1	LotjaGi2g1v0302900
Aco_Ljg1396-10b	792	Aco001100.1.path1	LotjaGi2g1v0302900
Aco_Lsa626-3b	344	Aco004148.1.path1	Lsat_1_v5_gn_4_9761
Aco_Lsa1388-5b	679	Aco001100.1.path1	Lsat_1_v5_gn_4_9761
Aco_Lsa1465-7b	539	Aco001100.1.path1	Lsat_1_v5_gn_8_52620
Aco_Lsa1851-3b	250	Aco004758.1.path1	Lsat_1_v5_gn_9_17140
Aco_Mac1170-1b	237	Aco004148.1.path1	Ma04_g00440
Aco_Mac1263-2b	214	Aco004148.1.path1	Ma09_g07590
Aco_Mac2724-6b	386	Aco001100.1.path1	Ma04_g00440
Aco_Mac2758-5b	328	Aco001100.1.path1	Ma05_g25710
Aco_Mac2801-7b	475	Aco001100.1.path1	Ma07_g22560
Aco_Mac2871-4b	189	Aco001100.1.path1	Ma09_g02210
Aco_Mac3542-4b	903	Aco004758.1.path1	Ma07_g25180
Aco_Mch579-3b	346	Aco004148.1.path1	evm.model.chr4.3634
Aco_Mch614-3b	370	Aco004148.1.path1	evm.model.chr9.3922
Aco_Mch1244-8b	582	Aco001100.1.path1	evm.model.chr4.3634
Aco_Mch1650-4b	214	Aco004758.1.path1	evm.model.chr9.961
Aco_Mdo948-2b	329	Aco004148.1.path1	MD13G1071400
Aco_Mdo986-5b	517	Aco004148.1.path1	MD16G1072300
Aco_Mdo1985-11b	796	Aco001100.1.path1	MD13G1071400
Aco_Mdo2029-11b	932	Aco001100.1.path1	MD16G1072300
Aco_Mes818-5b	445	Aco004148.1.path1	Manes.05G102400
Aco_Mgu645-7b	623	Aco004148.1.path1	Migut.L01287.1
Aco_Mgu1516-10b	856	Aco001100.1.path1	Migut.L01287.1
Aco_Mtr1247-11b	829	Aco001100.1.path1	MtrunA17_Chr5g0417321
Aco_Nco516-4b	380	Aco004148.1.path1	Nycol.B02305
Aco_Nco1265-16b	941	Aco001100.1.path1	Nycol.B02305
Aco_Nnu513-1b	451	Aco004148.1.path1	Nn3g17251
Aco_Nnu523-5b	488	Aco004148.1.path1	Nn4g23181
Aco_Nnu1150-14b	1247	Aco001100.1.path1	Nn3g17251
Aco_Nnu1157-5b	197	Aco001100.1.path1	Nn3g21432
Aco_Nnu1165-18b	1085	Aco001100.1.path1	Nn4g23181
Aco_Nnu1457-4b	307	Aco004758.1.path1	Nn1g09526
Aco_Nnu1540-4b	319	Aco004758.1.path1	Nn7g37508
Aco_Nta-S1033-2b	215	Aco001100.1.path1	Nitab4.5_0002472g0090
Aco_Nta-T1130-0b	170	Aco001100.1.path1	Nitab4.5_0000040g0340
Aco_Osa545-4b	3109	Aco004148.1.path1	Osjap07g26790
Aco_Osa1153-1b	240	Aco001100.1.path1	Osjap07g26790
Aco_Osa1162-3b	365	Aco001100.1.path1	Osjap08g16700
Aco_Osa1380-8b	461	Aco004758.1.path1	Osjap01g46020
Aco_Par359-1b	237	Aco004148.1.path1	PARG06348m01
Aco_Par782-12b	857	Aco001100.1.path1	PARG06348m01
Aco_Par1062-1b	174	Aco004758.1.path1	PARG20635m01
Aco_Pav396-6b	494	Aco004148.1.path1	Pav_sc0000220.1_g1390.1.mk
Aco_Pax842-1b	373	Aco001100.1.path1	Peaxi162Scf00222g00321.1
Aco_Pbr873-4b	384	Aco004148.1.path1	Pbr038552-v2.1
Aco_Pbr915-6b	445	Aco004148.1.path1	Pbr005074-v2.1
Aco_Pbr1942-12b	985	Aco001100.1.path1	Pbr038552-v2.1
Aco_Pbr1992-10b	868	Aco001100.1.path1	Pbr005074-v2.1
Aco_Pdl408-3b	224	Aco004148.1.path1	Prudu_002479_v1.0
Aco_Pdl904-8b	676	Aco001100.1.path1	Prudu_002479_v1.0
Aco_Peq709-2b	265	Aco001100.1.path1	Peq016939
Aco_Pmu497-6b	534	Aco004148.1.path1	Pm006492
Aco_Pmu517-0b	180	Aco004148.1.path1	Pm013135
Aco_Pmu1100-12b	1030	Aco001100.1.path1	Pm006492
Aco_Pmu1477-1b	198	Aco004758.1.path1	Pm020725
Aco_Ppe527-6b	435	Aco004148.1.path1	Prupe.1G275300
Aco_Ppe1143-13b	1187	Aco001100.1.path1	Prupe.1G275300
Aco_Ppe1592-1b	201	Aco004758.1.path1	Prupe.8G184700
Aco_Psa277-1b	197	Aco004148.1.path1	Psat2g119440.1
Aco_Psa297-4b	185	Aco004148.1.path1	Psat5g208880.1
Aco_Psa629-7b	515	Aco001100.1.path1	Psat2g119440.1
Aco_Psa818-1b	175	Aco004758.1.path1	Psat4g159000.1
Aco_Pso1459-5b	576	Aco001100.1.path1	Pso_gene31032
Aco_Pso1488-2b	326	Aco001100.1.path1	Pso_gene64612
Aco_Pso1871-2b	185	Aco004758.1.path1	Pso_gene8103
Aco_Ptr864-6b	314	Aco004148.1.path1	Potri.008G086700
Aco_Ptr875-6b	313	Aco004148.1.path1	Potri.010G168600
Aco_Ptr1917-3b	760	Aco001100.1.path1	Potri.008G086700
Aco_Ptr1941-4b	515	Aco001100.1.path1	Potri.010G168600
Aco_Ptr2490-2b	228	Aco004758.1.path1	Potri.014G174400
Aco_Rco486-6b	442	Aco004148.1.path1	29813.m001494
Aco_Rco1113-9b	931	Aco001100.1.path1	29813.m001494
Aco_Roc487-6b	538	Aco004148.1.path1	Ro04_G36171
Aco_Roc1047-0b	249	Aco001100.1.path1	Ro01_G01317
Aco_Roc1070-13b	1129	Aco001100.1.path1	Ro04_G36171
Aco_Sas486-0b	286	Aco004148.1.path1	SGA_v2.0_scaffold302T47813
Aco_Sas1048-6b	413	Aco001100.1.path1	SGA_v2.0_scaffold302T47813
Aco_Sas1080-6b	357	Aco001100.1.path1	SGA_v2.0_scaffold53T19344
Aco_Sas1367-2b	198	Aco004758.1.path1	SGA_v2.0_scaffold77T25319
Aco_Sba614-4b	494	Aco004148.1.path1	Sb02t05440
Aco_Sba1494-10b	930	Aco001100.1.path1	Sb02t05440
Aco_Sbi544-5b	3168	Aco004148.1.path1	Sobic.002G385500
Aco_Sbi1169-1b	242	Aco001100.1.path1	Sobic.002G385500
Aco_Sbi1458-6b	355	Aco004758.1.path1	Sobic.003G388251
Aco_Scm516-4b	223	Aco004148.1.path1	g9839.t1
Aco_Scm1111-1b	213	Aco001100.1.path1	g18487.t1
Aco_Sit584-5b	1418	Aco004148.1.path1	Seita.2G400700
Aco_Sit1325-1b	190	Aco001100.1.path1	Seita.2G400700
Aco_Sit1377-8b	2003	Aco001100.1.path1	Seita.6G159400
Aco_Sit1679-6b	359	Aco004758.1.path1	Seita.5G413800
Aco_Sly610-2b	302	Aco004148.1.path1	Solyc04g005640
Aco_Sly620-5b	280	Aco004148.1.path1	Solyc05g013210
Aco_Sly635-0b	193	Aco004148.1.path1	Solyc06g082890
Aco_Sly1375-1b	201	Aco001100.1.path1	Solyc05g009515
Aco_Sly1750-2b	235	Aco004758.1.path1	Solyc06g082890
Aco_Spj257-4b	455	Aco004148.1.path1	Spj04g01228
Aco_Spj614-9b	506	Aco001100.1.path1	Spj04g01220
Aco_Stu494-2b	302	Aco004148.1.path1	Soltu.DM.04G000870.1
Aco_Stu508-4b	229	Aco004148.1.path1	Soltu.DM.05G000020.1
Aco_Stu1080-0b	318	Aco001100.1.path1	Soltu.DM.05G005060.1
Aco_Stu1428-2b	151	Aco004758.1.path1	Soltu.DM.09G014740.1
Aco_Tcc660-7b	494	Aco004148.1.path1	Tc02v2_g029720
Aco_Tcc1475-5b	673	Aco001100.1.path1	Tc02v2_g029720
Aco_Tcc1831-2b	255	Aco004758.1.path1	Tc01v2_g017220
Aco_Vvi555-3b	170	Aco004148.1.path1	VIT_201s0010g00450
Aco_Vvi556-1b	386	Aco004148.1.path1	VIT_201s0026g02520
Aco_Vvi1270-15b	1108	Aco001100.1.path1	VIT_201s0026g02520
Aco_Zma818-5b	687	Aco004148.1.path1	Zm00001d022228
Aco_Zma1730-7b	1438	Aco001100.1.path1	Zm00001d032186
Aco_Zma1858-1b	305	Aco001100.1.path1	Zm00001d022228
Aco_Zma2252-3b	157	Aco004758.1.path1	Zm00001d042511
Afi_Aqc296-4b	189	Azfi_s0007.g011037	Aqcoe2G063900
Afi_Aqc316-1b	220	Azfi_s0007.g011037	Aqcoe6G273700
Afi_Cof242-4b	174	Azfi_s0007.g011037	Cc00_g21550
Afi_Eja245-2b	178	Azfi_s0007.g011037	EVM0011977
Afi_Gbi75-0b	180	Azfi_s0007.g011037	Gb_38141
Afi_Nco264-3b	217	Azfi_s0007.g011037	Nycol.F00493
Afi_Pav116-2b	200	Azfi_s0007.g011037	Pav_sc0000407.1_g130.1.mk
Afi_Pmu157-4b	146	Azfi_s0007.g011037	Pm006492
Afi_Ppe201-1b	137	Azfi_s0007.g011037	Prupe.8G184700
Ahs-A_Aly412-43b	2673	AH03G42470	AL1G38770
Ahs-A_Aly450-13b	1193	AH03G42470	AL1G26100
Ahs-A_Aly602-14b	1357	AH03G42470	AL5G12610
Ahs-A_Aly1134-4b	224	AH05G19050	AL5G12610
Ahs-A_Anm480-42b	3262	AH03G42470	Am03g31940
Ahs-A_Anm574-13b	1219	AH03G42470	Am05g12830
Ahs-A_Anm969-4b	320	AH05G19050	Am03g31940
Ahs-A_Anm1058-3b	223	AH05G19050	Am05g12520
Ahs-A_Anm1093-2b	178	AH05G21890	Am05g12830
Ahs-A_Anm1093-3b	178	AH05G21980	Am05g12510
Ahs-A_Aqc464-44b	3372	AH03G42470	Aqcoe3G340000
Ahs-A_Aqc849-5b	401	AH05G19050	Aqcoe3G340000
Ahs-A_Ash274-4b	352	AH03G42470	AXF42_Ash017594
Ahs-A_Ash294-7b	542	AH03G42470	AXF42_Ash003302
Ahs-A_Ath472-12b	1216	AH03G42470	AT1G26820
Ahs-A_Ath473-13b	1204	AH03G42470	AT1G14210
Ahs-A_Ath520-13b	1294	AH03G42470	AT2G02990
Ahs-A_Ath1082-2b	238	AH05G19050	AT1G14210
Ahs-A_Ath1108-4b	224	AH05G19050	AT2G02990
Ahs-A_Atr224-21b	1702	AH03G42470	evm_27.model.AmTr_v1.0_scaffold00010.471
Ahs-A_Atr478-5b	388	AH05G19050	evm_27.model.AmTr_v1.0_scaffold00010.471
Ahs-A_Bna-A626-10b	816	AH03G42470	A02p33210.1_BnaDAR
Ahs-A_Bna-A927-9b	664	AH03G42470	A07p13140.1_BnaDAR
Ahs-A_Bna-A954-5b	510	AH03G42470	A08p32040.1_BnaDAR
Ahs-A_Bna-A998-7b	732	AH03G42470	A09p62330.1_BnaDAR
Ahs-A_Bna-A1531-2b	212	AH05G19050	A06p43340.1_BnaDAR
Ahs-A_Bna-A1580-1b	197	AH05G19050	A07p13140.1_BnaDAR
Ahs-A_Bna-A1633-3b	297	AH05G19050	A09p62330.1_BnaDAR
Ahs-A_Bna-C551-10b	897	AH03G42470	C02p51020.1_BnaDAR
Ahs-A_Bna-C828-11b	1002	AH03G42470	C07p33610.1_BnaDAR
Ahs-A_Bna-C870-0b	356	AH03G42470	C07p19650.1_BnaDAR
Ahs-A_Bna-C882-7b	744	AH03G42470	C08p45900.1_BnaDAR
Ahs-A_Bna-C920-6b	510	AH03G42470	C08p16540.1_BnaDAR
Ahs-A_Bna-C1522-3b	301	AH05G19050	C08p45900.1_BnaDAR
Ahs-A_Bra632-11b	869	AH03G42470	BraA02g035900.3C
Ahs-A_Bra948-8b	612	AH03G42470	BraA07g013230.3C
Ahs-A_Bra977-5b	511	AH03G42470	BraA08g030290.3C
Ahs-A_Bra1019-7b	756	AH03G42470	BraA09g059530.3C
Ahs-A_Bra1441-2b	158	AH05G19050	BraA02g035900.3C
Ahs-A_Bra1596-2b	213	AH05G19050	BraA06g039490.3C
Ahs-A_Bra1643-1b	201	AH05G19050	BraA07g013230.3C
Ahs-A_Bra1705-3b	304	AH05G19050	BraA09g059530.3C
Ahs-A_Bve438-40b	2908	AH03G42470	EL10Ac6g13210
Ahs-A_Bve807-7b	485	AH05G19050	EL10Ac6g13210
Ahs-A_Cac514-0b	223	AH03G42470	CA.PGAv.1.6.scaffold964.2
Ahs-A_Ccl509-108b	6688	AH03G42470	Ciclev10032651m
Ahs-A_Ccl922-8b	588	AH05G19050	Ciclev10032651m
Ahs-A_Cgp535-108b	6526	AH03G42470	Cg7g021190
Ahs-A_Cgp819-3b	179	AH05G21890	Cg4g005350
Ahs-A_Cgp896-7b	537	AH05G19050	Cg7g021190
Ahs-A_Cgr273-6b	700	AH03G42470	Cagra.1150s0015
Ahs-A_Cgr406-13b	1312	AH03G42470	Cagra.3501s0078
Ahs-A_Cgr451-12b	665	AH03G42470	Cagra.0534s0011
Ahs-A_Cgr744-3b	272	AH05G19050	Cagra.3501s0078
Ahs-A_Cka674-8b	510	AH03G42470	CKAN_01279900
Ahs-A_Cka1228-4b	225	AH05G19050	CKAN_01279900
Ahs-A_Cla380-4b	476	AH03G42470	Cla97C10G197950.1
Ahs-A_Cla557-78b	4809	AH03G42470	Cla97C05G106300.1
Ahs-A_Cla975-3b	280	AH05G19050	Cla97C05G106300.1
Ahs-A_Cmc309-42b	2181	AH03G42470	Cm116220
Ahs-A_Cmc655-7b	537	AH05G19050	Cm116220
Ahs-A_Cof212-6b	258	AH02G02460	Cc00_g21550
Ahs-A_Cof279-7b	375	AH02G02460	Cc01_g01910
Ahs-A_Cof527-76b	5207	AH03G42470	Cc11_g12930
Ahs-A_Cof947-4b	317	AH05G19050	Cc11_g12930
Ahs-A553-7b	433	AH03G42470	AH05G19050
Ahs-A_Cpa260-13b	857	AH03G42470	evm.TU.supercontig_128.31
Ahs-A_Cpa585-6b	509	AH05G19050	evm.TU.supercontig_128.31
Ahs-A_Crm550-44b	3503	AH03G42470	MSYJ160600
Ahs-A_Crm945-8b	588	AH05G19050	MSYJ160600
Ahs-A_Cru429-40b	2497	AH03G42470	Carubv10009986m
Ahs-A_Cru473-11b	1158	AH03G42470	Carubv10010110m
Ahs-A_Cru605-5b	250	AH03G42470	Carubv10023875m
Ahs-A_Cru641-14b	1360	AH03G42470	Carubv10017969m
Ahs-A_Cru1174-4b	223	AH05G19050	Carubv10017969m
Ahs-A_Csa520-4b	361	AH03G42470	CsaV3_3G041380.1
Ahs-A_Csa574-86b	5265	AH03G42470	CsaV3_5G032730.1
Ahs-A_Csa578-6b	633	AH03G42470	CsaV3_5G038060.1
Ahs-A_Csa988-4b	323	AH05G19050	CsaV3_5G032730.1
Ahs-A_Csv445-45b	3402	AH03G42470	Cs7g03760.1
Ahs-A_Csv721-5b	453	AH05G19050	Cs7g03760.1
Ahs-A_Dac860-17b	1378	AH03G42470	DCAR_031017
Ahs-A_Dac1081-3b	339	AH05G19050	DCAR_007154
Ahs-A_Dac1362-3b	266	AH05G19050	DCAR_031017
Ahs-A_Dio716-11b	577	AH03G42470	evm.model.fragScaff_scaffold_107.233
Ahs-A_Eja963-102b	6669	AH03G42470	EVM0020533
Ahs-A_Eja1001-102b	6738	AH03G42470	EVM0005912
Ahs-A_Eja1548-7b	577	AH05G19050	EVM0020533
Ahs-A_Eja1586-7b	537	AH05G19050	EVM0005912
Ahs-A_Fve419-36b	3443	AH03G42470	FvH4_4g31290
Ahs-A_Fve758-6b	520	AH05G19050	FvH4_4g31290
Ahs-A_Ghi-A770-22b	1733	AH03G42470	GH_A13G0807
Ahs-A_Ghi-A1522-2b	241	AH05G19050	GH_A12G1842
Ahs-A_Ghi-A1537-7b	386	AH05G19050	GH_A13G0807
Ahs-A_Ghi-D611-5b	226	AH03G42490	GH_D10G2622
Ahs-A_Ghi-D724-14b	1523	AH03G42470	GH_D12G1838
Ahs-A_Ghi-D743-23b	2483	AH03G42470	GH_D13G0774
Ahs-A_Ghi-D1474-3b	274	AH05G19050	GH_D12G1838
Ahs-A_Ghi-D1491-5b	322	AH05G19050	GH_D13G0774
Ahs-A_Gma449-3b	930	AH02G02460	Glyma.07G059300
Ahs-A_Gma551-2b	830	AH02G02460	Glyma.16G028200
Ahs-A_Gma617-105b	6313	AH03G42470	Glyma.01G048200
Ahs-A_Gma633-12b	1863	AH03G42470	Glyma.02G107900
Ahs-A_Gma1170-3b	1789	AH03G42470	Glyma.20G036100
Ahs-A_Gma1451-5b	461	AH05G19050	Glyma.01G048200
Ahs-A_Gma1490-7b	578	AH05G19050	Glyma.02G107900
Ahs-A_Han709-1b	383	AH03G42470	Chr08g0210941
Ahs-A_Han1399-4b	237	AH05G19050	Chr12g0380781
Ahs-A_Ljg509-103b	5813	AH03G42470	LotjaGi2g1v0302900
Ahs-A_Ljg1056-9b	671	AH05G19050	LotjaGi2g1v0302900
Ahs-A_Lsa385-0b	216	AH02G02460	Lsat_1_v5_gn_8_52620
Ahs-A_Lsa553-38b	2508	AH03G42470	Lsat_1_v5_gn_4_9761
Ahs-A_Lsa775-20b	1280	AH03G42470	Lsat_1_v5_gn_8_52620
Ahs-A_Lsa1119-5b	284	AH05G19050	Lsat_1_v5_gn_4_9761
Ahs-A_Lsa1286-4b	235	AH05G19050	Lsat_1_v5_gn_8_52620
Ahs-A_Mac645-6b	320	AH03G42470	Ma04_g00440
Ahs-A_Mac703-0b	245	AH03G42470	Ma05_g25710
Ahs-A_Mac788-6b	301	AH03G42470	Ma07_g22560
Ahs-A_Mac1421-3b	185	AH05G19050	Ma07_g22560
Ahs-A_Mch513-6b	666	AH03G42470	evm.model.chr4.3634
Ahs-A_Mch688-80b	4861	AH03G42470	evm.model.chr9.3922
Ahs-A_Mdo363-2b	167	AH02G02460	MD05G1152000
Ahs-A_Mdo817-93b	5871	AH03G42470	MD13G1071400
Ahs-A_Mdo920-99b	6286	AH03G42470	MD16G1072300
Ahs-A_Mdo1363-5b	418	AH05G19050	MD13G1071400
Ahs-A_Mdo1447-5b	469	AH05G19050	MD16G1072300
Ahs-A_Mes799-1b	189	AH03G42470	Manes.05G102400
Ahs-A_Mes1293-6b	290	AH05G19050	Manes.05G102400
Ahs-A_Mgu515-42b	3635	AH03G42470	Migut.L01287.1
Ahs-A_Mgu1048-4b	368	AH05G19050	Migut.L01287.1
Ahs-A_Mtr316-5b	924	AH02G02460	MtrunA17_Chr8g0347611
Ahs-A_Mtr516-40b	3128	AH03G42470	MtrunA17_Chr5g0417321
Ahs-A_Mtr841-7b	572	AH05G19050	MtrunA17_Chr5g0417321
Ahs-A_Nco497-13b	833	AH03G42470	Nycol.B02305
Ahs-A_Nco894-3b	267	AH05G19050	Nycol.B02305
Ahs-A_Nnu366-47b	3585	AH03G42470	Nn3g17251
Ahs-A_Nnu412-96b	5690	AH03G42470	Nn4g23181
Ahs-A_Nnu702-6b	396	AH05G19050	Nn3g17251
Ahs-A_Nnu740-6b	414	AH05G19050	Nn4g23181
Ahs-A_Nta-T633-0b	483	AH03G42470	Nitab4.5_0000040g0340
Ahs-A_Nta-T634-0b	476	AH03G42470	Nitab4.5_0000391g0400
Ahs-A_Osa513-1b	247	AH03G42470	Osjap08g16700
Ahs-A_Par280-103b	5099	AH03G42470	PARG06348m01
Ahs-A_Par619-7b	562	AH05G19050	PARG06348m01
Ahs-A_Pav567-7b	537	AH05G19050	Pav_sc0000220.1_g1390.1.mk
Ahs-A_Pax492-0b	479	AH03G42470	Peaxi162Scf00222g00321.1
Ahs-A_Pbr748-4b	163	AH03G42470	Pbr045147-v2.1
Ahs-A_Pbr818-96b	6232	AH03G42470	Pbr038552-v2.1
Ahs-A_Pbr922-95b	6241	AH03G42470	Pbr005074-v2.1
Ahs-A_Pbr1338-5b	416	AH05G19050	Pbr038552-v2.1
Ahs-A_Pbr1432-4b	427	AH05G19050	Pbr005074-v2.1
Ahs-A_Pdl256-81b	4704	AH03G42470	Prudu_002479_v1.0
Ahs-A_Pdl664-4b	343	AH05G19050	Prudu_002479_v1.0
Ahs-A_Peq222-2b	260	AH03G42470	Peq016939
Ahs-A_Pmu363-46b	3917	AH03G42470	Pm006492
Ahs-A_Pmu784-6b	518	AH05G19050	Pm006492
Ahs-A_Ppe279-109b	7061	AH03G42470	Prupe.1G275300
Ahs-A_Ppe715-8b	589	AH05G19050	Prupe.1G275300
Ahs-A_Psa218-2b	409	AH02G02460	Psat4g158960.1
Ahs-A_Psa323-7b	756	AH03G42470	Psat2g119440.1
Ahs-A_Psa784-6b	508	AH05G19050	Psat2g119440.1
Ahs-A_Pso679-3b	733	AH03G42470	Pso_gene31032
Ahs-A_Pso828-1b	412	AH03G42470	Pso_gene64612
Ahs-A_Pso1326-8b	493	AH05G19050	Pso_gene31032
Ahs-A_Ptr705-3b	1633	AH03G42470	Potri.008G086700
Ahs-A_Ptr772-3b	1678	AH03G42470	Potri.010G168600
Ahs-A_Ptr1273-3b	386	AH05G19050	Potri.008G086700
Ahs-A_Ptr1319-4b	385	AH05G19050	Potri.010G168600
Ahs-A_Rco288-0b	226	AH02G02460	30005.m001237
Ahs-A_Rco347-15b	1702	AH03G42470	29813.m001494
Ahs-A_Rco601-3b	266	AH03G42470	30131.m007061
Ahs-A_Rco768-7b	561	AH05G19050	29813.m001494
Ahs-A_Roc423-37b	3649	AH03G42470	Ro04_G36171
Ahs-A_Roc508-0b	224	AH03G42470	Ro06_G28900
Ahs-A_Roc755-8b	589	AH05G19050	Ro04_G36171
Ahs-A_Sas513-15b	848	AH03G42470	SGA_v2.0_scaffold302T47813
Ahs-A_Sas596-8b	403	AH03G42470	SGA_v2.0_scaffold53T19344
Ahs-A_Sas979-2b	220	AH05G19050	SGA_v2.0_scaffold302T47813
Ahs-A_Sba334-0b	215	AH02G02460	Sb03t21630
Ahs-A_Sba572-89b	5759	AH03G42470	Sb02t05440
Ahs-A_Sba1159-4b	369	AH05G19050	Sb02t05440
Ahs-A_Sbi837-3b	202	AH05G19050	Sobic.007G137700
Ahs-A_Scm568-7b	341	AH03G42470	g25190.t1
Ahs-A_Scm589-0b	1036	AH03G42470	g9839.t1
Ahs-A_Scm600-0b	508	AH03G42470	g18487.t1
Ahs-A_Sit547-1b	185	AH03G42470	Seita.6G159400
Ahs-A_Sit883-2b	202	AH05G19050	Seita.6G159400
Ahs-A_Sly648-2b	246	AH03G42470	Solyc04g005640
Ahs-A_Sly705-0b	853	AH03G42470	Solyc05g013210
Ahs-A_Sly708-0b	489	AH03G42470	Solyc05g007940
Ahs-A_Stu452-1b	205	AH03G42470	Soltu.DM.04G000870.1
Ahs-A_Stu480-0b	1033	AH03G42470	Soltu.DM.05G000020.1
Ahs-A_Stu482-0b	576	AH03G42470	Soltu.DM.05G005060.1
Ahs-A_Tcc254-5b	197	AH02G02460	Tc10v2_g012560
Ahs-A_Tcc467-8b	2153	AH03G42470	Tc02v2_g029720
Ahs-A_Tcc944-5b	480	AH05G19050	Tc02v2_g029720
Ahs-A_Vvi352-100b	5223	AH03G42470	VIT_201s0026g02520
Ahs-A_Vvi375-0b	261	AH03G42470	VIT_201s0010g00450
Ahs-A_Vvi814-7b	503	AH05G19050	VIT_201s0026g02520
Ahs-B_Aly402-43b	2699	AH13G45090	AL1G38770
Ahs-B_Aly455-13b	1258	AH13G45090	AL1G26100
Ahs-B_Aly630-13b	1265	AH13G45090	AL5G12610
Ahs-B_Aly1141-4b	191	AH15G33750	AL1G38770
Ahs-B_Aly1147-2b	350	AH15G15990	AL1G26100
Ahs-B_Anm467-41b	3327	AH13G45090	Am03g31940
Ahs-B_Anm585-13b	1223	AH13G45090	Am05g12830
Ahs-B_Anm1136-2b	209	AH15G15990	Am05g12830
Ahs-B_Anm1141-1b	164	AH15G33690	Am05g12510
Ahs-B_Aqc456-47b	3527	AH13G45090	Aqcoe3G340000
Ahs-B_Ash302-4b	305	AH13G45090	AXF42_Ash017594
Ahs-B_Ash324-7b	600	AH13G45090	AXF42_Ash003302
Ahs-B_Ath485-13b	1259	AH13G45090	AT1G14210
Ahs-B_Ath486-11b	1173	AH13G45090	AT1G26820
Ahs-B_Ath542-13b	1298	AH13G45090	AT2G02990
Ahs-B_Ath1191-2b	352	AH15G15990	AT1G14210
Ahs-B_Atr249-21b	1757	AH13G45090	evm_27.model.AmTr_v1.0_scaffold00010.471
Ahs-B_Bna-A618-9b	718	AH13G45090	A02p33210.1_BnaDAR
Ahs-B_Bna-A958-21b	1205	AH13G45090	A07p13140.1_BnaDAR
Ahs-B_Bna-A990-5b	565	AH13G45090	A08p32040.1_BnaDAR
Ahs-B_Bna-A1047-7b	741	AH13G45090	A09p62330.1_BnaDAR
Ahs-B_Bna-A1575-1b	234	AH15G15990	A06p43340.1_BnaDAR
Ahs-B_Bna-A1653-1b	220	AH15G15990	A09p62330.1_BnaDAR
Ahs-B_Bna-C577-11b	898	AH13G45090	C02p51020.1_BnaDAR
Ahs-B_Bna-C877-11b	957	AH13G45090	C07p33610.1_BnaDAR
Ahs-B_Bna-C923-22b	1265	AH13G45090	C07p19650.1_BnaDAR
Ahs-B_Bna-C952-7b	750	AH13G45090	C08p45900.1_BnaDAR
Ahs-B_Bna-C991-6b	574	AH13G45090	C08p16540.1_BnaDAR
Ahs-B_Bna-C1547-1b	218	AH15G15990	C08p45900.1_BnaDAR
Ahs-B_Bra621-11b	822	AH13G45090	BraA02g035900.3C
Ahs-B_Bra989-21b	1144	AH13G45090	BraA07g013230.3C
Ahs-B_Bra1020-5b	565	AH13G45090	BraA08g030290.3C
Ahs-B_Bra1083-7b	763	AH13G45090	BraA09g059530.3C
Ahs-B_Bra1721-1b	133	AH15G15990	BraA08g030290.3C
Ahs-B_Bra1747-1b	221	AH15G15990	BraA09g059530.3C
Ahs-B_Bve482-42b	3056	AH13G45090	EL10Ac6g13210
Ahs-B_Cac557-0b	273	AH13G45090	CA.PGAv.1.6.scaffold964.2
Ahs-B_Ccl495-106b	6763	AH13G45090	Ciclev10032651m
Ahs-B_Ccl1025-2b	304	AH15G15990	Ciclev10032651m
Ahs-B_Cgp586-106b	6599	AH13G45090	Cg7g021190
Ahs-B_Cgr283-6b	700	AH13G45090	Cagra.1150s0015
Ahs-B_Cgr431-12b	1265	AH13G45090	Cagra.3501s0078
Ahs-B_Cgr486-11b	621	AH13G45090	Cagra.0534s0011
Ahs-B_Cgr794-2b	354	AH15G15990	Cagra.3501s0078
Ahs-B_Cji1462-0b	246	AH15G33690	GWHGABGK034224
Ahs-B_Cji1462-1b	246	AH15G33750	GWHGABGK034217
Ahs-B_Cka715-8b	511	AH13G45090	CKAN_01279900
Ahs-B_Cla371-19b	1080	AH13G45090	Cla97C10G197950.1
Ahs-B_Cla578-78b	4939	AH13G45090	Cla97C05G106300.1
Ahs-B_Cmc305-43b	2213	AH13G45090	Cm116220
Ahs-B_Cof287-5b	230	AH12G02630	Cc01_g01910
Ahs-B_Cof378-0b	292	AH12G02630	Cc03_g12450
Ahs-B_Cof583-75b	5271	AH13G45090	Cc11_g12930
Ahs-B649-4b	399	AH13G45090	AH15G15990
Ahs-B1213-0b	237	AH15G33750	AH15G34370
Ahs-B_Cpa270-13b	857	AH13G45090	evm.TU.supercontig_128.31
Ahs-B_Cpa676-2b	216	AH15G15990	evm.TU.supercontig_128.31
Ahs-B_Crm574-44b	3670	AH13G45090	MSYJ160600
Ahs-B_Cru416-40b	2525	AH13G45090	Carubv10009986m
Ahs-B_Cru474-11b	1164	AH13G45090	Carubv10010110m
Ahs-B_Cru619-5b	251	AH13G45090	Carubv10023875m
Ahs-B_Cru665-14b	1316	AH13G45090	Carubv10017969m
Ahs-B_Cru1201-3b	356	AH15G15990	Carubv10010110m
Ahs-B_Csa525-20b	967	AH13G45090	CsaV3_3G041380.1
Ahs-B_Csa596-84b	5242	AH13G45090	CsaV3_5G032730.1
Ahs-B_Csa601-6b	636	AH13G45090	CsaV3_5G038060.1
Ahs-B_Csa1053-2b	202	AH15G15990	CsaV3_5G032730.1
Ahs-B_Csv494-43b	3454	AH13G45090	Cs7g03760.1
Ahs-B_Dac911-51b	3026	AH13G45090	DCAR_031017
Ahs-B_Dac1216-1b	196	AH15G15990	DCAR_007154
Ahs-B_Dio844-11b	576	AH13G45090	evm.model.fragScaff_scaffold_107.233
Ahs-B_Eja1003-100b	6688	AH13G45090	EVM0020533
Ahs-B_Eja1037-100b	6662	AH13G45090	EVM0005912
Ahs-B_Eja1453-3b	192	AH15G33750	EVM0013706
Ahs-B_Fve458-38b	3561	AH13G45090	FvH4_4g31290
Ahs-B_Fve913-6b	270	AH15G33750	FvH4_5g33850
Ahs-B_Gbi243-0b	159	AH15G33750	Gb_30835
Ahs-B_Ghi-A352-2b	181	AH12G02630	GH_A11G1515
Ahs-B_Ghi-A827-22b	1735	AH13G45090	GH_A13G0807
Ahs-B_Ghi-D606-5b	278	AH13G45090	GH_D10G2622
Ahs-B_Ghi-D606-6b	278	AH13G45100	GH_D10G2646
Ahs-B_Ghi-D723-13b	1558	AH13G45090	GH_D12G1838
Ahs-B_Ghi-D746-22b	2521	AH13G45090	GH_D13G0774
Ahs-B_Gma392-5b	1002	AH12G02630	Glyma.07G059300
Ahs-B_Gma528-4b	902	AH12G02630	Glyma.16G028200
Ahs-B_Gma600-106b	6437	AH13G45090	Glyma.01G048200
Ahs-B_Gma626-12b	1920	AH13G45090	Glyma.02G107900
Ahs-B_Gma1258-3b	1838	AH13G45090	Glyma.20G036100
Ahs-B_Gma1644-5b	874	AH15G15990	Glyma.01G048200
Ahs-B_Han770-1b	381	AH13G45090	Chr08g0210941
Ahs-B_Ljg539-105b	6042	AH13G45090	LotjaGi2g1v0302900
Ahs-B_Lsa606-38b	2737	AH13G45090	Lsat_1_v5_gn_4_9761
Ahs-B_Lsa861-20b	1293	AH13G45090	Lsat_1_v5_gn_8_52620
Ahs-B_Lsa1263-1b	204	AH15G15990	Lsat_1_v5_gn_4_9761
Ahs-B_Mac592-6b	295	AH13G45090	Ma04_g00440
Ahs-B_Mac652-1b	268	AH13G45090	Ma05_g25710
Ahs-B_Mac745-6b	303	AH13G45090	Ma07_g22560
Ahs-B_Mch548-6b	668	AH13G45090	evm.model.chr4.3634
Ahs-B_Mch765-79b	4893	AH13G45090	evm.model.chr9.3922
Ahs-B_Mdo919-91b	5738	AH13G45090	MD13G1071400
Ahs-B_Mdo1043-96b	6250	AH13G45090	MD16G1072300
Ahs-B_Mes838-1b	188	AH13G45090	Manes.05G102400
Ahs-B_Mes1339-4b	381	AH15G15990	Manes.05G102400
Ahs-B_Mgu504-42b	3738	AH13G45090	Migut.L01287.1
Ahs-B_Mtr356-5b	940	AH12G02630	MtrunA17_Chr8g0347611
Ahs-B_Mtr597-40b	3183	AH13G45090	MtrunA17_Chr5g0417321
Ahs-B_Mtr1082-4b	196	AH15G33750	MtrunA17_Chr6g0479301
Ahs-B_Nco549-13b	783	AH13G45090	Nycol.B02305
Ahs-B_Nnu404-47b	3695	AH13G45090	Nn3g17251
Ahs-B_Nnu464-95b	5664	AH13G45090	Nn4g23181
Ahs-B_Nnu830-1b	199	AH15G34480	Nn4g23181
Ahs-B_Nta-T710-0b	591	AH13G45090	Nitab4.5_0000391g0400
Ahs-B_Nta-T711-0b	483	AH13G45090	Nitab4.5_0000040g0340
Ahs-B_Osa543-1b	247	AH13G45090	Osjap08g16700
Ahs-B_Par340-100b	4956	AH13G45090	PARG06348m01
Ahs-B_Pax535-0b	527	AH13G45090	Peaxi162Scf00222g00321.1
Ahs-B_Pax969-3b	295	AH15G15990	Peaxi162Scf00222g00321.1
Ahs-B_Pbr793-4b	169	AH13G45090	Pbr045147-v2.1
Ahs-B_Pbr872-95b	6202	AH13G45090	Pbr038552-v2.1
Ahs-B_Pbr1002-92b	6153	AH13G45090	Pbr005074-v2.1
Ahs-B_Pbr1535-3b	213	AH15G33750	Pbr024860-v2.1
Ahs-B_Pdl254-81b	4727	AH13G45090	Prudu_002479_v1.0
Ahs-B_Pdl767-2b	315	AH15G15990	Prudu_002479_v1.0
Ahs-B_Peq235-2b	261	AH13G45090	Peq016939
Ahs-B_Pmu394-46b	4097	AH13G45090	Pm006492
Ahs-B_Pmu903-2b	203	AH15G33750	Pm003089
Ahs-B_Pmu958-0b	204	AH15G34480	Pm013135
Ahs-B_Pmu1028-0b	158	AH15G33750	Pm022981
Ahs-B_Ppe306-107b	7031	AH13G45090	Prupe.1G275300
Ahs-B_Ppe896-2b	277	AH15G15990	Prupe.1G275300
Ahs-B_Psa219-4b	462	AH12G02630	Psat4g158960.1
Ahs-B_Psa382-7b	806	AH13G45090	Psat2g119440.1
Ahs-B_Psa902-2b	190	AH15G15990	Psat2g119440.1
Ahs-B_Pso336-0b	190	AH12G02630	Pso_gene8103
Ahs-B_Pso839-3b	734	AH13G45090	Pso_gene31032
Ahs-B_Pso1077-1b	448	AH13G45090	Pso_gene64612
Ahs-B_Ptr757-3b	1684	AH13G45090	Potri.008G086700
Ahs-B_Ptr831-3b	1731	AH13G45090	Potri.010G168600
Ahs-B_Ptr1413-1b	192	AH15G34370	Potri.010G168600
Ahs-B_Ptr1413-2b	192	AH15G34480	Potri.010G168700
Ahs-B_Rco281-0b	225	AH12G02630	30005.m001237
Ahs-B_Rco349-15b	1805	AH13G45090	29813.m001494
Ahs-B_Rco645-2b	221	AH13G45090	30131.m007061
Ahs-B_Roc453-37b	3663	AH13G45090	Ro04_G36171
Ahs-B_Sas523-15b	854	AH13G45090	SGA_v2.0_scaffold302T47813
Ahs-B_Sas611-8b	404	AH13G45090	SGA_v2.0_scaffold53T19344
Ahs-B_Sas1064-2b	199	AH15G15990	SGA_v2.0_scaffold53T19344
Ahs-B_Sba318-0b	214	AH12G02630	Sb03t21630
Ahs-B_Sba609-89b	5805	AH13G45090	Sb02t05440
Ahs-B_Scm588-7b	347	AH13G45090	g25190.t1
Ahs-B_Scm614-0b	1034	AH13G45090	g9839.t1
Ahs-B_Scm628-0b	558	AH13G45090	g18487.t1
Ahs-B_Scm1180-0b	207	AH15G15990	g9839.t1
Ahs-B_Sly712-5b	850	AH13G45090	Solyc04g005640
Ahs-B_Sly752-0b	902	AH13G45090	Solyc05g013210
Ahs-B_Sly755-0b	556	AH13G45090	Solyc05g007940
Ahs-B_Sly1258-4b	210	AH15G15990	Solyc05g007940
Ahs-B_Sly1267-0b	246	AH15G15990	Solyc05g013210
Ahs-B_Smo394-1b	177	AH15G34370	Smo270532
Ahs-B_Stu495-1b	201	AH13G45090	Soltu.DM.04G000870.1
Ahs-B_Stu524-0b	1085	AH13G45090	Soltu.DM.05G000020.1
Ahs-B_Stu525-0b	647	AH13G45090	Soltu.DM.05G005060.1
Ahs-B_Stu1079-0b	200	AH15G15990	Soltu.DM.05G000020.1
Ahs-B_Tcc207-5b	223	AH12G02630	Tc10v2_g012560
Ahs-B_Tcc501-8b	2306	AH13G45090	Tc02v2_g029720
Ahs-B_Tcc1099-2b	228	AH15G15990	Tc02v2_g029720
Ahs-B_Vvi398-98b	5139	AH13G45090	VIT_201s0026g02520
Ahs-B_Vvi422-0b	298	AH13G45090	VIT_201s0010g00450
Ahs-B_Zma329-1b	272	AH13G45090	Zm00001d032186
Ahy_Aly1082-12b	857	AH004377	AL1G26100
Ahy_Aly1110-9b	599	AH004377	AL1G38770
Ahy_Aly1327-13b	1239	AH005047	AL1G26100
Ahy_Aly1347-10b	1009	AH005047	AL1G38770
Ahy_Aly1444-10b	991	AH005047	AL5G12610
Ahy_Anm417-6b	1075	AH017870	Am04g12640
Ahy_Anm1084-19b	1298	AH004377	Am03g31940
Ahy_Anm1110-1b	501	AH002554	Am04g12640
Ahy_Anm1134-9b	662	AH004377	Am05g12830
Ahy_Anm1134-10b	662	AH004380	Am05g12520
Ahy_Anm1262-21b	1967	AH005047	Am03g31940
Ahy_Anm1322-9b	777	AH005047	Am05g12830
Ahy_Aqc427-4b	168	AH017870	Aqcoe3G417000
Ahy_Aqc1099-22b	1365	AH004377	Aqcoe3G340000
Ahy_Aqc1313-23b	2299	AH005047	Aqcoe3G340000
Ahy_Ash667-4b	227	AH004377	AXF42_Ash017594
Ahy_Ash798-3b	210	AH005047	AXF42_Ash017594
Ahy_Ash817-3b	247	AH005047	AXF42_Ash003302
Ahy_Ath1142-12b	858	AH004377	AT1G14210
Ahy_Ath1150-8b	454	AH004377	AT1G26820
Ahy_Ath1247-6b	449	AH004377	AT2G02990
Ahy_Ath1401-13b	1240	AH005047	AT1G14210
Ahy_Ath1406-9b	756	AH005047	AT1G26820
Ahy_Ath1484-11b	1062	AH005047	AT2G02990
Ahy_Atr519-19b	1241	AH004377	evm_27.model.AmTr_v1.0_scaffold00010.471
Ahy_Atr618-18b	1640	AH005047	evm_27.model.AmTr_v1.0_scaffold00010.471
Ahy_Bdi787-4b	227	AH004377	Bradi1g20520
Ahy_Bdi936-3b	283	AH005048	Bradi1g20520
Ahy_Bna-A623-1b	279	AH017870	A04p09160.1_BnaDAR
Ahy_Bna-A1584-4b	256	AH004377	A02p33210.1_BnaDAR
Ahy_Bna-A1676-5b	400	AH004377	A06p43340.1_BnaDAR
Ahy_Bna-A1833-11b	696	AH004377	A09p62330.1_BnaDAR
Ahy_Bna-A1912-7b	528	AH005047	A02p33210.1_BnaDAR
Ahy_Bna-A1981-7b	811	AH005047	A06p43340.1_BnaDAR
Ahy_Bna-A2039-2b	258	AH005047	A07p13140.1_BnaDAR
Ahy_Bna-A2083-7b	340	AH005047	A08p32040.1_BnaDAR
Ahy_Bna-A2125-10b	639	AH005047	A09p62330.1_BnaDAR
Ahy_Bna-C558-1b	272	AH017870	C04p43080.1_BnaDAR
Ahy_Bna-C1599-5b	402	AH004377	C07p33610.1_BnaDAR
Ahy_Bna-C1613-4b	312	AH004377	C08p16540.1_BnaDAR
Ahy_Bna-C1737-7b	628	AH005047	C02p51020.1_BnaDAR
Ahy_Bna-C1894-8b	830	AH005047	C07p33610.1_BnaDAR
Ahy_Bna-C1920-5b	529	AH005047	C08p16540.1_BnaDAR
Ahy_Bna-C1938-10b	602	AH005047	C08p45900.1_BnaDAR
Ahy_Bra627-1b	278	AH017870	BraA04g009130.3C
Ahy_Bra1691-3b	211	AH004377	BraA02g035900.3C
Ahy_Bra1786-5b	401	AH004377	BraA06g039490.3C
Ahy_Bra1951-11b	649	AH004377	BraA09g059530.3C
Ahy_Bra2036-7b	531	AH005047	BraA02g035900.3C
Ahy_Bra2115-7b	838	AH005047	BraA06g039490.3C
Ahy_Bra2221-7b	351	AH005047	BraA08g030290.3C
Ahy_Bve320-67b	6918	AH017870	EL10Ac5g10576
Ahy_Bve816-13b	1564	AH002554	EL10Ac5g10576
Ahy_Bve879-73b	3983	AH004377	EL10Ac6g13210
Ahy_Bve1004-71b	5053	AH005047	EL10Ac6g13210
Ahy_Cac266-3b	532	AH017870	CA.PGAv.1.6.scaffold874.44
Ahy_Cac657-2b	509	AH002554	CA.PGAv.1.6.scaffold874.44
Ahy_Cac661-6b	311	AH004377	CA.PGAv.1.6.scaffold964.2
Ahy_Cac762-6b	315	AH005047	CA.PGAv.1.6.scaffold964.2
Ahy_Ccl393-5b	1408	AH017870	Ciclev10016242m
Ahy_Ccl1003-1b	574	AH002554	Ciclev10016242m
Ahy_Ccl1099-26b	1696	AH004377	Ciclev10032651m
Ahy_Ccl1383-1b	177	AH005053	Ciclev10027322m
Ahy_Cgp365-5b	1379	AH017870	Cg2g027520
Ahy_Cgp980-1b	504	AH002554	Cg2g027520
Ahy_Cgp1110-25b	1646	AH004377	Cg7g021190
Ahy_Cgr663-8b	554	AH004377	Cagra.1150s0015
Ahy_Cgr724-12b	757	AH004377	Cagra.3501s0078
Ahy_Cgr749-1b	234	AH004377	Cagra.0534s0011
Ahy_Cgr803-9b	886	AH005047	Cagra.1150s0015
Ahy_Cgr856-13b	1189	AH005047	Cagra.3501s0078
Ahy_Cgr872-1b	539	AH005047	Cagra.0534s0011
Ahy_Cji303-1b	290	AH017870	GWHGABGK008991
Ahy_Cka489-1b	322	AH017870	CKAN_01268700
Ahy_Cka1255-2b	197	AH004377	CKAN_00596400
Ahy_Cka1255-3b	197	AH004378	CKAN_00596500
Ahy_Cka1255-4b	197	AH004380	CKAN_00596900
Ahy_Cka1330-5b	479	AH004377	CKAN_01279900
Ahy_Cka1535-4b	652	AH005047	CKAN_01279900
Ahy_Cla500-0b	222	AH017870	Cla97C09G170600.1
Ahy_Cla1082-3b	252	AH004377	Cla97C10G198010.1
Ahy_Cla1144-15b	1001	AH004377	Cla97C05G106300.1
Ahy_Cla1239-6b	464	AH004377	Cla97C09G179610.1
Ahy_Cla1239-7b	464	AH004378	Cla97C09G179630.1
Ahy_Cla1242-0b	216	AH002554	Cla97C09G170600.1
Ahy_Cla1304-4b	415	AH005047	Cla97C10G198010.1
Ahy_Cla1368-19b	1808	AH005047	Cla97C05G106300.1
Ahy_Cla1445-8b	626	AH005047	Cla97C09G179610.1
Ahy_Cmc305-5b	432	AH017870	Cm042950
Ahy_Cmc716-4b	636	AH004377	Cm116220
Ahy_Cmc775-1b	233	AH002554	Cm042950
Ahy_Cmc843-0b	152	AH005048	Cm015510
Ahy_Cmc856-2b	1390	AH005047	Cm116220
Ahy_Cnu187-2b	313	AH017870	CCG014586.1
Ahy_Cof1071-22b	1498	AH004377	Cc11_g12930
Ahy_Cof1290-29b	2637	AH005047	Cc11_g12930
Ahy552-42b	2495	AH004377	AH005047
Ahy_Cpa324-5b	1431	AH017870	evm.TU.supercontig_8.28
Ahy_Cpa701-7b	747	AH004377	evm.TU.supercontig_128.31
Ahy_Cpa820-1b	614	AH002554	evm.TU.supercontig_8.28
Ahy_Cpa850-3b	724	AH005047	evm.TU.supercontig_128.31
Ahy_Crm413-5b	1055	AH017870	MSYJ056120
Ahy_Crm1102-1b	353	AH002554	MSYJ056120
Ahy_Crm1146-24b	1597	AH004377	MSYJ160600
Ahy_Cru1203-12b	810	AH004377	Carubv10010110m
Ahy_Cru1229-8b	555	AH004377	Carubv10009986m
Ahy_Cru1363-6b	439	AH004377	Carubv10017969m
Ahy_Cru1478-13b	1241	AH005047	Carubv10010110m
Ahy_Cru1505-9b	870	AH005047	Carubv10009986m
Ahy_Cru1599-10b	946	AH005047	Carubv10017969m
Ahy_Csa1090-2b	283	AH004377	CsaV3_3G041380.1
Ahy_Csa1090-3b	283	AH004378	CsaV3_3G041400.1
Ahy_Csa1172-16b	1054	AH004377	CsaV3_5G032730.1
Ahy_Csa1176-7b	511	AH004377	CsaV3_5G038060.1
Ahy_Csa1176-8b	511	AH004378	CsaV3_5G038030.1
Ahy_Csa1306-5b	439	AH005047	CsaV3_3G041380.1
Ahy_Csa1378-10b	773	AH005048	CsaV3_5G038060.1
Ahy_Csa1378-11b	773	AH005053	CsaV3_5G038030.1
Ahy_Csv236-5b	826	AH017870	Cs2g18380.1
Ahy_Csv688-1b	239	AH002554	Cs2g18380.1
Ahy_Csv736-24b	1599	AH004377	Cs7g03760.1
Ahy_Csv875-27b	2614	AH005047	Cs7g03760.1
Ahy_Dac548-1b	594	AH017870	DCAR_018604
Ahy_Dac1319-9b	603	AH004377	DCAR_007154
Ahy_Dac1406-1b	451	AH002554	DCAR_018604
Ahy_Dac1517-17b	1004	AH004377	DCAR_031017
Ahy_Dac1578-13b	1206	AH005047	DCAR_007154
Ahy_Dac1732-14b	1230	AH005047	DCAR_031017
Ahy_Dio415-8b	720	AH017870	evm.model.fragScaff_scaffold_16.1009
Ahy_Dio458-4b	901	AH017870	evm.model.original_scaffold_1591.319
Ahy_Dio1082-3b	300	AH002554	evm.model.fragScaff_scaffold_16.1009
Ahy_Dio1186-1b	645	AH002554	evm.model.original_scaffold_1591.319
Ahy_Dio1532-0b	296	AH005047	evm.model.fragScaff_scaffold_107.233
Ahy_Eja537-1b	1265	AH017870	EVM0039512
Ahy_Eja618-1b	841	AH017870	EVM0029953
Ahy_Eja1420-1b	697	AH002554	EVM0039512
Ahy_Eja1569-1b	525	AH002554	EVM0029953
Ahy_Eja1686-24b	1637	AH004377	EVM0020533
Ahy_Eja1716-26b	1652	AH004377	EVM0005912
Ahy_Eja1944-27b	2573	AH005047	EVM0020533
Ahy_Fve298-1b	1323	AH017870	FvH4_2g17310
Ahy_Fve849-1b	653	AH002554	FvH4_2g17310
Ahy_Fve883-27b	1774	AH004377	FvH4_4g31290
Ahy_Fve1056-28b	2725	AH005047	FvH4_4g31290
Ahy_Ghi-A631-3b	945	AH017870	GH_A11G1515
Ahy_Ghi-A741-2b	674	AH017870	GH_A07G2218
Ahy_Ghi-A1722-1b	493	AH002554	GH_A11G1515
Ahy_Ghi-A1742-11b	805	AH004377	GH_A12G1842
Ahy_Ghi-A1797-9b	755	AH004377	GH_A13G0807
Ahy_Ghi-A1928-0b	332	AH002554	GH_A07G2218
Ahy_Ghi-A2080-10b	1052	AH005047	GH_A12G1842
Ahy_Ghi-A2133-11b	1416	AH005047	GH_A13G0807
Ahy_Ghi-D753-2b	698	AH017870	GH_D07G2152
Ahy_Ghi-D1750-11b	805	AH004377	GH_D12G1838
Ahy_Ghi-D1804-14b	950	AH004377	GH_D13G0774
Ahy_Ghi-D1936-0b	399	AH002554	GH_D07G2152
Ahy_Ghi-D2094-10b	1005	AH005047	GH_D12G1838
Ahy_Gma2084-19b	1147	AH004377	Glyma.01G048200
Ahy_Gma2115-22b	1498	AH004377	Glyma.02G107900
Ahy_Gma2482-13b	791	AH004377	Glyma.20G036100
Ahy_Gma2517-20b	1932	AH005047	Glyma.01G048200
Ahy_Gma2546-23b	1687	AH005047	Glyma.02G107900
Ahy_Gma2864-18b	1037	AH005047	Glyma.20G036100
Ahy_Han619-1b	443	AH017870	Chr08g0231491
Ahy_Han1517-10b	555	AH004377	Chr08g0210941
Ahy_Han1615-1b	288	AH004377	Chr12g0380781
Ahy_Han1772-12b	651	AH005047	Chr08g0210941
Ahy_Han1863-1b	320	AH005047	Chr12g0380781
Ahy_Ljg482-0b	151	AH017870	LotjaGi3g1v0469000
Ahy_Ljg1191-22b	1486	AH004377	LotjaGi2g1v0302900
Ahy_Ljg1411-22b	2311	AH005047	LotjaGi2g1v0302900
Ahy_Lsa566-2b	844	AH017870	Lsat_1_v5_gn_9_17140
Ahy_Lsa1320-7b	550	AH004377	Lsat_1_v5_gn_4_9761
Ahy_Lsa1394-9b	796	AH004377	Lsat_1_v5_gn_8_52620
Ahy_Lsa1431-2b	428	AH002554	Lsat_1_v5_gn_9_17140
Ahy_Lsa1579-12b	1124	AH005047	Lsat_1_v5_gn_4_9761
Ahy_Lsa1627-10b	1312	AH005047	Lsat_1_v5_gn_8_52620
Ahy_Mac676-2b	284	AH017870	Ma07_g25180
Ahy_Mac2035-0b	210	AH005047	Ma04_g00440
Ahy_Mac2137-1b	247	AH005047	Ma07_g22560
Ahy_Mch1104-7b	466	AH004377	evm.model.chr4.3634
Ahy_Mch1189-14b	957	AH004377	evm.model.chr9.3922
Ahy_Mch1301-9b	658	AH005047	evm.model.chr4.3634
Ahy_Mch1374-17b	1769	AH005047	evm.model.chr9.3922
Ahy_Mdo578-1b	1101	AH017870	MD05G1152000
Ahy_Mdo644-1b	1236	AH017870	MD10G1146300
Ahy_Mdo1542-1b	633	AH002554	MD05G1152000
Ahy_Mdo1631-1b	638	AH002554	MD10G1146300
Ahy_Mdo1671-20b	1350	AH004377	MD13G1071400
Ahy_Mdo1671-21b	1350	AH004378	MD13G1071500
Ahy_Mdo1773-24b	1645	AH004377	MD16G1072300
Ahy_Mdo1957-21b	2319	AH005047	MD13G1071400
Ahy_Mdo2034-27b	2682	AH005047	MD16G1072300
Ahy_Mes538-2b	380	AH017870	Manes.12G057200
Ahy_Mes1573-4b	294	AH004377	Manes.05G102400
Ahy_Mes1855-4b	278	AH005047	Manes.05G102400
Ahy_Mgu477-2b	789	AH017870	Migut.N00684.1
Ahy_Mgu508-5b	688	AH017870	Migut.D00765.1
Ahy_Mgu1218-24b	1542	AH004377	Migut.L01287.1
Ahy_Mgu1276-1b	489	AH002554	Migut.N00684.1
Ahy_Mgu1466-28b	2535	AH005047	Migut.L01287.1
Ahy_Mtr1071-22b	1392	AH004377	MtrunA17_Chr5g0417321
Ahy_Mtr1267-23b	2015	AH005047	MtrunA17_Chr5g0417321
Ahy_Nco1049-8b	682	AH004377	Nycol.B02305
Ahy_Nco1240-7b	1019	AH005047	Nycol.B02305
Ahy_Nnu401-1b	272	AH017870	Nn7g37508
Ahy_Nnu914-20b	1376	AH004377	Nn3g17251
Ahy_Nnu960-18b	1198	AH004377	Nn4g23181
Ahy_Nnu1071-25b	2252	AH005047	Nn3g17251
Ahy_Nnu1101-24b	2192	AH005047	Nn4g23181
Ahy_Nta-T410-2b	948	AH017870	Nitab4.5_0001348g0160
Ahy_Nta-T853-6b	788	AH004377	Nitab4.5_0000014g0040
Ahy_Nta-T1018-1b	788	AH002554	Nitab4.5_0001348g0160
Ahy_Nta-T1062-7b	816	AH005050	Nitab4.5_0000014g0040
Ahy_Nta-T1036-9b	539	AH004377	Nitab4.5_0000040g0340
Ahy_Nta-T1036-10b	539	AH004378	Nitab4.5_0000040g0350
Ahy_Nta-T1038-9b	454	AH004377	Nitab4.5_0000391g0400
Ahy_Nta-T1221-15b	761	AH005047	Nitab4.5_0000391g0400
Ahy_Nta-T1222-12b	621	AH005047	Nitab4.5_0000040g0340
Ahy_Osa265-3b	234	AH017870	Osjap01g46020
Ahy_Osa886-5b	297	AH004380	Osjap07g26810
Ahy_Par285-1b	1137	AH017870	PARG20635m01
Ahy_Par681-10b	892	AH004377	PARG06348m01
Ahy_Par716-1b	560	AH002554	PARG20635m01
Ahy_Par798-9b	1499	AH005047	PARG06348m01
Ahy_Pav745-25b	1674	AH004377	Pav_sc0000220.1_g1390.1.mk
Ahy_Pav856-4b	152	AH004377	Pav_sc0000583.1_g1210.1.br
Ahy_Pav887-26b	2361	AH005047	Pav_sc0000220.1_g1390.1.mk
Ahy_Pax382-1b	396	AH017870	Peaxi162Scf01242g00036.1
Ahy_Pax876-7b	364	AH004377	Peaxi162Scf00222g00321.1
Ahy_Pax935-0b	325	AH002554	Peaxi162Scf01242g00036.1
Ahy_Pax1030-7b	379	AH005047	Peaxi162Scf00222g00321.1
Ahy_Pbr544-1b	1235	AH017870	Pbr013326-v2.1
Ahy_Pbr613-1b	1085	AH017870	Pbr022379-v2.1
Ahy_Pbr1488-1b	636	AH002554	Pbr013326-v2.1
Ahy_Pbr1562-1b	538	AH002554	Pbr022379-v2.1
Ahy_Pbr1597-25b	1596	AH004377	Pbr038552-v2.1
Ahy_Pbr1690-25b	1684	AH004377	Pbr005074-v2.1
Ahy_Pbr1880-28b	2733	AH005047	Pbr038552-v2.1
Ahy_Pbr1968-27b	2601	AH005047	Pbr005074-v2.1
Ahy_Pdl757-11b	713	AH004377	Prudu_002479_v1.0
Ahy_Pdl921-11b	1414	AH005047	Prudu_002479_v1.0
Ahy_Peq373-3b	260	AH004377	Peq016939
Ahy_Peq423-4b	263	AH005047	Peq016939
Ahy_Pmu907-27b	1791	AH004377	Pm006492
Ahy_Pmu1087-30b	2836	AH005047	Pm006492
Ahy_Ppe445-1b	1331	AH017870	Prupe.8G184700
Ahy_Ppe966-27b	1740	AH004377	Prupe.1G275300
Ahy_Ppe1109-1b	707	AH002554	Prupe.8G184700
Ahy_Ppe1159-28b	2658	AH005047	Prupe.1G275300
Ahy_Psa622-13b	828	AH004377	Psat2g119440.1
Ahy_Psa741-11b	993	AH005047	Psat2g119440.1
Ahy_Pso1423-5b	383	AH004377	Pso_gene31032
Ahy_Pso1479-4b	255	AH004377	Pso_gene64612
Ahy_Pso1662-11b	654	AH005047	Pso_gene31032
Ahy_Pso1704-8b	411	AH005047	Pso_gene64612
Ahy_Ptr673-5b	969	AH017870	Potri.014G174400
Ahy_Ptr1608-23b	1303	AH004377	Potri.008G086700
[truncated: 7,644 more rows]

## Sheet: Table S2
Duplicated gene pairs of RNase T2 family in 81 plant species
[truncated: 82 more rows]

[truncated: 12 more sheets: Table S3, Table S4, Table S5, Table S6, Table S7, Table S8, Table S9, Table S10, Table S11, Table S12, Table S13, Table S14]
